# Supplementary material for: Over 400 food resources from Brazil: evidence-based records of wild edible mushrooms
Source: IMA Fungus. 2024 Dec 13;15:40. doi: 10.1186/s43008-024-00171-8 (PMC11639120; doi:10.1186/s43008-024-00171-8)
Supplement: Supplementary file 3 — Additional file 3 [file 43008_2024_171_MOESM3_ESM.xlsx]

## Sheet: Planilha1
Drewinski et al. 2024		Over 400 food resources from Brazil: evidence-based records of wild edible mushrooms
Supplementary Infomation 4 Unconfirmed sequences available in Genbank of supposed wild edible mushrooms collected in Brazil.
Taxon	GenBank access	Reference	Identity	Supplementary Figure	Observation
Bjerkandera adusta	KJ832002	Martin et al. (2015)	Misidentified	Figure S4	The sequence KJ832002 named as Bjerkandera adusta probably corresponds to Bjerkandera mikrofumosa, a species later described from Venezuela (Ryvarden 2016) but without notes on edibility. The misidentified sequence is from a strain isolated from the rubber tree Hevea brasiliensis.
Bolbitius demangei	KX246930	Melo et al. (2016)	Unconfirmed	Figure S5	The sequence KX246930 named as Bolbitius demangei may not represent this taxon. The sequence grouped in a clade with four sequences named as Bolbitius coprophilus (KR425554, KR425555, KR425556, and KR425557) and one sequence named as B. demangei (AF261520). Considering that B. coprophilus and B. demangei are morphologically hardly distinguishable from each other and that the real distribution of …
Coriolopsis rigida	KR812261	Reis et al. (2015)	Misidentified	-	Both sequences named as Coriolopsis rigida in Genbank (KR812261 and MN991225) are clearly misidentified because when the sequences were BLASTed in GenBank, both showed similarity with sequences of Ascomycota representatives (mainly Diaporthe spp. and Phomopsis spp.).
	MN991225	Unpublished	Misidentified	-
Daldinia concentrica	JX944137	Sia et al. (2013)	Misidentified	Figure S16	The sequence JX944137 was misidentified as Daldinia concentrica. The sequence clustered in a clade with sequences named as Nodulisporium sp. (KC881196, MG751287, MT140325, and MT140324), Daldinia sp. (MK764756) from Argentina, one sequence identified as Daldinia placentiformis (AM749939) from South Africa, and two sequences from the newly described species Daldinia chiangdaoensis (MN153850 and MN…
Laccaria lateritia	KY081710, KY081711	Sulzbacher et al. (2018)	Misidentified	Figure S20	Two sequences (KY081710 and KY081711) named as Laccaria lateritia grouped in a well-supported clade that is phylogenetically distant from the one that represent L. lateritia sensu stricto.
Mycena chlorophos	KJ831841	Martin et al. (2015)	Misidentified	Figure S26	The ML analysis showed that the sequence KJ831841 named as Mycena chlorophos is actually Mycena deeptha, a bioluminescent species described from India (Aravindakshan et al. 2012). The sequence of the fungus from Brazil is from a strain isolated from Hevea brasiliensis.
Ophiocordyceps sobolifera	AY754003, AY746002, AY745997	Rubini et al. (2005)	Misidentified	Figure S27	Three sequences (AY754003, AY746002, and AY745997) named as Ophiocordyceps sobolifera (as Cordyceps sobolifera) clustered with sequences identified as Clonostachys sp., Clonostachys byssicola, and Clonostachys rosea.
Oudemansiella canarii	HQ377277, HQ534101	Vieira et al. (2012)	Misidentified	Figure S28	The name Oudemansiella canarii has been reported to several Brazilian states. There are three sequences (AY216474, HQ377277, and HQ530141) from Brazilian samples named as O. canarii but none represents the species and probably belong to another genus, although they are clustered sister to sequences (HQ331046, HQ331047, and HQ331094) from South Korea previously misidentified as O canarii. Alberti …
	AY216474	Unpublished	Misidentified	Figure S28
	KJ620018	Unpublished	Misidentified	Figure S28
Panus similis	MT669126, MT669127, MT669128	Unpublished	Misidentified	Figure S29	The sequences MT669126, MT669127 and MT669128 named as Panus similis clustered in a clade different from the one that represent P. similis sensu stricto (KY630517, KM411466, and KR818820). The species P. similis was described based on material collected in Malaya (Pegler 1983), and the Brazilian specimens represented by these sequences represent a species recently described from Brazil: Panus cap…
Panus tephroleucus	MN602052	Unpublished	Unconfirmed	Figure S29	The sequence MN602052 named as P. tephroleucus from a Brazilian collection grouped in a clade with many other Brazilian sequences named as P. fulvus and a sequence from Argentina named P. badius. Many of these Brazilian materials from which were obtained the sequences named as P. fulvus have been studied by Sousa-Guimarães (2018) and Sousa-Guimarães et al. (2024), and according to their morpholog…
Phanerochaete sordida	HQ377285, HM997134	Vieira et al. (2012)	Misidentified	Figure S30	There are four Brazilian sequences in GenBank named as Phanerochaete sordida (HQ377285, HM997134, KR812274, and JX944113), but they do not represent this taxon. Although previous studies with ITS data supported that P. sordida is a species complex (Koker et al. 2003; Wu et al. 2010; Volobuev et al. 2015), the sequences from Brazilian samples clustered in a different clade from the one with specim…
	KR812274	Reis et al. (2015)	Misidentified	Figure S30
	JX944113	Sia et al. (2013)	Misidentified	Figure S30
Rigidoporus lineatus	KP859302	Unpublished	Misidentified	Figure S34	The sequence KP859302 named as Rigidoporus lineatus (current name Physisporinus lineatus) is also misidentified and probably belongs to another species because it did not group with the identified sequences of P. lineatus.
Rigidoporus microporus	KP859298, KP859300	Unpublished	Misidentified	Figure S34	Two sequences (KP859298, KP859300) identified as Rigidoporus microporus do not correspond to this taxon because they are clustered within a broad clade that contains species of Physisporinus, a genus with similar morphological characteristics to those of Rigidoporus but belonging to the order Polyporales. The genus Rigidoporus is polyphyletic (Justo et al. 2017) and was traditionally assigned to …
References
Alberti M, Niveiro N, Zied DC, Albertó E (2020) Identification of Oudemansiella canarii and O. cubensis (Basidiomycota, Physalacriaceae) in Argentina using morphological, culture and molecular analysis. Harvard Papers in Botany 25(2): 131–143. https://doi.org/10.3100/hpib.v25iss2.2020.n1
Aravindakshan DM, Kumar TKA, Manimohan P (2012) A new bioluminescent species of Mycena sect. Exornatae from Kerala State, India. Mycosphere 3(5): 556–561. https://doi.org/10.5943/mycosphere/3/5/4
Berkeley MJ, Curtis MA (1869) Fungi Cubenses (Hymenomycetes). Journal of the Linnean Society, Botany 10: 280–392.
Corner EJH (1981) The agaric genera Lentinus, Panus and Pleurotus with particular reference to Malaysian species. Nova Hedwigia 69: 1–169.
Johannesson H, Læssøe T, Stenlid J (2000) Molecular and morphological investigation of Daldinia in northern Europe. Mycological Research 104(3): 275–280. https://doi.org/10.1017/S0953756299001719
Justo A, Miettinen O, Floudas D, Ortiz-Santana B, Sjökvist E, Lindner D, … Hibbett DS (2017) A revised family-level classification of the Polyporales (Basidiomycota). Fungal biology 121(9): 798–824. https://doi.org/10.1016/j.funbio.2017.05.010
Koker TH, Nakasone KK, Haarhof J, Burdsall HH, Janse BJ (2003) Phylogenetic relationships of the genus Phanerochaete inferred from the internal transcribed spacer region. Mycological Research 107(9): 1032–1040. https://doi.org/10.1017/S095375620300827X
Malysheva EF, Malysheva VF, Svetasheva TY (2015) Molecular phylogeny and taxonomic revision of the genus Bolbitius (Bolbitiaceae, Agaricales) in Russia. Mycological Progress 14(8): 1–14. https://doi.org/10.1007/s11557-015-1087-2
Martin R, Gazis R, Skaltsas D, Chaverri P, Hibbett D (2015) Unexpected diversity of basidiomycetous endophytes in sapwood and leaves of Hevea. Mycologia 107(2): 284–297. https://doi.org/10.3852/14-206
Melo RFR, Chikowski RS, Miller AN, Maia LC (2016) Coprophilous Agaricales (Agaricomycetes, Basidiomycota) from Brazil. Phytotaxa 266(1): 1–14. https://doi.org/10.11646/phytotaxa.266.1.1
Oghenekaro AO, Kovalchuk A, Raffaello T, Camarero S, Gressler M, Henrissat B, … Asiegbu FO (2020) Genome sequencing of Rigidoporus microporus provides insights on genes important for wood decay, latex tolerance and interspecific fungal interactions. Scientific reports 10(1): 1–15. https://doi.org/10.1038/s41598-020-62150-4
Oghenekaro AO, Miettinen O, Omorusi VI, Evueh GA, Farid MA, Gazis R, Asiegbu FO (2014) Molecular phylogeny of Rigidoporus microporus isolates associated with white rot disease of rubber trees (Hevea brasiliensis). Fungal Biology 118(5-6): 495–506. https://doi.org/10.1016/j.funbio.2014.04.001
Pegler DN (1983) The genus Lentinus: a world monograph. Kew Bulletin Additional Series 10: 1–281.
Petersen RH, Desjardin DE, Krüger D (2008) Three type specimens designated in Oudemansiella. Fungal Diversity 32: 81–96.
Petersen RH, Hughes KW (2010) The Xerula/Oudemansiella Complex (Agaricales). Nova Hedwigia Beiheft 137.
Reis B, Silva A, Alvarez M, Oliveira T, Rodrigues A (2015) Fungal communities in gardens of the leafcutter ant Atta cephalotes in forest and cabruca agrosystems of southern Bahia State (Brazil). Fungal Biology 119(12): 1170–1178. https://doi.org/10.1016/j.funbio.2015.09.001
Rubini MR, Silva-Ribeiro RT, Pomella AW, Maki CS, Araújo WL, Dos Santos DR, Azevedo JL (2005) Diversity of endophytic fungal community of cacao (Theobroma cacao L.) and biological control of Crinipellis perniciosa, causal agent of Witches' Broom Disease. International Journal of Biological Sciences 1(1): 24–53. https://doi.org/10.7150/ijbs.1.24
Ryvarden L (2016) Studies in Neotropical polypores 43. Some new species from tropical America. Synopsis Fungorum 35: 43–52.
Saidi NB, Al-Obaidi JR, Fisol AFC (2023) Rigidoporus microporus and the white root rot disease of rubber. Forest Pathology 53: e12794. https://doi.org/10.1111/efp.12794
Sia EDF, Marcon J, Luvizotto DM, Quecine MC, Tsui S, Pereira JO, ... Azevedo JL (2013) Endophytic fungi from the Amazonian plant Paullinia cupana and from Olea europaea isolated using cassava as an alternative starch media source. Springer Plus 2(1): 1–9. https://doi.org/10.1186/2193-1801-2-579
Sousa-Guimarães DK (2018) Estudo sistemático de espécies de Panus Fr. (Panaceae, Basidiomycota) que ocorrem no território brasileiro. Master's dissertation, Universidade Federal de Santa Catarina.
Sousa-Guimarães DK, Alves-Silva G, Bittencourt F, Camacho O, Menolli Jr. N, Góes-Neto A, Robledo GL, Drechsler-Santos ER (2024) A comprehensive phylogeny of Panus (Panaceae, Polyporales) and revisited Brazilian diversity. Mycological Progress 23: 19. https://doi.org/10.1007/s11557-024-01955-3
Sulzbacher MA, Grebenc T, Bevilacqua CB, Steffen RB, Coelho G, Silveira AO, … Antoniolli ZI (2018) Co-invasion of ectomycorrhizal fungi in the Brazilian Pampa biome. Applied Soil Ecology 130: 194–201. https://doi.org/10.1016/j.apsoil.2018.06.007
Triebel D, Peršoh D, Wollweber H, Stadler M (2005) Phylogenetic relationships among Daldinia, Entonaema, and Hypoxylon as inferred from ITS nrDNA analyses of Xylariales. Nova Hedwigia 80: 25–43. https://doi.org/10.1127/0029-5035/2005/0080-0025
Vieira ML, Hughes AF, Gil VB, Vaz AB, Alves TM, Zani Cl, … Rosa LH (2012) Diversity and antimicrobial activities of the fungal endophyte community associated with the traditional Brazilian medicinal plant Solanum cernuum Vell. (Solanaceae). Canadian Journal of Microbiology 58(1): 54–66. https://doi.org/10.1139/w11-10
Volobuev S, Okun M, Ordynets A, Spirin V (2015) The Phanerochaete sordida group (Polyporales, Basidiomycota) in temperate Eurasia, with a note on Phanerochaete pallida. Mycological Progress 14(10): 1–13. https://doi.org/10.1007/s11557-015-1097-0
Wongkanoun S, Becker K, Boonmee K, Srikitikulchai P, Boonyuen N, Chainuwong B, … Stadler M (2020) Three novel species and a new record of Daldinia (Hypoxylaceae) from Thailand. Mycological Progress 19(10): 1113–1132. https://doi.org/10.1007/s11557-020-01621-4
Wu F, Chen JJ, Ji XH, Vlasák J, Dai YC (2017) Phylogeny and diversity of the morphologically similar polypore genera Rigidoporus, Physisporinus, Oxyporus, and Leucophellinus. Mycologia 109(5): 749–765. https://doi.org/10.1080/00275514.2017.1405215
Wu SH, Nilsson HR, Chen CT, Yu SY, Hallenberg N (2010) The white-rotting genus Phanerochaete is polyphyletic and distributed throughout the phleboid clade of the Polyporales (Basidiomycota). Fungal Diversity 42(1): 107–118. https://doi.org/10.1007/s13225-010-0031-7
