# Supplementary material for: Over 400 food resources from Brazil: evidence-based records of wild edible mushrooms
Source: IMA Fungus. 2024 Dec 13;15:40. doi: 10.1186/s43008-024-00171-8 (PMC11639120; doi:10.1186/s43008-024-00171-8)
Supplement: Supplementary file 4 — Additional file 4 [file 43008_2024_171_MOESM4_ESM.xlsx]

## Sheet: All_Records
IFungiLab - Brazilian Edible Mushrooms (BEM)	IFungiLab - Brazilian Edible Mushrooms (BEM)
Taxon	Reference	How the species was cited	The reference indicates edibility	Brazilian type	Brazilian type of any synonym	Mushroom pics in the reference	DNA	Complete morphology	Short morphology	Presented in a list	Brazilian states or region	Biome or habitat/host	GenBank accession for published sequences	Notes
Abortiporus biennis (Bull.) Singer	Meijer (2006)	A. biennis var. biennis (Bull.) Singer	n/a	n/a	n/a	n/a	n/a	n/a	n/a	L	PR	Atlantic Rainforest
Abortiporus biennis (Bull.) Singer	Meijer (2006)	A. biennis var. flabelliformis f. hexagonoides (Lloyd) O. Fidalgo	n/a	n/a	n/a	n/a	n/a	n/a	n/a	L	PR	Atlantic Rainforest
Abortiporus biennis (Bull.) Singer	Meijer (2008)		n/a	n/a	n/a	n/a	n/a	n/a	n/a	L	PR	Atlantic Rainforest
Abortiporus biennis (Bull.) Singer	Rajchenberg and Meijer (1990)	Heteroporus biennis (Bull. : Fr.) Lázaro	n/a	n/a	n/a	n/a	n/a	n/a	n/a	L	PR	Atlantic Rainforest
Abortiporus biennis (Bull.) Singer	Rick (1960)	Polyporus rufescens Pers.	n/a	n/a	n/a	n/a	n/a	n/a	S	n/a	RS	Atlantic Rainforest
Abortiporus biennis (Bull.) Singer	Ryvarden and Meijer (2002)		n/a	n/a	n/a	n/a	n/a	n/a	S	n/a	PR	Atlantic Rainforest
Abortiporus biennis (Bull.) Singer	Sobestiansky (2005)		n/a	n/a	n/a	n/a	n/a	n/a	n/a	L	RS	Atlantic Rainforest
Abortiporus biennis (Bull.) Singer	Theissen (1911)	Polyporus rufescens Pers.	n/a	n/a	n/a	n/a	n/a	M	n/a	n/a	SP	Atlantic Rainforest
Agaricus abruptibulbus Peck	Rick (1939)	Psalliota abruptibulba Peck.	n/a	n/a	n/a	n/a	n/a	n/a	S	n/a	RS
Agaricus abruptibulbus Peck	Rick (1961a)	Psalliota abruptibulba (Peck)	n/a	n/a	n/a	n/a	n/a	n/a	S	n/a	RS	Atlantic Rainforest
Agaricus argentinus Speg.	Putzke and Putzke (2017a)		n/a	n/a	n/a	n/a	n/a	M	n/a	n/a	RS
Agaricus argentinus Speg.	Putzke and Putzke (2017b)		n/a	n/a	n/a	n/a	n/a	M	n/a	n/a	RS
Agaricus argentinus Speg.	Putzke et al. (2014)		C	n/a	n/a	n/a	n/a	M	n/a	n/a	RS
Agaricus argentinus Speg.	Rick (1930)	Psalliota argentina Speg.	n/a	n/a	n/a	n/a	n/a	n/a	S	L	RS
Agaricus argentinus Speg.	Rick (1939)	Psalliota argentina Speg.	C	n/a	n/a	n/a	n/a	n/a	S	n/a	RS
Agaricus argentinus Speg.	Rick (1961a)	Psalliota argentina (Speg.)	C	n/a	n/a	n/a	n/a	n/a	S	n/a	RS	Atlantic Rainforest
Agaricus argyropotamicus Speg.	Heinemann (1993)		n/a	n/a	n/a	n/a	n/a	n/a	n/a	L	MT	Cerrado
Agaricus argyropotamicus Speg.	Lira et al. (2015)	Psalliota argyropotamica (Speg.) Herter	n/a	n/a	n/a	n/a	n/a	n/a	n/a	L	CE	Caatinga
Agaricus argyropotamicus Speg.	Pegler (1997)		n/a	n/a	n/a	n/a	n/a	n/a	S	L	SP	Atlantic Rainforest
Agaricus argyropotamicus Speg.	Putzke and Putzke (2017a)		n/a	n/a	n/a	n/a	n/a	M	n/a	n/a	SP			Although the authors mentioned the occurrence from the states of RS and MT, in the material examined is lited only specimens from SP
Agaricus argyropotamicus Speg.	Putzke and Putzke (2017b)		n/a	n/a	n/a	n/a	n/a	M	n/a	n/a	MT, SP
Agaricus argyropotamicus Speg.	Putzke et al. (2014)		C	n/a	n/a	n/a	n/a	M	n/a	n/a	RS
Agaricus arvensis Schaeff.	Guerrero and Homrich (1999)		C	n/a	n/a	n/a	n/a	n/a	n/a	L	RS
Agaricus arvensis Schaeff.	Meijer (2001)	Agaricus cf. arvensis Schaeff. Fr.	C	n/a	n/a	n/a	n/a	n/a	n/a	L	PR
Agaricus arvensis Schaeff.	Rick (1930)	Psalliota arvensis Schaef.	n/a	n/a	n/a	n/a	n/a	n/a	S	L	RS	Atlantic Rainforest
Agaricus augustus Fr.	Rick (1930)	Psalliota perrara Schulz.	n/a	n/a	n/a	n/a	n/a	n/a	S	L	RS
Agaricus augustus Fr.	Rick (1939)	Psalliota perrara (Schulz.)	C	n/a	n/a	n/a	n/a	n/a	S	n/a	RS
Agaricus augustus Fr.	Rick (1961a)	Psalliota perrara Schulz.	C	n/a	n/a	n/a	n/a	n/a	S	n/a	RS	Atlantic Rainforest
Agaricus bisporus (J.E. Lange) Imbach	Putzke and Putzke (2017a)		C	n/a	n/a	n/a	n/a	M	n/a	n/a	RS
Agaricus bisporus (J.E. Lange) Imbach	Putzke and Putzke (2017b)		C	n/a	n/a	n/a	n/a	M	n/a	n/a	RS
Agaricus bisporus (J.E. Lange) Imbach	Putzke et al. (2014)		C	n/a	n/a	n/a	n/a	M	n/a	n/a	RS
Agaricus bisporus (J.E. Lange) Imbach	Timm (2018)		C	n/a	n/a	F	n/a	n/a	S	n/a	RS
Agaricus bisporus (J.E. Lange) Imbach	Timm (2021)		C	n/a	n/a	F	n/a	n/a	S	n/a	RS
Agaricus campestris L.	Grandi et al. (1984)	Agaricus campestris L. ex Fr.	n/a	n/a	n/a	n/a	n/a	n/a	n/a	L	SP	Atlantic Rainforest
Agaricus campestris L.	Meijer (2006)	Agaricus cf. campestris L. Fr. var. campestris	n/a	n/a	n/a	n/a	n/a	n/a	n/a	L	PR
Agaricus campestris L.	Putzke and Putzke (2017a)	Agaricus campestris L. ex Fr.	n/a	n/a	n/a	n/a	n/a	M	n/a	n/a	RS
Agaricus campestris L.	Putzke and Putzke (2017b)	Agaricus campestris L. Ex Fr.	n/a	n/a	n/a	n/a	n/a	M	n/a	n/a	PE
Agaricus campestris L.	Putzke et al. (2014)	Agaricus campestris L. ex Fr.	C	n/a	n/a	n/a	n/a	M	n/a	n/a	RS
Agaricus campestris L.	Rick (1930)	Psalliota campestris var. americana Speg	n/a	n/a	n/a	n/a	n/a	n/a	S	L	RS
Agaricus campestris L.	Rick (1939)	Psalliota campestris Linn.	C	n/a	n/a	n/a	n/a	n/a	S	n/a	RS
Agaricus campestris L.	Rick (1961a)	Psalliota campestris (L.)	n/a	n/a	n/a	n/a	n/a	n/a	S	n/a	RS
Agaricus campestris L.	Rick (1961a)	Psalliota villatica (Brond.)	C	n/a	n/a	n/a	n/a	n/a	S	n/a	RS
Agaricus campestris L.	Singer (1953)	Agaricus campestris L. ex Fr.	n/a	n/a	n/a	n/a	n/a	n/a	n/a	L	RS
Agaricus campestris L.	Timm (2018)		C	n/a	n/a	F	n/a	n/a	S	n/a	RS
Agaricus campestris L.	Timm (2021)	Agaricus cf. campestris L.	C	n/a	n/a	F	n/a	n/a	S	n/a	RS
Agaricus campestris L.	Trierveiler-Pereira (2022)		C	n/a	n/a	F	n/a	n/a	S	n/a	SP
Agaricus comtulus Fr.	Rick (1939)	Psalliota comptula Fr.	n/a	n/a	n/a	n/a	n/a	n/a	S	n/a	RS
Agaricus comtulus Fr.	Rick (1961a)	Psalliota comtula Fr.	n/a	n/a	n/a	n/a	n/a	n/a	S	n/a	RS	Atlantic Rainforest
Agaricus dulcidulus Schulzer	Albuquerque et al. (2010)		C	n/a	n/a	F	n/a	M	n/a	n/a	RJ	Atlantic Rainforest
Agaricus dulcidulus Schulzer	Meijer (2008)	Agaricus purpurellus (F.H.Moller) F.H.Moller	n/a	n/a	n/a	n/a	n/a	M	n/a	n/a	PR	Atlantic Rainforest
Agaricus dulcidulus Schulzer	Putzke and Putzke (2017a)		C	n/a	n/a	n/a	n/a	M	n/a	n/a	PE
Agaricus dulcidulus Schulzer	Putzke and Putzke (2017b)		C	n/a	n/a	n/a	n/a	M	n/a	n/a	PE
Agaricus dulcidulus Schulzer	Rosa and Capelari (2009)	Agaricus purpurellus (F.H.Moller) F.H.Moller	n/a	n/a	n/a	n/a	n/a	n/a	n/a	L	MG	Atlantic Rainforest
Agaricus dulcidulus Schulzer	Wartchow et al. (2008)	Agaricus purpurellus (F.H. Møller) F.H. Møller	n/a	n/a	n/a	n/a	n/a	M	n/a	n/a	PE	Atlantic Rainforest
Agaricus endoxanthus Berk. & Broome	Alves et al. (2012a)		n/a	n/a	n/a	F	n/a	M	n/a	n/a	RS	Pampa		The figure legend is named as "Agaricus cf. bresadolanus"
Agaricus endoxanthus Berk. & Broome	Pegler (1997)		n/a	n/a	n/a	n/a	n/a	n/a	S	L	SP	Atlantic Rainforest
Agaricus endoxanthus Berk. & Broome	Putzke and Putzke (2017a)	Agaricus endoxantus Berk. & Broome	n/a	n/a	n/a	n/a	n/a	M	n/a	n/a	PE, RS
Agaricus endoxanthus Berk. & Broome	Putzke and Putzke (2017b)	Agaricus endoxantus Berk. E Broome	n/a	n/a	n/a	n/a	n/a	M	n/a	n/a	PE
Agaricus fuscofibrillosus (F.H. Møller) Pilát	Heinemann (1993)	Agaricus cf. fuscofibrillosus (Moeller) Pilàt	n/a	n/a	n/a	n/a	n/a	n/a	n/a	L	PR	Atlantic Rainforest
Agaricus fuscofibrillosus (F.H. Møller) Pilát	Meijer (2001)		n/a	n/a	n/a	n/a	n/a	n/a	n/a	L	PR
Agaricus langei (F.H. Møller) F.H. Møller	Meijer (2006)	Agaricus mediofuscus (F.H.Møller) Pilát	n/a	n/a	n/a	n/a	n/a	n/a	n/a	L	PR	Atlantic Rainforest
Agaricus langei (F.H. Møller) F.H. Møller	Meijer (2008)	Agaricus mediofuscus (F.H. Møller) Pilát	n/a	n/a	n/a	n/a	n/a	n/a	n/a	L	PR	Atlantic Rainforest
Agaricus langei (F.H. Møller) F.H. Møller	Putzke and Putzke (2017a)	Agaricus mediofuscus (Möller) Pilat	n/a	n/a	n/a	n/a	n/a	M	n/a	n/a
Agaricus langei (F.H. Møller) F.H. Møller	Putzke and Putzke (2017b)	Agaricus mediofuscus (Moeller) Pilát	n/a	n/a	n/a	n/a	n/a	M	n/a	n/a	PR
Agaricus langei (F.H. Møller) F.H. Møller	Putzke et al. (2014)	Agaricus meidofuscus (Möller) Pilat	C	n/a	n/a	n/a	n/a	M	n/a	n/a	RS
Agaricus litoralis (Wakef. & A. Pearson) Pilát	Heinemann (1993)	Agaricus spissicaulis Moeller	n/a	n/a	n/a	n/a	n/a	n/a	n/a	L	PR	Sand dunes
Agaricus litoralis (Wakef. & A. Pearson) Pilát	Meijer (2006)	Agaricus cf. spissicaulus F.H.Møller	n/a	n/a	n/a	n/a	n/a	n/a	n/a	L	PR
Agaricus litoralis (Wakef. & A. Pearson) Pilát	Putzke and Putzke (2017a)	Agaricus spissicaulis Möller	n/a	n/a	n/a	n/a	n/a	M	n/a	n/a	PR
Agaricus litoralis (Wakef. & A. Pearson) Pilát	Putzke and Putzke (2017b)	Agaricus spissicaulis Moeller	n/a	n/a	n/a	n/a	n/a	M	n/a	n/a	PR
Agaricus litoralis (Wakef. & A. Pearson) Pilát	Rother and Silveira (2008)	Agaricus cf. litoralis(Wakef. & A. Pearson) Pilát	n/a	n/a	n/a	F	n/a	n/a	S	L	RS	Pampa
Agaricus martineziensis Heinem.	Capelari et al. (2006)		n/a	n/a	n/a	F	D	M	n/a	n/a	SP	Atlantic Rainforest	AY668957 (LSU)	Phylogeny Figure S1
Agaricus martineziensis Heinem.	Putzke and Putzke (2017a)		n/a	n/a	n/a	n/a	n/a	M	n/a	n/a	SP			Although the authors mentioned the occurrence from the state of RS, in the material examined is lited only specimens from SP
Agaricus martineziensis Heinem.	Putzke and Putzke (2017b)		n/a	n/a	n/a	n/a	n/a	M	n/a	n/a	SP
Agaricus martineziensis Heinem.	Putzke et al. (2014)		C	n/a	n/a	n/a	n/a	M	n/a	n/a	RS
Agaricus martineziensis Heinem.	Zhao et al. (2011)		n/a	n/a	n/a	n/a	D	n/a	n/a	L	SP		JF896227 (ITS)
Agaricus meijeri Heinem.	Heinemann (1993)		n/a	T	n/a	n/a	n/a	M	n/a	n/a	PR
Agaricus meijeri Heinem.	Meijer (2006)		n/a	T	n/a	n/a	n/a	n/a	n/a	L	PR	Atlantic Rainforest
Agaricus meijeri Heinem.	Meijer (2008)		C	T	n/a	n/a	n/a	M	n/a	n/a	PR	Atlantic Rainforest
Agaricus meijeri Heinem.	Putzke and Putzke (2017a)		n/a	T	n/a	n/a	n/a	M	n/a	n/a	PR
Agaricus meijeri Heinem.	Putzke and Putzke (2017b)		n/a	T	n/a	n/a	n/a	M	n/a	n/a	PR
Agaricus meijeri Heinem.	Timm (2018)		C	T	n/a	F	n/a	n/a	S	n/a	RS
Agaricus meijeri Heinem.	Timm (2021)		C	T	n/a	F	n/a	n/a	S	n/a	RS
Agaricus osecanus Pilát	Heinemann (1993)	Agaricus cf. nivescens (Moeller) Moeller	n/a	n/a	n/a	n/a	n/a	n/a	n/a	L	PR	Atlantic Rainforest
Agaricus pampeanus Speg.	Timm (2018)		C	n/a	n/a	F	n/a	n/a	S	n/a	RS
Agaricus pampeanus Speg.	Timm (2021)		C	n/a	n/a	F	n/a	n/a	S	n/a	RS
Agaricus porphyrizon P.D. Orton	Putzke and Putzke (2017a)		n/a	n/a	n/a	n/a	n/a	n/a	S	n/a	RS
Agaricus porphyrizon P.D. Orton	Putzke and Putzke (2017b)		n/a	n/a	n/a	n/a	n/a	n/a	S	n/a	RS
Agaricus porphyrizon P.D. Orton	Rother and Silveira (2008)		n/a	n/a	n/a	F	n/a	n/a	S	L	RS
Agaricus subrufescens Peck	Albuquerque et al. (2010)		n/a	n/a	TS	F	n/a	M	n/a	n/a	RS	Atlantic Rainforest
Agaricus subrufescens Peck	Chen et al. (2016)		C	n/a	TS	n/a	D	n/a	n/a	L			KU557350 (ITS)	Phylogeny Figure S1
Agaricus subrufescens Peck	Didukh et al. (2005)	Agaricus brasiliensis	n/a	n/a	TS	n/a	D	n/a	n/a	L	PR		AJ884650 (ITS), AJ884652 (ITS), AJ884653 (ITS), AJ884654 (ITS)	Synonym based on Kerrigan (2005), Phylogeny Figure S1
Agaricus subrufescens Peck	Heinemann (1993)	Agaricus blazei Murr.	n/a	n/a	TS	n/a	n/a	M	n/a	n/a				Synonym based on Kerrigan (2005)
Agaricus subrufescens Peck	Kerrigan (2005)		C	n/a	TS	n/a	D	M	n/a	n/a	PR, SP		AY818653 (ITS), AY818651 (ITS), AY818652 (ITS), AY818658 (ITS), AY818650 (ITS)	Including sequences of cultivated strains and the isotype of Agaricus subrufescens from Paraná state, Brazil, Phylogeny Figure S1
Agaricus subrufescens Peck	Putzke and Putzke (2017a)		n/a	n/a	TS	n/a	n/a	M	n/a	n/a	RS
Agaricus subrufescens Peck	Putzke and Putzke (2017b)		n/a	n/a	TS	n/a	n/a	M	n/a	n/a	SP
Agaricus subrufescens Peck	Putzke et al. (2014)		C	n/a	TS	n/a	n/a	M	n/a	n/a	RS
Agaricus subrufescens Peck	Rick (1930)	Psalliota subrufescens Peck.	n/a	n/a	TS	n/a	n/a	n/a	S	L	RS
Agaricus subrufescens Peck	Rick (1939)	Psalliota subrufescens Peck.	C	n/a	TS	n/a	n/a	n/a	S	n/a	RS
Agaricus subrufescens Peck	Rick (1961a)	Psalliota subrufescens Peck.	C	n/a	TS	n/a	n/a	n/a	S	n/a	RS
Agaricus subrufescens Peck	Trierveiler-Pereira (2022)		C	n/a	TS	F	n/a	n/a	S	n/a	SP
Agaricus subrufescens Peck	Valle et al. (2015)	Agaricus blazei	C	n/a	TS	n/a	D	n/a	n/a	L			KF281110 (ITS), KF281111 (ITS), KF281112 (ITS), KF281113 (ITS)	Synonym based on Kerrigan (2005), Phylogeny Figure S1
Agaricus subrufescens Peck	Wasser et al. (2002)	Agaricus brasiliensis Wasser, M.Didukh, Amazonas & Stamets	C	n/a	TS	F	n/a	M	n/a	n/a	PR			Synonym based on Kerrigan (2005)
Agaricus subrutilescens (Kauffman) Hotson & D.E. Stuntz	Karstedt and Stürmer (2008)		n/a	n/a	n/a	n/a	n/a	n/a	n/a	L	SC
Agaricus subrutilescens (Kauffman) Hotson & D.E. Stuntz	Putzke and Putzke (2017a)		n/a	n/a	n/a	n/a	n/a	M	n/a	n/a
Agaricus subrutilescens (Kauffman) Hotson & D.E. Stuntz	Putzke and Putzke (2017b)		n/a	n/a	n/a	n/a	n/a	M	n/a	n/a	SC
Agaricus sylvaticus Schaeff.	Bononi et al. (1984b)	Agaricus silvaticus Schaeff. ex Secr.	n/a	n/a	n/a	n/a	n/a	n/a	n/a	L	SP	Atlantic Rainforest
Agaricus sylvaticus Schaeff.	Capelari and Maziero (1988)	Agaricus cf. silvaticus Schaeff. Secr.	n/a	n/a	n/a	n/a	n/a	n/a	n/a	L	RO	Amazon Rainforest
Agaricus sylvaticus Schaeff.	Heinemann (1993)	Agaricus silvaticus Schaeff. ex Secr.	n/a	n/a	n/a	n/a	n/a	n/a	n/a	L	PR
Agaricus sylvaticus Schaeff.	Meijer (2001)	Agaricus silvaticus Schaeff. Fr.	n/a	n/a	n/a	n/a	n/a	n/a	n/a	L	PR
Agaricus sylvaticus Schaeff.	Meijer (2006)	Agaricus cf. silvaticus var. pallidus (F.H.Møller) (F.H.Møller)	n/a	n/a	n/a	n/a	n/a	n/a	n/a	L	PR
Agaricus sylvaticus Schaeff.	Meijer (2008)	Agaricus silvaticus	C	n/a	n/a	n/a	n/a	n/a	n/a	L	PR	Atlantic Rainforest
Agaricus sylvaticus Schaeff.	Pegler (1997)	Agaricus silvaticus Schaeffer	n/a	n/a	n/a	n/a	n/a	n/a	S	L	SP	Atlantic Rainforest
Agaricus sylvaticus Schaeff.	Putzke and Putzke (2017a)	Agaricus silvaticus Schaeff. ex Secr.	n/a	n/a	n/a	n/a	n/a	M	n/a	n/a	SP
Agaricus sylvaticus Schaeff.	Putzke and Putzke (2017b)	Agaricus silvaticus Schaeff. Ex Secr.	n/a	n/a	n/a	n/a	n/a	M	n/a	n/a	SP
Agaricus sylvaticus Schaeff.	Rick (1920)	Psalliota silvatica	n/a	n/a	n/a	n/a	n/a	n/a	S	L	RS
Agaricus sylvaticus Schaeff.	Rick (1939)	Psalliota silvatica Schaeff.	n/a	n/a	n/a	n/a	n/a	n/a	S	n/a	RS
Agaricus sylvaticus Schaeff.	Rick (1961a)	Psalliota silvatica Schaeff.	n/a	n/a	n/a	n/a	n/a	n/a	S	n/a	RS
Agaricus sylvaticus Schaeff.	Rosa and Capelari (2009)	Agaricus silvaticus Schaeff.	n/a	n/a	n/a	n/a	n/a	n/a	n/a	L	MG	Atlantic Rainforest
Agaricus sylvaticus Schaeff.	Timm (2018)		C	n/a	n/a	F	n/a	n/a	S	n/a	RS
Agaricus sylvaticus Schaeff.	Timm (2021)		C	n/a	n/a	F	n/a	n/a	S	n/a	RS
Agaricus sylvicola (Vittad.) Peck	Heinemann (1993)	Agaricus silvicola (Vitt.) Sacc.	n/a	n/a	n/a	n/a	n/a	n/a	n/a	L	PR
Agaricus sylvicola (Vittad.) Peck	Putzke and Putzke (2017a)	Agaricus silvicola (Vittad.) Peck	C	n/a	n/a	n/a	n/a	M	n/a	n/a	PR
Agaricus sylvicola (Vittad.) Peck	Putzke and Putzke (2017b)	Agaricus silvicola (Vitt.) Peck	C	n/a	n/a	n/a	n/a	M	n/a	n/a	PR, RS
Agaricus volvatulus Heinem. & Gooss.-Font.	Heinemann (1993)	Agaricus volvatulus Heinem. & Goossens	n/a	n/a	n/a	n/a	n/a	n/a	n/a	L	PR, RJ
Agaricus volvatulus Heinem. & Gooss.-Font.	Meijer (2006)		n/a	n/a	n/a	n/a	n/a	n/a	n/a	L	PR	Atlantic Rainforest
Agaricus volvatulus Heinem. & Gooss.-Font.	Meijer (2008)		C	n/a	n/a	n/a	n/a	n/a	n/a	L	PR	Atlantic Rainforest
Agrocybe broadwayi (Murrill) Dennis	Pegler (1997)		n/a	n/a	n/a	n/a	n/a	n/a	S	n/a	SP	Atlantic Rainforest
Agrocybe pediades (Fr.) Fayod	Calaça et al. (2020)		n/a	n/a	n/a	F	n/a	M	n/a	n/a	GO	Cerrado
Agrocybe pediades (Fr.) Fayod	Meijer (2006)	Agrocybe subpediades (Murrill) Watling	n/a	n/a	n/a	n/a	n/a	n/a	n/a	L	PR
Agrocybe pediades (Fr.) Fayod	Rick (1938b)	Naucoria pediades Fr.	n/a	n/a	n/a	n/a	n/a	n/a	S	n/a	RS
Agrocybe pediades (Fr.) Fayod	Rick (1961a)	Naucoria pediades Fr.	n/a	n/a	n/a	n/a	n/a	n/a	S	n/a	RS
Agrocybe pediades (Fr.) Fayod	Timm (2021)	Agrocybe cf. pediades	n/a	n/a	n/a	F	n/a	n/a	S	n/a	RS
Agrocybe perfecta (Rick) Singer	Bononi et al. (1995)		C	T	n/a	F	n/a	n/a	n/a	L
Agrocybe perfecta (Rick) Singer	Raithelhuber (1991)		n/a	T	n/a	n/a	n/a	n/a	n/a	L
Agrocybe perfecta (Rick) Singer	Rick (1938b)	Pholiota vermiflua var. perfecta Rick	n/a	T	n/a	n/a	n/a	n/a	S	n/a	RS
Agrocybe perfecta (Rick) Singer	Rick (1961a)	Pholiota vermiflua var. perfecta Rick	n/a	T	n/a	n/a	n/a	n/a	S	n/a	RS
Agrocybe perfecta (Rick) Singer	Rosa et al. (2003)		n/a	T	n/a	n/a	n/a	n/a	n/a	L	SP
Agrocybe perfecta (Rick) Singer	Singer (1953)	Pholiota vermiflua var. perfecta Rick	n/a	T	n/a	n/a	n/a	n/a	n/a	L	RS
Agrocybe praecox (Pers.) Fayod	Rick (1907)	Pholiota gibberosa Fr.	n/a	n/a	n/a	n/a	n/a	n/a	n/a	L	RS
Agrocybe praecox (Pers.) Fayod	Rick (1938b)	Pholiota praecox Pers.	n/a	n/a	n/a	n/a	n/a	n/a	S	n/a	RS
Agrocybe praecox (Pers.) Fayod	Rick (1938b)	Pholiotella gibberosa (Fr.) Rick	n/a	n/a	n/a	n/a	n/a	n/a	S	n/a	RS
Agrocybe praecox (Pers.) Fayod	Rick (1961a)	Pholiota praecox Pers.	n/a	n/a	n/a	n/a	n/a	n/a	S	n/a	RS	Atlantic Rainforest
Agrocybe praecox (Pers.) Fayod	Rick (1961a)	Pholiotella gibberosa (Fr.) Rick	n/a	n/a	n/a	n/a	n/a	n/a	S	n/a	RS
Agrocybe vervacti (Fr.) Singer	Rick (1938b)	Naucoria vervacti Fr.	n/a	n/a	n/a	n/a	n/a	n/a	S	n/a	RS
Agrocybe vervacti (Fr.) Singer	Rick (1961a)	Naucoria vervacti Fr.	n/a	n/a	n/a	n/a	n/a	n/a	S	n/a	RS	Atlantic Rainforest
Aleuria aurantia (Pers.) Fuckel	Timm (2018)		C	n/a	n/a	F	n/a	n/a	S	n/a	South
Aleuria aurantia (Pers.) Fuckel	Timm (2021)		C	n/a	n/a	F	n/a	n/a	S	n/a	RS
Amanita craseoderma Bas	Bas (1978)		n/a	T	n/a	n/a	n/a	M	n/a	n/a	AM	Amazon Rainforest
Amanita craseoderma Bas	Capelari and Maziero (1988)		n/a	T	n/a	n/a	n/a	n/a	S	n/a	RO	Amazon Rainforest
Amanita dulciodora C.C. Nascimento, Sá & Wartchow	Nascimento et al. (2018)		n/a	T	n/a	F	n/a	M	n/a	n/a	BA	Atlantic Rainforest
Amanita excelsa (Fr.) Bertill.	Rick (1906)	Amanita spissa	n/a	n/a	n/a	n/a	n/a	n/a	S	n/a	RS
Amanita excelsa (Fr.) Bertill.	Rick (1937)	Amanita spissa	n/a	n/a	n/a	n/a	n/a	n/a	S	n/a	RS
Amanita excelsa (Fr.) Bertill.	Rick (1961a)	Amanita spissa	n/a	n/a	n/a	n/a	n/a	n/a	S	n/a	RS	Atlantic Rainforest
Amanita rubescens Pers.	Sobestiansky (2005)		n/a	n/a	n/a	n/a	n/a	n/a	S	n/a	RS
Amanita rubescens Pers.	Timm (2018)		C	n/a	n/a	F	n/a	n/a	S	n/a	RS	Pinnus plantation
Amanita rubescens Pers.	Timm (2021)		C	n/a	n/a	F	n/a	n/a	S	n/a	RS
Amanita rubescens Pers.	Trierveiler-Pereira (2022)		C	n/a	n/a	F	n/a	n/a	S	n/a	SP
Amanita strobiliformis (Paulet ex Vittad.) Bertill.	Rick (1906)	Tricholoma georgii	n/a	n/a	n/a	n/a	n/a	n/a	S	n/a	RS
Amanita strobiliformis (Paulet ex Vittad.) Bertill.	Rick (1930)		n/a	n/a	n/a	n/a	n/a	n/a	S	n/a	RS
Amanita strobiliformis (Paulet ex Vittad.) Bertill.	Rick (1937)		n/a	n/a	n/a	n/a	n/a	n/a	S	n/a	RS
Amanita strobiliformis (Paulet ex Vittad.) Bertill.	Rick (1961a)		n/a	n/a	n/a	n/a	n/a	n/a	S	n/a	RS	Atlantic Rainforest
Amauroderma aurantiacum (Torrend) Gibertoni & Bernicchia	Bononi et al. (1981)	Amauroderma macrosporum J.S. Furtado	n/a	T	TS	n/a	n/a	n/a	n/a	L	SP	Atlantic Rainforest		Synonym based on Gibertoni et al. (2008)
Amauroderma aurantiacum (Torrend) Gibertoni & Bernicchia	Costa-Rezende et al. (2017)		n/a	T	TS	F	D	n/a	S	n/a	MT	Cerrado	KR816510 (ITS), MF409961 (ITS), KU315205 (LSU), MF409953 (LSU), MF436687 (rpb1)
Amauroderma aurantiacum (Torrend) Gibertoni & Bernicchia	Furtado (1968)	Amauroderma macrosporum J. Furtado	n/a	T	TS	F	n/a	M	n/a	n/a	SP	Atlantic Rainforest		Synonym based on Gibertoni et al. (2008)
Amauroderma aurantiacum (Torrend) Gibertoni & Bernicchia	Furtado (1981)	Amauroderma macrosporum J.S. Furtado	n/a	T	TS	n/a	n/a	M	n/a	n/a	SP	Atlantic Rainforest		Synonym based on Gibertoni et al. (2008)
Amauroderma aurantiacum (Torrend) Gibertoni & Bernicchia	Gibertoni et al. (2004a)	Amauroderma macrosporum J.S. Furtado	n/a	T	TS	n/a	n/a	n/a	n/a	L	SE	Atlantic Rainforest		Synonym based on Gibertoni et al. (2008)
Amauroderma aurantiacum (Torrend) Gibertoni & Bernicchia	Gibertoni et al. (2007)	Amauroderma macrosporum J.S. Furtado	n/a	T	TS	n/a	n/a	n/a	n/a	L	SE	Atlantic Rainforest		Synonym based on Gibertoni et al. (2008)
Amauroderma aurantiacum (Torrend) Gibertoni & Bernicchia	Gibertoni et al. (2008)		n/a	T	TS	n/a	n/a	n/a	S	n/a	GO, SP
Amauroderma aurantiacum (Torrend) Gibertoni & Bernicchia	Gomes-Silva et al. (2015)		n/a	T	TS	n/a	D	n/a	S	n/a	GO, RO, SP	Amazon Rainforest, Cerrado, Atlantic Rainforest	JX310840 (ITS), KT006600 (ITS)
Amauroderma aurantiacum (Torrend) Gibertoni & Bernicchia	Gugliotta et al. (2011)		n/a	T	TS	n/a	n/a	n/a	S	n/a	SP	Atlantic Rainforest
Amauroderma aurantiacum (Torrend) Gibertoni & Bernicchia	Meijer (2006)	Amauroderma cf. macrosporum J.S. Furtado	n/a	T	TS	n/a	n/a	n/a	n/a	L	PR			Synonym based on Gibertoni et al. (2008)
Amauroderma aurantiacum (Torrend) Gibertoni & Bernicchia	Santos (2017)		C	T	TS	F	n/a	n/a	S	n/a	DF
Amauroderma aurantiacum (Torrend) Gibertoni & Bernicchia	Sotão et al. (1997)	Amauroderma macrosporum J. Furtado	n/a	T	TS	n/a	n/a	n/a	n/a	L	PA	Amazon Rainforest		Synonym based on Gibertoni et al. (2008)
Amauroderma aurantiacum (Torrend) Gibertoni & Bernicchia	Sotão et al. (2002)		n/a	T	TS	n/a	n/a	n/a	n/a	L	PA	Amazon Rainforest
Amauroderma omphalodes (Berk.) Torrend	Berkeley (1856a)	Polyporus omphalodes Berk.	n/a	T	n/a	n/a	n/a	n/a	S	n/a	AM
Amauroderma omphalodes (Berk.) Torrend	Bononi et al. (2017)		n/a	T	n/a	n/a	n/a	n/a	n/a	L	MS	Cerrado
Amauroderma omphalodes (Berk.) Torrend	Capelari and Maziero (1988)	Amauroderma sp.	n/a	T	n/a	n/a	n/a	n/a	n/a	L	RO	Amazon Rainforest		Based on Gomes-Silva et al. (2015)
Amauroderma omphalodes (Berk.) Torrend	Costa-Rezende et al. (2017)		n/a	T	n/a	n/a	D	n/a	n/a	L			MF409956 (ITS), MF409957 (ITS), MF409951 (LSU), MF409952 (LSU), MF436682 (rpb1), MF436683 (rpb1), MF421238 (tef-1α), MF421238 (tef-1α)
Amauroderma omphalodes (Berk.) Torrend	Drechsler-Santos et al. (2008b)		n/a	T	n/a	n/a	n/a	n/a	n/a	L	SC	Atlantic Rainforest
Amauroderma omphalodes (Berk.) Torrend	Furtado (1981)		n/a	T	n/a	n/a	n/a	M	n/a	n/a	AM, RJ	Amazon Rainforest, Atlantic Rainforest
Amauroderma omphalodes (Berk.) Torrend	Gibertoni and Cavalcanti (2003)		n/a	T	n/a	n/a	n/a	n/a	n/a	L	PE	Atlantic Rainforest
Amauroderma omphalodes (Berk.) Torrend	Gibertoni et al. (2004a)		n/a	T	n/a	n/a	n/a	n/a	n/a	L	AL, PE	Atlantic Rainforest
Amauroderma omphalodes (Berk.) Torrend	Gibertoni et al. (2007)		n/a	T	n/a	n/a	n/a	n/a	n/a	L	AL, PE	Atlantic Rainforest
Amauroderma omphalodes (Berk.) Torrend	Góes-Neto (1996)		n/a	T	n/a	n/a	n/a	n/a	n/a	L	BA	Atlantic Rainforest
Amauroderma omphalodes (Berk.) Torrend	Góes-Neto (1999)		n/a	T	n/a	n/a	n/a	n/a	n/a	L	BA	Atlantic Rainforest
Amauroderma omphalodes (Berk.) Torrend	Góes-Neto et al. (2003)		n/a	T	n/a	n/a	n/a	n/a	n/a	L	BA	Atlantic Rainforest
Amauroderma omphalodes (Berk.) Torrend	Gomes-Silva et al. (2015)		n/a	T	n/a	n/a	D	n/a	S	n/a	AM, PE, PA, RO	Amazon Rainforest, Atlantic Rainforest, Caatinga	KT006604 (ITS), KT006603 (ITS)
Amauroderma omphalodes (Berk.) Torrend	Gugliotta et al. (2010)		n/a	T	n/a	n/a	n/a	n/a	n/a	L	SP	Atlantic Rainforest
Amauroderma omphalodes (Berk.) Torrend	Hennings (1904a)	Fomes omphalodes Berk.	n/a	T	n/a	n/a	n/a	n/a	n/a	L	AM	Amazon Rainforest
Amauroderma omphalodes (Berk.) Torrend	Loguercio-Leite and Wright (1991)		n/a	T	n/a	n/a	n/a	n/a	n/a	L	SC	Atlantic Rainforest
Amauroderma omphalodes (Berk.) Torrend	Medeiros et al. (2013)		n/a	T	n/a	n/a	n/a	n/a	n/a	L	PA	Amazon Rainforest
Amauroderma omphalodes (Berk.) Torrend	Ryvarden and Meijer (2002)		n/a	T	n/a	n/a	n/a	n/a	n/a	L	PR	Atlantic Rainforest
Amauroderma omphalodes (Berk.) Torrend	Sampaio (1916)	Fomes omphalodes Berk.	n/a	T	n/a	n/a	n/a	n/a	n/a	L	MT
Amauroderma omphalodes (Berk.) Torrend	Sotão et al. (2009)		n/a	T	n/a	n/a	n/a	n/a	n/a	L	PA	Amazon Rainforest
Amauroderma omphalodes (Berk.) Torrend	Torrend (1920b)		n/a	T	n/a	F	n/a	n/a	S	n/a	AM, RJ, BA, MG
Amauroderma omphalodes (Berk.) Torrend	Torrend (1922)		n/a	T	n/a	n/a	n/a	n/a	n/a	L	AM	Amazon Rainforest
Amauroderma subrugosum (Bres. & Pat.) Torrend	Cavalcante et al. (2021)		n/a	n/a	TS	n/a	n/a	n/a	n/a	L	AM	Amazon Rainforest
Amauroderma subrugosum (Bres. & Pat.) Torrend	Sotão et al. (1997)		n/a	n/a	TS	n/a	n/a	n/a	n/a	L	PA	Amazon Rainforest
Amylosporus campbellii (Berk.) Ryvarden	Meijer (2006)		n/a	n/a	TS	n/a	n/a	n/a	n/a	L	PR	Atlantic Rainforest
Amylosporus campbellii (Berk.) Ryvarden	Ryvarden and Meijer (2002)		n/a	n/a	TS	n/a	n/a	n/a	n/a	L	PR	Atlantic Rainforest
Antrodia heteromorpha (Fr.) Donk	Batista and Bezerra (1960)	Trametes albida (Fr.) Fr.	n/a	n/a	n/a	n/a	n/a	M	n/a	L	PE	Atlantic Rainforest		Synonym based on Kaipper-Figueiró et al. (2016)
Antrodia heteromorpha (Fr.) Donk	Drechsler-Santos et al. (2008b)	Antrodia albida (Fr.) Donk	n/a	n/a	n/a	n/a	n/a	n/a	n/a	L	SC	Atlantic Rainforest		Synonym based on Kaipper-Figueiró et al. (2016)
Antrodia heteromorpha (Fr.) Donk	Leal and Gugliotta (2008)	Antrodia albida (Fr.) Donk	n/a	n/a	n/a	n/a	n/a	M	n/a	n/a	SP	Atlantic Rainforest		Synonym based on Kaipper-Figueiró et al. (2016)
Antrodia heteromorpha (Fr.) Donk	Loguercio-Leite and Gerber (1997)	Antrodia albida (Fr.) Donk	n/a	n/a	n/a	n/a	n/a	n/a	S	n/a	SC			Synonym based on Kaipper-Figueiró et al. (2016)
Antrodia heteromorpha (Fr.) Donk	Loguercio-Leite and Wright (1991)	Antrodia albida (Fr.) Donk	n/a	n/a	n/a	n/a	n/a	n/a	n/a	L	SC	Atlantic Rainforest		Synonym based on Kaipper-Figueiró et al. (2016)
Antrodia heteromorpha (Fr.) Donk	Loguercio-Leite et al. (2008a)	Antrodia albida (Fr.) Donk	n/a	n/a	n/a	n/a	n/a	n/a	S	n/a	SC	Atlantic Rainforest		Synonym based on Kaipper-Figueiró et al. (2016)
Antrodia heteromorpha (Fr.) Donk	Meijer (2001)	Antrodia albida (Fr.) Donk	n/a	n/a	n/a	n/a	n/a	n/a	n/a	L	PR	Atlantic Rainforest		Synonym based on Kaipper-Figueiró et al. (2016)
Antrodia heteromorpha (Fr.) Donk	Meijer (2006)	Antrodia albida (Fr.) Donk	n/a	n/a	n/a	n/a	n/a	n/a	n/a	L	PR	Atlantic Rainforest		Synonym based on Kaipper-Figueiró et al. (2016)
Antrodia heteromorpha (Fr.) Donk	Meijer (2008)	Antrodia albida (Fr.) Donk	n/a	n/a	n/a	n/a	n/a	n/a	n/a	L	PR	Atlantic Rainforest		Synonym based on Kaipper-Figueiró et al. (2016)
Antrodia heteromorpha (Fr.) Donk	Reck and Silveira (2008)	Antrodia albida (Fr.) Donk	n/a	n/a	n/a	F	n/a	n/a	S	n/a	RS	Atlantic Rainforest		Synonym based on Kaipper-Figueiró et al. (2016)
Antrodia heteromorpha (Fr.) Donk	Rick (1960)	Trametes heteromorpha (Fr.) Lloyd	n/a	n/a	n/a	n/a	n/a	n/a	S	n/a	RS	Atlantic Rainforest
Antrodia heteromorpha (Fr.) Donk	Rick (1960)	Trametes sepium Berk.	n/a	n/a	n/a	n/a	n/a	n/a	S	n/a	RS	Atlantic Rainforest
Antrodia heteromorpha (Fr.) Donk	Ryvarden and Meijer (2002)	Antrodia albida (Fr.) Donk	n/a	n/a	n/a	n/a	n/a	n/a	S	n/a	PR	Atlantic Rainforest		Synonym based on Kaipper-Figueiró et al. (2016)
Antrodia heteromorpha (Fr.) Donk	Vinha (1988)	Trametes sepium Berk.	n/a	n/a	n/a	n/a	n/a	n/a	n/a	L	ES	Atlantic Rainforest
Apioperdon pyriforme (Schaeff.) Vizzini	Alves and Cortez (2014)	Lycoperdon pyriforme Schaeff.	n/a	n/a	n/a	F	n/a	M	n/a	n/a	PR	Atlantic Rainforest
Apioperdon pyriforme (Schaeff.) Vizzini	Baseia (2005a)	Lycoperdon pyriforme Schaeff.	n/a	n/a	n/a	n/a	n/a	M	n/a	n/a	SP, PE, RS	Atlantic Rainforest
Apioperdon pyriforme (Schaeff.) Vizzini	Bononi et al. (1984a)	Lycoperdon pyriforme Schaeff.	n/a	n/a	n/a	n/a	n/a	n/a	n/a	L	SP	Atlantic Rainforest
Apioperdon pyriforme (Schaeff.) Vizzini	Homrich (1969)	Lycoperdon pyriforme Schaeff.	n/a	n/a	n/a	n/a	n/a	M	n/a	n/a	RS	Atlantic Rainforest
Apioperdon pyriforme (Schaeff.) Vizzini	Rick (1961b)	Lycoperdon pyriforme Schaeff.	n/a	n/a	n/a	n/a	n/a	n/a	n/a	L	SP	Atlantic Rainforest
Apioperdon pyriforme (Schaeff.) Vizzini	Sydow and Sydow (1907)	Lycoperdon pyriforme Schaeff.	n/a	n/a	n/a	n/a	n/a	n/a	n/a	L	MG	Atlantic Rainforest
Apioperdon pyriforme (Schaeff.) Vizzini	Timm (2018)	Lycoperdon pyriforme Schaeff.	n/a	n/a	n/a	F	n/a	n/a	S	n/a	South
Apioperdon pyriforme (Schaeff.) Vizzini	Timm (2021)	Lycoperdon pyriforme Schaeff.	n/a	n/a	n/a	F	n/a	n/a	S	n/a	RS
Apioperdon pyriforme (Schaeff.) Vizzini	Trierveiler-Pereira and Baseia (2011)	Morganella pyriformis (Schaeff.) Kreisel & D. Kruger	n/a	n/a	n/a	F	n/a	M	n/a	n/a	PB	Atlantic Rainforest
Arachnion album Schwein.	Alves and Cortez (2014)		n/a	n/a	n/a	F	n/a	M	n/a	n/a	PR	Atlantic Rainforest
Arachnion album Schwein.	Fernandes et al. (2021)		n/a	n/a	n/a	F	n/a	n/a	n/a	L	SP	Atlantic Rainforest / Cerrado
Arachnion album Schwein.	Rick (1961b)		n/a	n/a	n/a	n/a	n/a	n/a	S	n/a	RS	Atlantic Rainforest
Arachnion album Schwein.	Sydow and Sydow (1907)		n/a	n/a	n/a	n/a	n/a	n/a	n/a	L	SP	Cerrado
Arachnion album Schwein.	Trieriveiler-Pereira (2022)		C	n/a	n/a	F	n/a	n/a	S	n/a	SP
Arachnion album Schwein.	Trierveiler-Pereira et al. (2010)		n/a	n/a	n/a	F	n/a	M	n/a	n/a	PE	Atlantic Rainforest, urban area
Arachnion album Schwein.	Trierveiler-Pereira et al. (2018)		n/a	n/a	n/a	F	n/a	n/a	n/a	L	RS	Pampa
Arachnion album Schwein.	unpublished		n/a	n/a	n/a	n/a	D	n/a	n/a	n/a			KX496885	Identity confirmed in this work (Phylogeny Figure S2)
Armillaria mellea (Vahl) P. Kumm.	Singer (1953)	Armillariella puiggarii f. olivacea (Rick) Singer	n/a	n/a	TS	n/a	n/a	n/a	S	n/a	RS	Atlantic Rainforest
Armillaria mellea (Vahl) P. Kumm.	Spegazzini (1889)		n/a	n/a	TS	n/a	n/a	n/a	S	n/a	SP	Atlantic Rainforest
Armillaria puiggarii Speg.	Pegler (1983b)		n/a	T	n/a	n/a	n/a	M	n/a	n/a	SP	Atlantic Rainforest
Armillaria puiggarii Speg.	Pegler (1997)		n/a	T	n/a	n/a	n/a	n/a	S	n/a	SP	Atlantic Rainforest
Armillaria puiggarii Speg.	Singer (1953)	Armillaria mellea var. chlorina Rick	n/a	T	n/a	n/a	n/a	n/a	n/a	L	RS	Atlantic Rainforest		"Armillaria mellea var. chlorina Rick" considered Armillaria puiggarii Speg. by Singer (1953)
Armillaria puiggarii Speg.	Singer (1953)		n/a	T	n/a	n/a	n/a	n/a	n/a	L	RS	Atlantic Rainforest
Armillaria puiggarii Speg.	Singer (1970b)	Armillariella puiggarii (Speg.) Singer	n/a	T	n/a	n/a	n/a	M	n/a	n/a	SP, RS	Atlantic Rainforest
Armillaria puiggarii Speg.	Spegazzini (1889)		n/a	T	n/a	n/a	n/a	n/a	S	n/a	SP	Atlantic Rainforest
Armillaria puiggarii Speg.	Timm (2021)		C	T	n/a	F	n/a	n/a	S	n/a	RS
Artomyces pyxidatus (Pers.) Jülich	Rick (1959b)	Clavaria pyxidata Pers.	n/a	n/a	n/a	n/a	n/a	n/a	S	n/a	RS	Atlantic Rainforest
Astraeus hygrometricus (Pers.) Morgan	Baseia and Galvão (2002)		n/a	n/a	n/a	n/a	n/a	M	n/a	n/a	PB, PE	Caatinga
Astraeus hygrometricus (Pers.) Morgan	Vinha (1988)		n/a	n/a	n/a	n/a	n/a	n/a	n/a	n/a	ES	Atlantic Rainforest
Auricularia auricula-judae (Bull.) Quél.	Batista et al. (1966)	Auricularia auricularis (Gray) G.W. Martin	n/a	n/a	n/a	n/a	n/a	n/a	n/a	L	PA	Amazon Rainforest
Auricularia auricula-judae (Bull.) Quél.	Campos et al. (2005)	Auricularia auricularis (Gray) G.W. Martin	n/a	n/a	n/a	n/a	n/a	n/a	n/a	L	PA	Amazon Rainforest
Auricularia auricula-judae (Bull.) Quél.	Hennings (1900)		n/a	n/a	n/a	n/a	n/a	n/a	n/a	L	MT	Cerrado
Auricularia auricula-judae (Bull.) Quél.	Hennings (1902a)		n/a	n/a	n/a	n/a	n/a	n/a	S	n/a	PA	Amazon Rainforest
Auricularia auricula-judae (Bull.) Quél.	Hennings (1908)		n/a	n/a	n/a	n/a	n/a	n/a	n/a	L	PA	Amazon Rainforest
Auricularia auricula-judae (Bull.) Quél.	Hennings (1908)	Auricularia tremellosa (Fr.) Pat.	n/a	n/a	n/a	n/a	n/a	n/a	n/a	L	PA	Amazon Rainforest
Auricularia auricula-judae (Bull.) Quél.	Sampaio (1916)	Auricularia auricularis (Gray) G.W. Martin	n/a	n/a	n/a	n/a	n/a	n/a	n/a	L	MT	Cerrado
Auricularia auricula-judae (Bull.) Quél.	Sotão et al. (2003)	Auricularia auricularis (Gray) G.W. Martin	C	n/a	n/a	n/a	n/a	n/a	n/a	L	PA	Amazon Rainforest
Auricularia auricula-judae (Bull.) Quél.	Teixeira (1945a)	Auricularia auricularis (Gray) G.W. Martin	n/a	n/a	n/a	n/a	n/a	M	n/a	n/a	RJ, PA, SP	Amazon Rainforest, Atlantic Rainforest
Auricularia brasiliana Y.C. Dai & F. Wu	Wu et al. (2021)		n/a	T	n/a	F	D	M	n/a	n/a	AL, BA, CE, MA, MT,PE, PI, RO		KP729274, KP729275, KP729276, KP729277 (ITS), KP729292, KP729293, KP729294, KP729295 (LSU)
Auricularia cornea Ehrenb.	Alvarenga et al. (2015)	Auricularia nigricans (Sw.) Birkebak, Looney & Sánchez-García	C	n/a	n/a	F	n/a	M	n/a	n/a	GO, DF	Cerrado		Considering the current taxonomic concept of A. cornea, the specimens identified by Alvarenga et al. (2015) as A. nigricans are considered A. cornea (R.L.M. Alvarenga pers. comm.)
Auricularia cornea Ehrenb.	Meijer (2006)		n/a	n/a	n/a	n/a	n/a	n/a	n/a	L	PR	Atlantic Rainforest
Auricularia cornea Ehrenb.	Santos (2017)		C	n/a	n/a	F	n/a	n/a	S	n/a	DF	Cerrado
Auricularia cornea Ehrenb.	Sobestiansky (2005)		n/a	n/a	n/a	n/a	n/a	n/a	n/a	L	RS	Atlantic Rainforest
Auricularia cornea Ehrenb.	Teixeira (1945a)	Auricularia porphyrea (Lév.) Ribeiro Teixeira	n/a	n/a	n/a	F	n/a	M	n/a	n/a	GO, CE, SP	Cerrado, Atlantic Rainforest		Synonym based on Alvarenga & Xavier-Santos (2015). The specimens studied by Teixeira (1945) and deposited at the herbarium SP were re-identified by R.L.M. Alvarenga as A. cornea (R.L.M. Alvarenga pers. comm.)
Auricularia cornea Ehrenb.	this work		C	n/a	n/a	n/a	D	n/a	n/a	L	SP	Atlantic Rainforest	OQ617344, OQ617345 (ITS)	Phylogeny Figure S3
Auricularia cornea Ehrenb.	Trierveiler-Pereira (2022)		C	n/a	n/a	F	n/a	n/a	S	n/a	SP
Auricularia cornea Ehrenb.	Wu et al. (2021)		C	n/a	n/a	n/a	D	M	n/a	n/a	AC, MA, CE, PE, PB, SP,		KX022016 (ITS), KX022047 (LSU), MZ753959 (rpb1), KX022076 (rpb2), MH213359 (ITS), MH213403 (LSU), MH213433 (rpb2), KX022015 (ITS), KX022046 (LSU), KX022075 (rpb2)
Auricularia delicata (Mont. ex Fr.) Henn.	Alvarenga et al. (2015)		C	n/a	n/a	F	n/a	M	n/a	n/a	GO, DF	Cerrado
Auricularia delicata (Mont. ex Fr.) Henn.	Batista et al. (1966)		n/a	n/a	n/a	n/a	n/a	n/a	n/a	L	PA	Amazon Rainforest
Auricularia delicata (Mont. ex Fr.) Henn.	Capelari and Maziero (1988)		n/a	n/a	n/a	n/a	n/a	n/a	n/a	L	RO	Amazon Rainforest
Auricularia delicata (Mont. ex Fr.) Henn.	Cavalcante et al. (2021)		n/a	n/a	n/a	n/a	n/a	n/a	n/a	L	AM	Amazon Rainforest
Auricularia delicata (Mont. ex Fr.) Henn.	Couceiro et al. (2019)		n/a			F	n/a	n/a	n/a	L	PA	Amazon Rainforest
Auricularia delicata (Mont. ex Fr.) Henn.	Drechsler-Santos et al. (2008b)		n/a	n/a	n/a	n/a	n/a	n/a	n/a	L	SC	Atlantic Rainforest
Auricularia delicata (Mont. ex Fr.) Henn.	Fidalgo (1968a)		C	n/a	n/a	n/a	n/a	n/a	S	n/a	MT	Cerrado
Auricularia delicata (Mont. ex Fr.) Henn.	Goés-Neto (1996)		n/a	n/a	n/a	F	n/a	n/a	n/a	L	BA	Atlantic Rainforest
Auricularia delicata (Mont. ex Fr.) Henn.	Hennings (1900a)		n/a	n/a	n/a	n/a	n/a	n/a	S	n/a	MT	Cerrado
Auricularia delicata (Mont. ex Fr.) Henn.	Lowy (1971)		n/a	n/a	n/a	F	n/a	n/a	S	n/a	AM, RS, SC, SP	Amazon Rainforest, Atlantic Rainforest
Auricularia delicata (Mont. ex Fr.) Henn.	Nascimento et al. (2021)		n/a	n/a	n/a	F	n/a	n/a	n/a	L	MA	Amazon Rainforest
Auricularia delicata (Mont. ex Fr.) Henn.	Santos (2017)		C	n/a	n/a	F	n/a	n/a	S	n/a	DF	Cerrado
Auricularia delicata (Mont. ex Fr.) Henn.	Teixeira (1945a)		n/a	n/a	n/a	F	n/a	M	n/a	n/a	SP	Atlantic Rainforest
Auricularia fuscosuccinea (Mont.) Henn.	Abrahão et al. (2012)		n/a	n/a	n/a	n/a	n/a	n/a	n/a	L	SP	Cerrado
Auricularia fuscosuccinea (Mont.) Henn.	Alvarenga et al. (2015)		C	n/a	n/a	F	n/a	M	n/a	n/a	GO	Cerrado
Auricularia fuscosuccinea (Mont.) Henn.	Bononi (1984a)		n/a	n/a	n/a	n/a	n/a	n/a	n/a	L	SP	Cerrado
Auricularia fuscosuccinea (Mont.) Henn.	Campos et al. (2005)		n/a	n/a	n/a	n/a	n/a	n/a	n/a	L	PA	Amazon Rainforest
Auricularia fuscosuccinea (Mont.) Henn.	Capelari and Maziero (1988)		n/a	n/a	n/a	n/a	n/a	n/a	n/a	L	RO	Amazon Rainforest
Auricularia fuscosuccinea (Mont.) Henn.	Dennis (1970)		n/a	n/a	n/a	n/a	n/a	n/a	n/a	L	AM	Amazon Rainforest
Auricularia fuscosuccinea (Mont.) Henn.	Drechsler-Santos et al. (2008b)		n/a	n/a	n/a	n/a	n/a	n/a	n/a	L	SC	Atlantic Rainforest
Auricularia fuscosuccinea (Mont.) Henn.	Drechsler-Santos et al. (2008c)		n/a	n/a	n/a	n/a	n/a	n/a	S	n/a	RS, SC	Atlantic Rainforest
Auricularia fuscosuccinea (Mont.) Henn.	Fidalgo and Hirata (1979)		C	n/a	n/a	n/a	n/a	n/a	n/a	L	MT	Amazon Rainforest
Auricularia fuscosuccinea (Mont.) Henn.	Lowy (1952)		C	n/a	n/a	F	n/a	n/a	S	n/a	SP,RJ	Atlantic Rainforest
Auricularia fuscosuccinea (Mont.) Henn.	Lowy (1971)		n/a	n/a	n/a	n/a	n/a	n/a	S	n/a	AM, PR, RJ, RS, SC, SP	Amazon Rainforest, Atlantic Rainforest
Auricularia fuscosuccinea (Mont.) Henn.	Meijer (2006)		n/a	n/a	n/a	n/a	n/a	n/a	n/a	L	PR	Atlantic Rainforest
Auricularia fuscosuccinea (Mont.) Henn.	Meijer (2008)		C	n/a	n/a	n/a	n/a	n/a	n/a	L	PR	Atlantic Rainforest
Auricularia fuscosuccinea (Mont.) Henn.	Sobestiansky (2005)		n/a	n/a	n/a	n/a	n/a	n/a	n/a	L	RS	Atlantic Rainforest
Auricularia fuscosuccinea (Mont.) Henn.	Sotão et al. (2003)		C	n/a	n/a	n/a	n/a	n/a	n/a	L	PA	Amazon Rainforest
Auricularia fuscosuccinea (Mont.) Henn.	Teixeira (1945a)	Auricularia fusco-succinea	n/a	n/a	n/a		n/a	M	n/a	n/a	SP	Atlantic Rainforest
Auricularia fuscosuccinea (Mont.) Henn.	Teixeira (1945a)	Auricularia rosea Burt.	n/a	n/a	n/a	F	n/a	M	n/a	n/a	SP	Atlantic Rainforest		Synonym based on Alvarenga & Xavier-Santos (2015)
Auricularia fuscosuccinea (Mont.) Henn.	this work		C	n/a	n/a	F	D	n/a	n/a	L	PR, RJ, RS, SP	Atlantic Rainforest	OQ617347, OQ617348, OQ617351, OQ617352, OQ617350, OQ617346, OQ617349, OQ892124 (ITS)	Phylogeny Figure S3
Auricularia fuscosuccinea (Mont.) Henn.	Timm (2018)		n/a	n/a	n/a	F	n/a	n/a	n/a	L	RS	Atlantic Rainforest
Auricularia fuscosuccinea (Mont.) Henn.	Timm (2021)		C	n/a	n/a	F	n/a	n/a	S	n/a	RS
Auricularia fuscosuccinea (Mont.) Henn.	Timm (2021)		C	n/a	n/a	F	n/a	n/a	S	n/a	RS
Auricularia fuscosuccinea (Mont.) Henn.	Trieriveiler-Pereira (2022)		C	n/a	n/a	F	n/a	n/a	S	n/a	SP
Auricularia fuscosuccinea (Mont.) Henn.	Trierveiler-Pereira (2019)		C	n/a	n/a	F	n/a	n/a	S	n/a	SP	Atlantic Rainforest
Auricularia fuscosuccinea (Mont.) Henn.	Wu et al. (2021)		C	n/a	n/a	n/a	D	M	n/a	n/a	AC, GO, PB, PE, SP, RO		MH213366 (ITS), MH213367(ITS), MH213368 (ITS), KX022028 (ITS), MH213407 (LSU), MH213408 (LSU), MH213409 (LSU), KX022059 (LSU), MZ753964 (rpb1), MH213436 (rpb2), MH213437 (rpb2), MH213438 (rpb2), KX022089 (rpb2)
Auricularia mesenterica (Dicks.) Pers.	Alvarenga et al. (2015)		n/a	n/a	n/a	F	n/a	M	n/a	n/a	GO	Cerrado
Auricularia mesenterica (Dicks.) Pers.	Batista et al. (1966)		n/a	n/a	n/a	n/a	n/a	n/a	n/a	L	PA	Amazon Rainforest
Auricularia mesenterica (Dicks.) Pers.	Hennings (1904a)		n/a	n/a	n/a	n/a	n/a	n/a	S	n/a	AM	Amazon Rainforest
Auricularia mesenterica (Dicks.) Pers.	Lowy (1952)		n/a	n/a	n/a	F	n/a	n/a	S		SP,RJ	Atlantic Rainforest
Auricularia mesenterica (Dicks.) Pers.	Lowy (1971)		n/a	n/a	n/a	n/a	n/a	n/a	S	n/a	RS, SP	Atlantic Rainforest
Auricularia mesenterica (Dicks.) Pers.	Rada and Stevenson (1942)		n/a	n/a	n/a	n/a	n/a	n/a	n/a	L	MT	Amazon Rainforest
Auricularia mesenterica (Dicks.) Pers.	Rick (1903)		n/a	n/a	n/a	n/a	n/a	n/a	n/a	L	RS	Atlantic Rainforest
Auricularia mesenterica (Dicks.) Pers.	Teixeira (1945a)		n/a	n/a	n/a	F	n/a	M	n/a	n/a	RS, SP	Atlantic Rainforest
Auricularia nigricans (Sw.) Birkebak, Looney & Sánchez-García	Abrahão et al. (2012)	Auricularia polytricha (Mont.) Sac.	n/a	n/a	n/a	n/a	n/a	n/a	n/a	L	SP	Cerrado
Auricularia nigricans (Sw.) Birkebak, Looney & Sánchez-García	Bononi (1984a)	Auricularia polytricha (Mont.) Sac.	n/a	n/a	n/a	n/a	n/a	n/a	n/a	L	SP	Cerrado
Auricularia nigricans (Sw.) Birkebak, Looney & Sánchez-García	Capelari and Maziero (1988)	Auricularia polytricha (Mont.) Sac.	n/a	n/a	n/a	n/a	n/a	n/a	n/a	L	RO	Amazon Rainforest
Auricularia nigricans (Sw.) Birkebak, Looney & Sánchez-García	Drechsler-Santos et al. (2008b)	Auricularia polytricha (Mont.) Sac.	n/a	n/a	n/a	n/a	n/a	n/a	n/a	L	SC	Atlantic Rainforest
Auricularia nigricans (Sw.) Birkebak, Looney & Sánchez-García	Drechsler-Santos et al. (2008c)	Auricularia polytricha (Mont.) Sac.	n/a	n/a	n/a	n/a	n/a	n/a	S	n/a	MG, SC
Auricularia nigricans (Sw.) Birkebak, Looney & Sánchez-García	Drechsler-Santos et al. (2013)	Auricularia polytricha (Mont.) Sac.	n/a	n/a	n/a	n/a	n/a	n/a	n/a	L	BA	Caatinga
Auricularia nigricans (Sw.) Birkebak, Looney & Sánchez-García	Fidalgo (1968a)	Auricularia polytricha (Mont.) Sac.	C	n/a	n/a	n/a	n/a	n/a	S	n/a	MT	Cerrado
Auricularia nigricans (Sw.) Birkebak, Looney & Sánchez-García	Hennings (1902a)	Auricularia polytricha (Mont.) Sac.	n/a	n/a	n/a	n/a	n/a	n/a	S	n/a	PA	Amazon Rainforest
Auricularia nigricans (Sw.) Birkebak, Looney & Sánchez-García	Hennings (1904a)	Auricularia polytricha (Mont.) Sac.	n/a	n/a	n/a	n/a	n/a	n/a	n/a	L	SP	Atlantic Rainforest
Auricularia nigricans (Sw.) Birkebak, Looney & Sánchez-García	Jesus (1996)	Auricularia polytricha (Mont.) Sac.	n/a	n/a	n/a	n/a	n/a	n/a	n/a	L	RR	Amazon Rainforest
Auricularia nigricans (Sw.) Birkebak, Looney & Sánchez-García	Lowy (1971)	Auricularia polytricha (Mont.) Sac.	n/a	n/a	n/a	n/a	n/a	n/a	S	n/a	AM, DF, PA, PE, SC,SP	Amazon Rainforest, Atlantic Rainforest, Cerrado
Auricularia nigricans (Sw.) Birkebak, Looney & Sánchez-García	Meijer (2008)		C	n/a	n/a	n/a	n/a	n/a	n/a	L	PR	Atlantic Rainforest
Auricularia nigricans (Sw.) Birkebak, Looney & Sánchez-García	Neves et al. (2013)	Auricularia polytricha (Mont.) Sac.	n/a	n/a	n/a	F	n/a	M	n/a	n/a	BA,RN, PB, PE	Caatinga, Atlantic Rainforest
Auricularia nigricans (Sw.) Birkebak, Looney & Sánchez-García	Sotão et al. (1991)	Auricularia polytricha (Mont.) Sac.	n/a	n/a	n/a	n/a	n/a	n/a	n/a	L	PA	Amazon Rainforest
Auricularia nigricans (Sw.) Birkebak, Looney & Sánchez-García	Sotão et al. (2002)	Auricularia polytricha (Mont.) Sac.	n/a	n/a	n/a	n/a	n/a	n/a	n/a	L	PA	Amazon Rainforest
Auricularia nigricans (Sw.) Birkebak, Looney & Sánchez-García	Sotão et al. (2003)	Auricularia polytricha (Mont.) Sac.	n/a	n/a	n/a	F	n/a	n/a	n/a	L	AP, PA	Amazon Rainforest
Auricularia nigricans (Sw.) Birkebak, Looney & Sánchez-García	Teixeira (1945a)	Auricularia polytricha (Mont.) Sac.	C	n/a	n/a	F	n/a	M	n/a	n/a	PA, SP	Amazon Rainforest, Atlantic Rainforest
Auricularia nigricans (Sw.) Birkebak, Looney & Sánchez-García	Timm (2018)	Auricularia polytricha (Mont.) Sac.	n/a	n/a	n/a	F	n/a	n/a	n/a	L	RS	Atlantic Rainforest
Auricularia nigricans (Sw.) Birkebak, Looney & Sánchez-García	Timm (2021)	Auricularia polytricha (Mont.) Sac.	C	n/a	n/a	F	n/a	n/a	S	n/a	RS
Auricularia nigricans (Sw.) Birkebak, Looney & Sánchez-García	Timm (2021)	Auricularia polytricha (Mont.) Sacc.	C	n/a	n/a	F	n/a	n/a	S	n/a	RS
Auricularia nigricans (Sw.) Birkebak, Looney & Sánchez-García	Trierveiler-Pereira (2019)		C	n/a	n/a	F	n/a	n/a	S	n/a	SP	Atlantic Rainforest
Auricularia tenuis (Lév.) Farl.	Lowy (1971)		n/a	n/a	n/a	n/a	n/a	n/a	S	n/a	RJ	Atlantic Rainforest
Auricularia tremellosa (Fr.) Pat	this work		C	n/a	n/a	n/a	D	n/a	n/a	L	MA		OQ617353 (ITS)	Phylogeny Figure S3
Auricularia tremellosa (Fr.) Pat	Wu et al. (2021)		n/a	n/a	n/a	F	D	M	n/a	n/a	AC, AM, GO		MH213390, MH213391 (ITS), MH213424, MZ669932 (LSU), MH213455 (rpb2)
Bjerkandera adusta (Willd.) P. Karst.	Bononi et al. (1981)	Polyporus adustus (Willd.) Fr.	n/a	n/a	TS	n/a	n/a	n/a	n/a	L	SP	Atlantic Rainforest
Bjerkandera adusta (Willd.) P. Karst.	Bresadola (1920)	Polystictus puberulus Bres.	n/a	n/a	TS	n/a	n/a	n/a	S	n/a	RS
Bjerkandera adusta (Willd.) P. Karst.	Gerber (1996)		n/a	n/a	TS	n/a	n/a	M	n/a	n/a	SC	Atlantic Rainforest
Bjerkandera adusta (Willd.) P. Karst.	Góes-Neto (1999)		n/a	n/a	TS	n/a	n/a	n/a	n/a	L	BA	Atlantic Rainforest
Bjerkandera adusta (Willd.) P. Karst.	Groposo and Loguercio-Leite (2002)		n/a	n/a	TS	n/a	n/a	M	n/a	L	RS, SC	Atlantic Rainforest
Bjerkandera adusta (Willd.) P. Karst.	Gugliotta et al. (2010)		n/a	n/a	TS	n/a	n/a	n/a	n/a	L	SP	Atlantic Rainforest
Bjerkandera adusta (Willd.) P. Karst.	Loguercio-Leite (1990)	Polyporus crispus (Pers.) Fr.	n/a	n/a	TS	n/a	n/a	n/a	n/a	L	SC	Atlantic Rainforest
Bjerkandera adusta (Willd.) P. Karst.	Loguercio-Leite and Wright (1991)		n/a	n/a	TS	n/a	n/a	n/a	n/a	L	SC	Atlantic Rainforest
Bjerkandera adusta (Willd.) P. Karst.	Meijer (2006)		n/a	n/a	TS	n/a	n/a	n/a	n/a	L	PR	Atlantic Rainforest
Bjerkandera adusta (Willd.) P. Karst.	Meijer (2008)		n/a	n/a	TS	n/a	n/a	n/a	n/a	L	PR	Atlantic Rainforest
Bjerkandera adusta (Willd.) P. Karst.	Rajchenberg and Meijer (1990)		n/a	n/a	TS	n/a	n/a	n/a	n/a	L	PR	Atlantic Rainforest
Bjerkandera adusta (Willd.) P. Karst.	Reck and Silveira (2008)		n/a	n/a	TS	n/a	n/a	M	n/a	n/a	RS	Atlantic Rainforest
Bjerkandera adusta (Willd.) P. Karst.	Rick (1960)	Polyporus adustus (Willd.) Fr.	n/a	n/a	TS	n/a	n/a	n/a	S	n/a	RS	Atlantic Rainforest
Bjerkandera adusta (Willd.) P. Karst.	Rick (1960)	Polystictus puberulus Bres.	n/a	n/a	TS	n/a	n/a	n/a	S	n/a	RS	Atlantic Rainforest
Bjerkandera adusta (Willd.) P. Karst.	Ryvarden and Meijer (2002)		n/a	n/a	TS	n/a	n/a	n/a	n/a	L	PR	Atlantic Rainforest
Bjerkandera adusta (Willd.) P. Karst.	Theissen (1911)	Polyporus adustus (Willd.) Fr.	n/a	n/a	TS	n/a	n/a	n/a	S	n/a	RS	Atlantic Rainforest
Bolbitius demangei (Quél.) Sacc. & D. Sacc.	Meijer (2006)		n/a	n/a	n/a	n/a	n/a	n/a	n/a	L	PR
Bolbitius demangei (Quél.) Sacc. & D. Sacc.	Melo et al. (2016)		n/a	n/a	n/a	n/a	n/a	M	n/a	n/a	PE	on cattle dung
Bolbitius reticulatus (Pers.) Ricken	Singer (1953)	Bolbitius reticulatus (Pers. ex. Fr.) Ricken	n/a	n/a	n/a	n/a	n/a	n/a	n/a	L	RS
Bolbitius titubans (Bull.) Fr.	Bononi et al. (2008)	Bolbitius vitellinus (Pers. ex Fr.) Fr.	n/a	n/a	n/a	n/a	n/a	M	n/a	n/a	MS	Pantanal
Bolbitius titubans (Bull.) Fr.	Bononi et al. (2017)	Bolbitius vitellinus (Pers.) Fr.	n/a	n/a	n/a	n/a	n/a	n/a	n/a	L	MS	Cerrado
Bolbitius titubans (Bull.) Fr.	Pegler (1997)	Bolbitius vitelinus (Pers.: Fr.) Fr.	n/a	n/a	n/a	n/a	n/a	n/a	S	n/a	SP	Atlantic Rainforest
Bolbitius titubans (Bull.) Fr.	Rick (1961a)		n/a	n/a	n/a	n/a	n/a	n/a	S	n/a	RS
Boletellus ananas (M.A. Curtis) Murrill	Neves and Capelari (2007)	Boletellus ananas var. minor	n/a	n/a	TS	n/a	n/a	n/a	n/a	L	AM	Amazon Rainforest
Boletellus ananas (M.A. Curtis) Murrill	Singer et al. (1983)	Boletellus ananas var. minor	n/a	n/a	TS	n/a	n/a	M	n/a	n/a	AM	Amazon Rainforest
Boletinellus rompelii (Pat. & Rick) Watling	Martín and Raidl (2002)		n/a	T	n/a	n/a	D	n/a	n/a	n/a	Brazil		AJ419192 (ITS)
Boletinellus rompelii (Pat. & Rick) Watling	Meijer (2001)		n/a	T	n/a	n/a	n/a	n/a	n/a	L	PR	Atlantic Rainforest
Boletinellus rompelii (Pat. & Rick) Watling	Meijer (2008)		n/a	T	n/a	F	n/a	M	n/a	n/a	PR	Atlantic Rainforest
Boletinellus rompelii (Pat. & Rick) Watling	Neves and Capelari (2007)		n/a	T	n/a	n/a	n/a	n/a	n/a	L	PR, RS, SP	Atlantic Rainforest
Boletinellus rompelii (Pat. & Rick) Watling	Putzke (1994)	Gyrodon rompelii (Pat. & Rick) Sing.	n/a	T	n/a	n/a	n/a	M	n/a	n/a	RS, SP	Atlantic Rainforest
Boletinellus rompelii (Pat. & Rick) Watling	Rick (1907)	Phylloporus rompelii Pat. & Rick	n/a	T	n/a	n/a	n/a	n/a	S	n/a	RS	Atlantic Rainforest
Boletinellus rompelii (Pat. & Rick) Watling	Santos (2017)		C	T	n/a	F	n/a	n/a	S	n/a	DF	Cerrado
Boletinellus rompelii (Pat. & Rick) Watling	Singer (1953)	Gyrodon rompelii (Pat. & Rick) Sing.	n/a	T	n/a	n/a	n/a	M	n/a	n/a	RS	Atlantic Rainforest
Boletinellus rompelii (Pat. & Rick) Watling	Singer and Digilio (1957)	Gyrodon rompelii (Pat. & Rick) Sing.	n/a	T	n/a	n/a	n/a	M	n/a	n/a	RS	Atlantic Rainforest
Boletinellus rompelii (Pat. & Rick) Watling	Sobestiansky (2005)		n/a	T	n/a	n/a	n/a	n/a	n/a	L	RS	Atlantic Rainforest
Boletinellus rompelii (Pat. & Rick) Watling	Sulzbacher et al. (2013a)		n/a	T	n/a	n/a	n/a	n/a	n/a	L	PR, RS	Atlantic Rainforest
Boletinellus rompelii (Pat. & Rick) Watling	Timm (2018)		n/a	T	n/a	F	n/a	n/a	S	n/a	Região Sul	Atlantic Rainforest
Boletinellus rompelii (Pat. & Rick) Watling	Timm (2021)		C	T	n/a	F	n/a	n/a	S	n/a	RS
Boletinellus rompelii (Pat. & Rick) Watling	Timm (2021)		C	T	n/a	F	n/a	n/a	S	n/a	RS
Boletinellus rompelii (Pat. & Rick) Watling	unpublished		n/a	T	n/a	n/a	D	n/a	n/a	n/a			MG996739, MG996740, MG996741 (ITS)	Identity confirmed in this work (Phylogeny Figure S6)
Boletinellus rompelii (Pat. & Rick) Watling	Watling and de Meijer (1997)		n/a	T	n/a	n/a	n/a	M	n/a	n/a	PR	Atlantic Rainforest
Boletus edulis Bull.	Putzke and Putzke (2019)		C	n/a	n/a	F	n/a	M	n/a	n/a	RS
Boletus edulis Bull.	Sobestiansky (2005)		n/a	n/a	n/a	n/a	n/a	n/a	S	n/a	RS
Boletus edulis Bull.	Sulzbacher et al. (2013a)		n/a	n/a	n/a	n/a	n/a	n/a	n/a	L	RS
Boletus edulis Bull.	this work		C	n/a	n/a	F	D	n/a	n/a	L	SP		OQ801185 (ITS), OQ941815 (LSU)	Phylogeny Figure S7
Boletus edulis Bull.	Timm (2018)		C	n/a	n/a	F	n/a	n/a	S	n/a	RS
Boletus edulis Bull.	Timm (2021)		C	n/a	n/a	F	n/a	n/a	S	n/a	RS
Boletus edulis Bull.	Timm (2021)		C	n/a	n/a	F	n/a	n/a	S	n/a	RS
Bovista aestivalis (Bonord.) Demoulin	Alves and Cortez (2014)		n/a	n/a	n/a	F	n/a	M	n/a	n/a	PR	Atlantic Rainforest
Bovista aestivalis (Bonord.) Demoulin	Baseia (2005a)		n/a	n/a	n/a	n/a	n/a	M	n/a	n/a	SP, PE	Cerrado, Caatinga
Bovista longispora Kreisel	Meijer (2006)		n/a	n/a	n/a	n/a	n/a	n/a	n/a	L	PR	Atlantic Rainforest
Bovista pila Berk. & M.A. Curtis	Baseia (2005b)		n/a	n/a	n/a	n/a	n/a	M	n/a	n/a	SP, PE	Cerrado, Caatinga
Bovista plumbea Pers.	Baseia (2005b)		n/a	n/a	n/a	n/a	n/a	M	n/a	n/a	SP, PE	Cerrado, Atlantic Rainforest
Bovista pusilla (Batsch) Pers.	Homrich (1969)	Lycoperdon pusillum Batsch	n/a	n/a	n/a	n/a	n/a	M	n/a	n/a	RS	Atlantic Rainforest
Bovista pusilla (Batsch) Pers.	Kreisel (1967)		n/a	n/a	n/a	n/a	n/a	M	n/a	n/a	PE	Atlantic Rainforest
Bresadolia paradoxa Speg.	Fidalgo (1965)	Polyporus aquosus P. Henn.	n/a	n/a	TS	n/a	n/a	M	n/a	n/a	SP	Atlantic Rainforest		Althought Bresadolia paradoxa is considered a synonym of Cerioporus squamosus in (Huds.) Quél., we follow the classification of Motato-Vásquez et al. (2018) that considered they different species with Bresadolia paradoxa having as synonym Polyporus aquosus Henn. (=Tyromyces aquosus (Henn.) Ryvarden)
Bresadolia paradoxa Speg.	Fidalgo and Prance (1976)	Polyporus aquosus P. Henn.	C	n/a	TS	n/a	n/a	n/a	n/a	L	RR	Amazon Rainforest		Althought Bresadolia paradoxa is considered a synonym of Cerioporus squamosus in (Huds.) Quél., we follow the classification of Motato-Vásquez et al. (2018) that considered they different species with Bresadolia paradoxa having as synonym Polyporus aquosus Henn. (=Tyromyces aquosus (Henn.) Ryvarden)
Bresadolia paradoxa Speg.	Hennings (1904b)	Polyporus aquosus P. Henn.	n/a	n/a	TS	n/a	n/a	n/a	S	n/a	SP	Atlantic Rainforest		Althought Bresadolia paradoxa is considered a synonym of Cerioporus squamosus in (Huds.) Quél., we follow the classification of Motato-Vásquez et al. (2018) that considered they different species with Bresadolia paradoxa having as synonym Polyporus aquosus Henn. (=Tyromyces aquosus (Henn.) Ryvarden)
Bresadolia paradoxa Speg.	Motato-Vásquez et al. (2018)		n/a	n/a	TS	F	D	M	n/a	n/a	RS, SP	Atlantic Rainforest	KY777230 (ITS), KY777231 (ITS), KY777232 (ITS), KY777235 (LSU), KY777236 (LSU)	Althought Bresadolia paradoxa is considered a synonym of Cerioporus squamosus in (Huds.) Quél., we follow the classification of Motato-Vásquez et al. (2018) that considered they different species with Bresadolia paradoxa having as synonym Polyporus aquosus Henn. (=Tyromyces aquosus (Henn.) Ryvarden)
Bresadolia paradoxa Speg.	Prance (1984)	Polyporus aquosus P. Henn.	C	n/a	TS	n/a	n/a	n/a	n/a	L	RR	Amazon Rainforest		Althought Bresadolia paradoxa is considered a synonym of Cerioporus squamosus in (Huds.) Quél., we follow the classification of Motato-Vásquez et al. (2018) that considered they different species with Bresadolia paradoxa having as synonym Polyporus aquosus Henn. (=Tyromyces aquosus (Henn.) Ryvarden)
Bresadolia paradoxa Speg.	Prance (1986)	Polyporus aquosus P. Henn.	C	n/a	TS	n/a	n/a	n/a	n/a	L		Amazon Rainforest		Althought Bresadolia paradoxa is considered a synonym of Cerioporus squamosus in (Huds.) Quél., we follow the classification of Motato-Vásquez et al. (2018) that considered they different species with Bresadolia paradoxa having as synonym Polyporus aquosus Henn. (=Tyromyces aquosus (Henn.) Ryvarden)
Bresadolia paradoxa Speg.	Sanuma et al. (2016)	Polyporus aquosus P. Henn.	C	n/a	TS	F	n/a	n/a	n/a	L	RR	Amazon Rainforest		Althought Bresadolia paradoxa is considered a synonym of Cerioporus squamosus in (Huds.) Quél., we follow the classification of Motato-Vásquez et al. (2018) that considered they different species with Bresadolia paradoxa having as synonym Polyporus aquosus Henn. (=Tyromyces aquosus (Henn.) Ryvarden)
Bresadolia paradoxa Speg.	Trierveiler-Pereira (2019)	Polyporus aquosus P. Henn.	C	n/a	TS	F	n/a	n/a	S	n/a	SP			Althought Bresadolia paradoxa is considered a synonym of Cerioporus squamosus in (Huds.) Quél., we follow the classification of Motato-Vásquez et al. (2018) that considered they different species with Bresadolia paradoxa having as synonym Polyporus aquosus Henn. (=Tyromyces aquosus (Henn.) Ryvarden)
Bresadolia paradoxa Speg.	Trierveiler-Pereira (2022)		C	n/a	TS	F	n/a	n/a	S	n/a	SP			Althought Bresadolia paradoxa is considered a synonym of Cerioporus squamosus in (Huds.) Quél., we follow the classification of Motato-Vásquez et al. (2018) that considered they different species with Bresadolia paradoxa having as synonym Polyporus aquosus Henn. (=Tyromyces aquosus (Henn.) Ryvarden)
Brunneoporus malicola (Berk. & M.A. Curtis) Audet	Meijer (2006)	Antrodia malicola (Berk. & M.A. Curtis) Donk	n/a	n/a	n/a	n/a	n/a	n/a	n/a	L	PR	Atlantic Rainforest
Brunneoporus malicola (Berk. & M.A. Curtis) Audet	Meijer (2008)	Antrodia malicola (Berk. & M.A. Curtis) Donk	n/a	n/a	n/a	n/a	n/a	n/a	n/a	L	PR	Atlantic Rainforest
Brunneoporus malicola (Berk. & M.A. Curtis) Audet	Pires et al. (2017)	Antrodia malicola (Berk. & M.A. Curtis) Donk	n/a	n/a	n/a	n/a	n/a	n/a	n/a	L	SP	Atlantic Rainforest
Brunneoporus malicola (Berk. & M.A. Curtis) Audet	Ryvarden and Meijer (2002)	Antrodia malicola (Berk. & M.A. Curtis) Donk	n/a	n/a	n/a	n/a	n/a	n/a	S	n/a	PR	Atlantic Rainforest
Brunneoporus malicola (Berk. & M.A. Curtis) Audet	Westphalen and Silveira (2013)	Antrodia malicola (Berk. & M.A. Curtis) Donk	n/a	n/a	n/a	n/a	n/a	n/a	S	n/a	RS	Atlantic Rainforest
Byssomerulius corium (Pers.) Parmasto	Baltazar et al. (2016)		n/a	n/a	TS	n/a	n/a	n/a	n/a	L	RS	Atlantic Rainforest
Byssomerulius corium (Pers.) Parmasto	Bononi (1984a)	Merulius sordidus Berk. & M.A. Curtis ex Cooke	n/a	n/a	TS	n/a	n/a	n/a	n/a	L	SP	Cerrado
Byssomerulius corium (Pers.) Parmasto	Bresadola (1896)	Merulius moelleri Bres. & Henn.	n/a	n/a	TS	n/a	n/a	M	n/a	n/a	SC	Atlantic Rainforest
Byssomerulius corium (Pers.) Parmasto	Chikowski et al. (2020)		n/a	n/a	TS	n/a	n/a	n/a	n/a	L	CE	Caatinga
Byssomerulius corium (Pers.) Parmasto	Fidalgo et al. (1965)	Merulius confluens Schwein.	n/a	n/a	TS	F	n/a	n/a	S	n/a	SP	Cerrado
Byssomerulius corium (Pers.) Parmasto	Ginns (1971)	Merulius corium (Pers.) Fr.	n/a	n/a	TS	n/a	n/a	n/a	n/a	L	RS	Atlantic Rainforest
Byssomerulius corium (Pers.) Parmasto	Ginns (1976)	Meruliopsis corium (Pers.) Ginns	n/a	n/a	TS	n/a	n/a	M	n/a	n/a	RS, SC	Atlantic Rainforest
Byssomerulius corium (Pers.) Parmasto	Góes-Neto (1999)		n/a	n/a	TS	n/a	n/a	n/a	n/a	L	BA	Atlantic Rainforest
Byssomerulius corium (Pers.) Parmasto	Gorjón and Jesus (2012)		n/a	n/a	TS	n/a	n/a	n/a	n/a	L	AM, RR	Amazon Rainforest
Byssomerulius corium (Pers.) Parmasto	Hennings (1897)	Phlebia blumenaviensis Henn.	n/a	n/a	TS	n/a	n/a	n/a	S	n/a	SC	Atlantic Rainforest
Byssomerulius corium (Pers.) Parmasto	Hjortstam (1995)	Byssomerulius sordidus (Berk. & M.A. Curtis ex Cooke) Hjortstam	n/a	n/a	TS	n/a	n/a	M	n/a	n/a	RJ, SP	Cerrado, Atlantic Rainforest
Byssomerulius corium (Pers.) Parmasto	Lloyd (1923)	Cladoderris rickii Lloyd	n/a	n/a	TS	F	n/a	n/a	S	n/a
Byssomerulius corium (Pers.) Parmasto	Rick (1959b)	Radulum album Rick	n/a	n/a	TS	n/a	n/a	n/a	S	n/a	RS	Atlantic Rainforest		Synonym based on Baltazar et al. (2016)
Byssomerulius corium (Pers.) Parmasto	Rick (1960)	Merulius dubiosus var. coriaceus Rick (nom. inval.)	n/a	n/a	TS	n/a	n/a	n/a	S	n/a	RS	Atlantic Rainforest
Callistosporium luteo-olivaceum (Berk. & M.A. Curtis) Singer	Languasco et al. (2019)	Callistosporium luteofuscum Singer	n/a	n/a	TS	n/a	n/a	n/a	n/a	L	RS
Callistosporium luteo-olivaceum (Berk. & M.A. Curtis) Singer	Meijer (2001)		n/a	n/a	TS	n/a	n/a	n/a	n/a	L	PR	Atlantic Rainforest
Callistosporium luteo-olivaceum (Berk. & M.A. Curtis) Singer	Pegler (1997)	Callistosporium luteoolivaceum	n/a	n/a	TS	n/a	n/a	n/a	S	n/a	SP	Cerrado
Callistosporium luteo-olivaceum (Berk. & M.A. Curtis) Singer	Rick (1938a)	Collybia luteo-olivacea B. et C.	n/a	n/a	TS	n/a	n/a	n/a	S	n/a	RS	Atlantic Rainforest
Callistosporium luteo-olivaceum (Berk. & M.A. Curtis) Singer	Rick (1961a)	Collybia luteo-olivacea	n/a	n/a	TS	n/a	n/a	n/a	S	n/a	RS	Atlantic Rainforest
Callistosporium luteo-olivaceum (Berk. & M.A. Curtis) Singer	Singer (1953)	Callistosporium luteofuscum Singer	n/a	n/a	TS	n/a	n/a	M	n/a	n/a	RS
Callistosporium luteo-olivaceum (Berk. & M.A. Curtis) Singer	Singer (1970a)	Callistosporium luteofuscum Singer	n/a	n/a	TS	n/a	n/a	M	n/a	n/a	RS
Calocera cornea (Batsch) Fr.	Alvarenga and Xavier (2017)		n/a	n/a	n/a	F	n/a	M	n/a	n/a	GO, DF	Cerrado
Calocera cornea (Batsch) Fr.	Campos et al. (2005)		n/a	n/a	n/a	n/a	n/a	n/a	n/a	L	PA	Amazon Rainforest
Calocera cornea (Batsch) Fr.	Lowy (1971)		n/a	n/a	n/a	n/a	n/a	n/a	S	n/a	AM, DF, SC, SP	Amazon Rainforest, Atlantic Rainforest, Cerrado
Calocera cornea (Batsch) Fr.	Meijer (2008)		n/a	n/a	n/a	n/a	n/a	n/a	n/a	L	PR	Atlantic Rainforest
Calocera cornea (Batsch) Fr.	Sobestiansky (2005)		n/a	n/a	n/a	n/a	n/a	n/a	n/a	L	RS	Atlantic Rainforest
Calocera cornea (Batsch) Fr.	Sotão et al. (2003)		n/a	n/a	n/a	n/a	n/a	n/a	n/a	L	PA	Amazon Rainforest
Calocera cornea (Batsch) Fr.	Timm (2018)		C	n/a	n/a	F	n/a	n/a	S	n/a	RS	Atlantic Rainforest
Calocera cornea (Batsch) Fr.	Timm (2021)		C	n/a	n/a	F	n/a	n/a	S	n/a	RS
Calocera cornea (Batsch) Fr.	Trierveiler-Pereira et al. (2009a)		n/a	n/a	n/a	n/a	n/a	n/a	n/a	L	SC	Atlantic Rainforest
Calocybe gambosa (Fr.) Donk	Rick (1937)	Tricholoma georgii	n/a	n/a	n/a	n/a	n/a	n/a	S	n/a	RS
Calocybe gambosa (Fr.) Donk	Rick (1961a)	Tricholoma georgii	n/a	n/a	n/a	n/a	n/a	n/a	S	n/a	RS	Atlantic Rainforest
Calocybe ionides (Bull.) Donk	Rick (1907)	Tricholoma ionides	n/a	n/a	n/a	n/a	n/a	n/a	S	n/a	RS
Calocybe ionides (Bull.) Donk	Rick (1937)	Tricholoma ionides	n/a	n/a	n/a	n/a	n/a	n/a	S	n/a	RS
Calocybe ionides (Bull.) Donk	Rick (1961a)	Tricholoma ionides	n/a	n/a	n/a	n/a	n/a	n/a	S	n/a	RS	Atlantic Rainforest
Calostoma cinnabarinum Desv.	Baseia et al. (2007)		n/a	n/a	n/a	n/a	n/a	M	n/a	n/a	SP, PE	Cerrado, Caatinga
Calvatia cyathiformis (Bosc) Morgan	Alves and Cortez (2014)		C	n/a	n/a	F	n/a	M	n/a	n/a	PR	Atlantic Rainforest
Calvatia cyathiformis (Bosc) Morgan	Baseia (2003)		n/a	n/a	n/a	n/a	n/a	M	n/a	n/a	SP, PE	Cerrado, Atlantic Rainforest
Calvatia cyathiformis (Bosc) Morgan	Bononi et al. (1981)		n/a	n/a	n/a	n/a	n/a	n/a	n/a	L	SP	Atlantic Rainforest
Calvatia cyathiformis (Bosc) Morgan	Cortez et al. (2012)		C	n/a	n/a	F	n/a	M	n/a	n/a	RS	Atlantic Rainforest, Pampa
Calvatia cyathiformis (Bosc) Morgan	Couceiro et al. (2019)	Calvatia cf. cyathiformis (Bosc) Morgan	n/a	n/a	n/a	F	n/a	n/a	n/a	L	PA	Amazon Rainforest
Calvatia cyathiformis (Bosc) Morgan	Drechsler-Santos et al. (2008a)		n/a	n/a	n/a	n/a	n/a	n/a	n/a	L	PE
Calvatia cyathiformis (Bosc) Morgan	Hennings (1904b)	Calvatia lilacina	n/a	n/a	n/a	n/a	n/a	n/a	n/a	L	SP	Atlantic Rainforest		Synonym based on Cortez et al. (2012)
Calvatia cyathiformis (Bosc) Morgan	Kreisel (1994)		n/a	n/a	n/a	n/a	n/a	n/a	n/a	L	RJ	Atlantic Rainforest
Calvatia cyathiformis (Bosc) Morgan	Meijer (2006)		n/a	n/a	n/a	n/a	n/a	n/a	n/a	L	PR	Atlantic Rainforest
Calvatia cyathiformis (Bosc) Morgan	Sobestiansky (2005)		n/a	n/a	n/a	n/a	n/a	n/a	n/a	L	RS	Atlantic Rainforest
Calvatia cyathiformis (Bosc) Morgan	Trierveiler-Pereira et al. (2018)		n/a	n/a	n/a	n/a	n/a	n/a	n/a	L	RS	Pampa
Calvatia cyathiformis (Bosc) Morgan	unpublished		n/a	n/a	n/a	n/a	D	n/a	n/a	n/a			AJ486872 (ITS)	Identity confirmed in this work (Phylogeny Figure S8)
Calvatia cyathiformis (Bosc) Morgan	Wartchow and Silva (2007)		C	n/a	n/a	F	n/a	M	n/a	L	PE	Caatinga
Calvatia fragilis (Quél.) Morgan	Alves and Cortez (2014)		n/a	n/a	n/a	F	n/a	M	n/a	n/a	PR	Atlantic Rainforest		We consider Calvatia fragilis (Quél.) Morgan as a distinct species based on Cortez et al. (2012)
Calvatia fragilis (Quél.) Morgan	Cortez et al. (2012)		n/a	n/a	n/a	F	n/a	M	n/a	n/a	RS	Atlantic Rainforest, Pampa		We consider Calvatia fragilis (Quél.) Morgan as a distinct species based on Cortez et al. (2012)
Calvatia fragilis (Quél.) Morgan	Fernandes et al. (2021)		n/a	n/a	n/a	n/a	n/a	n/a	S	n/a	SP			We consider Calvatia fragilis (Quél.) Morgan as a distinct species based on Cortez et al. (2012)
Calvatia fragilis (Quél.) Morgan	Silveira (1943)		C	n/a	n/a	F	n/a	n/a	S	n/a	RJ	Atlantic Rainforest		We consider Calvatia fragilis (Quél.) Morgan as a distinct species based on Cortez et al. (2012)
Calvatia fragilis (Quél.) Morgan	Timm (2021)		C	n/a	n/a	F	n/a	n/a	S	n/a	RS			We consider Calvatia fragilis (Quél.) Morgan as a distinct species based on Cortez et al. (2012)
Calvatia fragilis (Quél.) Morgan	Trierveiler-Pereira (2022)		C	n/a	n/a	F	n/a	n/a	S	n/a	SP			We consider Calvatia fragilis (Quél.) Morgan as a distinct species based on Cortez et al. (2012)
Calvatia fragilis (Quél.) Morgan	Trierveiler-Pereira et al. (2018)		n/a	n/a	n/a	n/a	n/a	n/a	n/a	L	RS	Pampa		We consider Calvatia fragilis (Quél.) Morgan as a distinct species based on Cortez et al. (2012)
Calvatia fragilis (Quél.) Morgan	Trierveiler-Pereira et al. (2019)		n/a	n/a	n/a	F	n/a	n/a	S	n/a	SP	Atlantic Rainforest / Cerrado		We consider Calvatia fragilis (Quél.) Morgan as a distinct species based on Cortez et al. (2012)
Calvatia rugosa (Berk. & M.A. Curtis) D.A. Reid	Alves and Cortez (2014)		n/a	n/a	n/a	F	n/a	M	n/a	n/a	PR	Atlantic Rainforest
Calvatia rugosa (Berk. & M.A. Curtis) D.A. Reid	Bononi et al. (1981)	Calvatia rubroflava (Cragin) Lloyd	n/a	n/a	n/a	n/a	n/a	n/a	n/a	L	SP	Atlantic Rainforest		Synonym based on Cortez et al. (2012)
Calvatia rugosa (Berk. & M.A. Curtis) D.A. Reid	Cortez et al. (2008)		n/a	n/a	n/a	F	n/a	n/a	n/a	L	RS	Atlantic Rainforest
Calvatia rugosa (Berk. & M.A. Curtis) D.A. Reid	Cortez et al. (2012)		n/a	n/a	n/a	F	n/a	M	n/a	n/a	RS, SC, PR, SP	Atlantic Rainforest e Pampa
Calvatia rugosa (Berk. & M.A. Curtis) D.A. Reid	Meijer (2006)		n/a	n/a	n/a	n/a	n/a	n/a	n/a	L	PR	Atlantic Rainforest
Calvatia rugosa (Berk. & M.A. Curtis) D.A. Reid	Rick (1961b)	Calvatia rubroflava (Cragin) Lloyd	n/a	n/a	n/a	n/a	n/a	n/a	S	n/a	RS	Atlantic Rainforest		Synonym based on Cortez et al. (2012)
Calvatia rugosa (Berk. & M.A. Curtis) D.A. Reid	Silveira (1943)	Calvatia rubroflava (Cragin) Lloyd	n/a	n/a	n/a	n/a	n/a	n/a	S	n/a	RJ	Atlantic Rainforest		Synonym based on Cortez et al. (2012)
Calvatia rugosa (Berk. & M.A. Curtis) D.A. Reid	Sobestiansky (2005)		n/a	n/a	n/a	n/a	n/a	n/a	n/a	L	RS	Atlantic Rainforest
Calvatia rugosa (Berk. & M.A. Curtis) D.A. Reid	Timm (2021)		C	n/a	n/a	F	n/a	n/a	S	n/a	RS
Calvatia rugosa (Berk. & M.A. Curtis) D.A. Reid	Trierveiler-Pereira (2022)		C	n/a	n/a	F	n/a	n/a	S	n/a	SP
Calvatia sculpta (Harkn.) Lloyd	Baseia and Calonge (2008)		n/a	n/a	n/a	n/a	n/a	M	n/a	n/a	RN	Atlantic Rainforest
Campanella junghuhnii (Mont.) Singer	Rick (1960)	Campanella cucullata (Jungh.) Lloyd	n/a	n/a	n/a	n/a	n/a	n/a	S	n/a	RS	Atlantic Rainforest
Cantharellus cibarius Fr.	Berkeley (1856a)		n/a	n/a	n/a	n/a	n/a	n/a	n/a	L	AM	Amazon Rainforest
Cantharellus cibarius Fr.	Hennings (1904a)		n/a	n/a	n/a	n/a	n/a	n/a	n/a	L	AM	Amazon Rainforest
Cantharellus cinnabarinus (Schwein.) Schwein.	Meijer (2006)	cf.	n/a	n/a	n/a	n/a	n/a	n/a	n/a	L	PR	Atlantic Rainforest
Cantharellus guyanensis Mont.	Henkel et al. (2014)		C	n/a	n/a	n/a	D	M	n/a	n/a	PE, AM, PR, PB	Caatinga, Atlantic Rainforest, Amazon Rainforest	KC897658 (LSU), KC897659 (LSU)
Cantharellus guyanensis Mont.	Meijer (2006)	Cantharellus guyanensis Mont. sens. Singer, Araujo & Ivory 1983, non sens. Pegler 1983	n/a	n/a	n/a	n/a	n/a	n/a	n/a	L	PR	Atlantic Rainforest
Cantharellus guyanensis Mont.	Roy et al. (2016)		n/a	n/a	n/a	n/a	n/a	n/a	n/a	L	AM	Amazon Rainforest
Cantharellus guyanensis Mont.	Singer et al. (1983)		n/a	n/a	n/a	n/a	n/a	M	n/a	n/a	AM	Amazon Rainforest
Cantharellus guyanensis Mont.	Souza et al. (2008)		n/a	n/a	n/a	n/a	n/a	n/a	n/a	L	AM	Amazon Rainforest
Cantharellus guyanensis Mont.	Sulzbacher et al. (2013b)		n/a	n/a	n/a	n/a	n/a	n/a	n/a	L	PR
Cantharellus guyanensis Mont.	this work		C	n/a	n/a	F	D	n/a	n/a	L	SC, SP		OR166780, OR166781 (ITS)	Phylogeny Figure S9
Cerioporus mollis (Sommerf.) Zmitr. & Kovalenko	Abrahão et al. (2012)	Datronia mollis (Sommerf.) Donk	n/a	n/a	n/a	n/a	n/a	n/a	n/a	L	SP	Cerrado
Cerioporus mollis (Sommerf.) Zmitr. & Kovalenko	Bononi (1992)	Datronia mollis (Sommerf.) Donk	n/a	n/a	n/a	n/a	n/a	n/a	n/a	L	AC	Amazon Rainforest
Cerioporus mollis (Sommerf.) Zmitr. & Kovalenko	Loguercio-Leite (1990)	Trametes serpens Fr.	n/a	n/a	n/a	n/a	n/a	n/a	n/a	L	SC	Atlantic Rainforest
Cerioporus mollis (Sommerf.) Zmitr. & Kovalenko	Meijer (2006)	Datronia mollis (Sommerf.) Donk	n/a	n/a	n/a	n/a	n/a	n/a	n/a	L	PR	Atlantic Rainforest
Cerioporus mollis (Sommerf.) Zmitr. & Kovalenko	Meijer (2008)	Datronia mollis (Sommerf.) Donk	n/a	n/a	n/a	n/a	n/a	n/a	n/a	L	PR	Atlantic Rainforest
Cerioporus mollis (Sommerf.) Zmitr. & Kovalenko	Rick (1960)	Trametes mollis (Sommerf.) Fr.	n/a	n/a	n/a	n/a	n/a	n/a	S	n/a	RS	Atlantic Rainforest
Cerioporus mollis (Sommerf.) Zmitr. & Kovalenko	Rick (1960)	Trametes serpens Fr	n/a	n/a	n/a	n/a	n/a	n/a	S	n/a	RS	Atlantic Rainforest
Cerioporus mollis (Sommerf.) Zmitr. & Kovalenko	Ryvarden and Meijer (2002)	Datronia mollis (Sommerf.) Donk	n/a	n/a	n/a	n/a	n/a	n/a	S	n/a	PR	Atlantic Rainforest
Cerioporus mollis (Sommerf.) Zmitr. & Kovalenko	Silveira and Guerrero (1991)	Datronia mollis (Sommerf.) Donk	n/a	n/a	n/a	n/a	n/a	M	n/a	n/a	RS	Atlantic Rainforest
Cerioporus mollis (Sommerf.) Zmitr. & Kovalenko	Theissen (1911)	Trametes serpens Fr.	n/a	n/a	n/a	n/a	n/a	n/a	S	n/a	RS, SC, SP	Atlantic Rainforest
Cerioporus squamosus (Huds.) Quél	Góes-Neto (1999)	Polyporus squamosus (Huds.) Fr.	n/a	n/a	n/a	n/a	n/a	n/a	n/a	L	BA	Atlantic Rainforest
Cerioporus squamosus (Huds.) Quél	Hennings (1904b)	Polyporus squamosus (Huds.) Fr.	n/a	n/a	n/a	n/a	n/a	n/a	n/a	L	SP	Atlantic Rainforest
Cerioporus squamosus (Huds.) Quél	Meijer (2006)	Polyporus squamosus (Huds.) Fr.	n/a	n/a	n/a	n/a	n/a	n/a	n/a	L	PR	Atlantic Rainforest
Cerioporus squamosus (Huds.) Quél	Rajchenberg and Meijer (1990)	Polyporus squamosus (Huds.) Fr.	n/a	n/a	n/a	n/a	n/a	n/a	n/a	L	PR	Atlantic Rainforest
Cerioporus squamosus (Huds.) Quél	Torrend (1938)	Polyporus squamosus (Huds.) Fr.	n/a	n/a	n/a	n/a	n/a	n/a	n/a	L	BA	Atlantic Rainforest
Cerioporus varius (Pers.) Zmitr. & Kovalenk	Hennings (1904b)	Melanopus noackianus Pat.	n/a	n/a	n/a	n/a	n/a	n/a	n/a	L	SP	Atlantic Rainforest
Cerioporus varius (Pers.) Zmitr. & Kovalenk	Rick (1960)	Polyporus varius (Pers.) Fr.	n/a	n/a	n/a	n/a	n/a	n/a	S	n/a	SP	Atlantic Rainforest
Cerioporus varius (Pers.) Zmitr. & Kovalenk	Silveira (2006)	Polyporus varius (Pers.) Fr.	n/a	n/a	n/a	F	n/a	n/a	S	n/a	RS	Atlantic Rainforest
Cerioporus varius (Pers.) Zmitr. & Kovalenk	Silveira and Wright (2005)	Polyporus varius (Pers.) Fr.	n/a	n/a	n/a	F	n/a	M	n/a	n/a	RS	Atlantic Rainforest
Cerrena hydnoides (Sw.) Zmitr.	Bononi et al. (1981)	Hexagonia hydnoides (Sw.) M. Fidalgo	n/a	n/a	n/a	n/a	n/a	n/a	n/a	L	SP	Atlantic Rainforest
Cerrena hydnoides (Sw.) Zmitr.	Campos et al. (2005)	Hexagonia hydnoides Berk.	n/a	n/a	n/a	n/a	n/a	n/a	n/a	L	PA
Cerrena hydnoides (Sw.) Zmitr.	Campos-Santana and Loguercio-Leite (2008)	Hexagonia hydnoides (Swartz) M. Fidalgo	n/a	n/a	n/a	n/a	n/a	n/a	n/a	L	SC	Atlantic Rainforest
Cerrena hydnoides (Sw.) Zmitr.	Capelari and Maziero (1988)	Hexagona hydnoides (Sw.: Fr.) K.Fid	n/a	n/a	n/a	n/a	n/a	n/a	n/a	L	RO	Amazon Rainforest
Cerrena hydnoides (Sw.) Zmitr.	Cavalcante et al. (2021)	Hexagonia hydnoides	n/a			n/a	n/a	n/a	n/a	L	AM	Amazon Rainforest
Cerrena hydnoides (Sw.) Zmitr.	Couceiro et al. (2019)	Hexagonia hydnoides (Sw.) M. Fidalgo	n/a			n/a	n/a	n/a	n/a	L	PA	Amazon Rainforest
Cerrena hydnoides (Sw.) Zmitr.	Drechsler-Santos et al. (2008b)	Hexagonia hydnoides (Sw.) M. Fidalgo	n/a	n/a	n/a	n/a	n/a	n/a	n/a	L	SC	Atlantic Rainforest
Cerrena hydnoides (Sw.) Zmitr.	Fidalgo (1968)	Hexagonia hydnoides (Sw.) M. Fidalgo	n/a	n/a	n/a	n/a	n/a	M	n/a	n/a	MT
Cerrena hydnoides (Sw.) Zmitr.	Gibertoni and Cavalcanti (2003)	Hexagonia hydnoides (Sw.) M. Fidalgo	n/a	n/a	n/a	n/a	n/a	n/a	n/a	L	PE	Atlantic Rainforest
Cerrena hydnoides (Sw.) Zmitr.	Gibertoni et al. (2004a)	Hexagonia hydnoides (Sw.) M. Fidalgo	n/a	n/a	n/a	n/a	n/a	n/a	n/a	L	AL, PB, SE, RN, PE	Atlantic Rainforest
Cerrena hydnoides (Sw.) Zmitr.	Gibertoni et al. (2007)	Hexagonia hydnoides (Sw.) M. Fidalgo	n/a	n/a	n/a	n/a	n/a	n/a	n/a	L	AL, PB, SE, RN, PE	Atlantic Rainforest
Cerrena hydnoides (Sw.) Zmitr.	Góes-Neto et al. (2003)	Hexagonia hydnoides (Sw.) M. Fidalgo	n/a	n/a	n/a	n/a	n/a	n/a	n/a	L	BA	Atlantic Rainforest
Cerrena hydnoides (Sw.) Zmitr.	Gonçalves and Loguercio-Leite (2001)	Hexagonia hydnoides (Sw.) M. Fidalgo	n/a	n/a	n/a	n/a	n/a	M	n/a	L	SC	Atlantic Rainforest
Cerrena hydnoides (Sw.) Zmitr.	Gugliotta and Bononi (1999)	Hexagonia hydnoides (Sw.) M. Fidalgo	n/a	n/a	n/a	n/a	n/a	M	n/a	n/a	SP	Atlantic Rainforest
Cerrena hydnoides (Sw.) Zmitr.	Gugliotta and Capelari (1995)	Hexagonia hydnoides (Sw.) M. Fidalgo	n/a	n/a	n/a	n/a	n/a	n/a	n/a	L	SP	Atlantic Rainforest
Cerrena hydnoides (Sw.) Zmitr.	Hennings (1904a)	Polystictus hydnoides	n/a	n/a	n/a	n/a	n/a	n/a	n/a	L	AM	Amazon Rainforest
Cerrena hydnoides (Sw.) Zmitr.	Loguercio-Leite (1990)	Polystictus hydnoides (Sw.) Fr	n/a	n/a	n/a	n/a	n/a	n/a	n/a	L	SC
Cerrena hydnoides (Sw.) Zmitr.	Loguercio-Leite (1990)	Trametes fibrosa	n/a	n/a	n/a	n/a	n/a	n/a	n/a	L	SC			Synonym based on Fidalgo (1968)
Cerrena hydnoides (Sw.) Zmitr.	Loguercio-Leite (1994)	Hexagonia hydnoides (Sw.:Fr.) K. Fidalgo	n/a	n/a	n/a	n/a	n/a	M	n/a	n/a	SC	Atlantic Rainforest
Cerrena hydnoides (Sw.) Zmitr.	Loguercio-Leite and Wright (1991)	Hexagonia hydnoides (Sw.) M. Fidalgo	n/a	n/a	n/a	n/a	n/a	n/a	n/a	L	SC	Atlantic Rainforest
Cerrena hydnoides (Sw.) Zmitr.	Loguercio-Leite et al. (2008b)	Hexagonia hydnoides (Sw.) M. Fidalgo	n/a	n/a	n/a	n/a	n/a	n/a	n/a	L	SC	Atlantic Rainforest
Cerrena hydnoides (Sw.) Zmitr.	Meijer (2006)	Hexagonia hydnoides (Sw.) M. Fidalgo	n/a	n/a	n/a	n/a	n/a	n/a	n/a	L	PR	Atlantic Rainforest
Cerrena hydnoides (Sw.) Zmitr.	Neves et al. (2013)	Hexagonia hydnoides (Sw.) M. Fidalgo	n/a	n/a	n/a	F	n/a	M	n/a	n/a		Caatinga
Cerrena hydnoides (Sw.) Zmitr.	Rick (1960)	Trametes fibrosa Fr.	n/a	n/a	n/a	n/a	n/a	n/a	S	n/a	RS			Synonym based on Fidalgo (1968)
Cerrena hydnoides (Sw.) Zmitr.	Rick (1960)	Trametes hydnoides (Sw.) Fr.	n/a	n/a	n/a	n/a	n/a	n/a	S	n/a	RS	Atlantic Rainforest
Cerrena hydnoides (Sw.) Zmitr.	Ryvarden and Meijer (2002)	Hexagonia hydnoides (Sw.) M. Fidalgo	n/a	n/a	n/a	n/a	n/a	n/a	n/a	L	PR	Atlantic Rainforest
Cerrena hydnoides (Sw.) Zmitr.	Sotão et al. (2002)	Hexagonia hydnoides (Fr.) K. Fidalgo	n/a	n/a	n/a	n/a	n/a	n/a	n/a	L	PA
Cerrena hydnoides (Sw.) Zmitr.	Sotão et al. (2009)	Hexagonia hydnoides (Sw.) M. Fidalgo	n/a	n/a	n/a	n/a	n/a	n/a	n/a	L	PA	Amazon Rainforest
Cerrena hydnoides (Sw.) Zmitr.	Tavares (1939)	Trametes fibrosa (Hook.) Fr.	n/a	n/a	n/a	F	n/a	n/a	n/a	L	PE	Atlantic Rainforest		Synonym based on Fidalgo (1968)
Cerrena hydnoides (Sw.) Zmitr.	Timm (2021)	Hexagonia hydnoides (Sw.) M. Fidalgo	n/a	n/a	n/a	F	n/a	n/a	S	n/a	RS
Cerrena hydnoides (Sw.) Zmitr.	Vinha (1988)	Pogonomyces hydnoides (Sw.) Murrill	n/a	n/a	n/a	n/a	n/a	n/a	n/a	L	ES
Cerrena unicolor (Bull.) Murrill	Rick (1960)	Daedalea unicolor (Bull.) Fr.	n/a	n/a	n/a	n/a	n/a	n/a	S	n/a	RS	Atlantic Rainforest
Chalciporus piperatus (Bull.) Bataille	Giachini et al. (2000)		n/a	n/a	n/a	n/a	n/a	n/a	n/a	L	SC	Atlantic Rainforest
Chalciporus piperatus (Bull.) Bataille	Karstedt and Stürmer (2008)	Chalciporus cf. piperatus	n/a	n/a	n/a	n/a	n/a	n/a	n/a	L	SC	Atlantic Rainforest
Chalciporus piperatus (Bull.) Bataille	Meijer (2001)		n/a	n/a	n/a	n/a	n/a	n/a	n/a	L	PR	Atlantic Rainforest
Chalciporus piperatus (Bull.) Bataille	Neves and Capelari (2007)		n/a	n/a	n/a	n/a	n/a	n/a	n/a	L	SC, PR, PB	Atlantic Rainforest
Chalciporus piperatus (Bull.) Bataille	Oliveira and Souza (2002)		n/a			n/a	n/a	M	n/a	n/a	PB
Chalciporus piperatus (Bull.) Bataille	Sulzbacher et al. (2013a)		n/a	n/a	n/a	n/a	n/a	n/a	n/a	L	PR	Atlantic Rainforest
Chalciporus piperatus (Bull.) Bataille	Timm (2021)		C	n/a	n/a	F	n/a	n/a	S	n/a	RS
Chalciporus piperatus (Bull.) Bataille	Watling and de Meijer (1997)		n/a	n/a	n/a	n/a	n/a	M	n/a	n/a	PR	Atlantic Rainforest
Chalciporus trinitensis (Heinem.) Singer, I.J.A. Aguiar & M.H. Ivory	Neves and Capelari (2007)		n/a	n/a	n/a	n/a	n/a	n/a	n/a	L	AM	Amazon Rainforest
Chalciporus trinitensis (Heinem.) Singer, I.J.A. Aguiar & M.H. Ivory	Singer et al. (1983)		n/a	n/a	n/a	n/a	n/a	M	n/a	n/a	AM	Amazon Rainforest
Chlorociboria aeruginascens (Nyl.) Kanouse ex C.S. Ramamurthi, Korf & L.R. Batra	Meijer (2006)		n/a	n/a	n/a	n/a	n/a	n/a	n/a	L	PR	Atlantic Rainforest
Chlorociboria aeruginascens (Nyl.) Kanouse ex C.S. Ramamurthi, Korf & L.R. Batra	Rick (1931c)	Chlorosplenium aeruginascens (Nyl.) P. Karst.	n/a	n/a	n/a	n/a	n/a	n/a	S	n/a	RS
Chlorociboria aeruginascens (Nyl.) Kanouse ex C.S. Ramamurthi, Korf & L.R. Batra	Sydow and Sydow (1907)	Chlorosplenium aeruginascens (Nyl.) P. Karst.	n/a	n/a	n/a	n/a	n/a	n/a	n/a	L	SP	Atlantic Rainforest
Chlorociboria aeruginascens (Nyl.) Kanouse ex C.S. Ramamurthi, Korf & L.R. Batra	Trierveiler-Pereira et al. (2008)		n/a	n/a	n/a	n/a	n/a	M	n/a	n/a	RS, SC	Atlantic Rainforest
Chlorociboria aeruginosa (Oeder) Seaver ex C.S. Ramamurthi, Korf & L.R. Batra	Rick (1931c)	Chlorosplenium aeruginosum (Oeder) De Not.	n/a	n/a	n/a	n/a	n/a	n/a	S	n/a	RS
Chlorociboria aeruginosa (Oeder) Seaver ex C.S. Ramamurthi, Korf & L.R. Batra	Timm (2018)		n/a	n/a	n/a	F	n/a	n/a	S	n/a	South
Chlorociboria aeruginosa (Oeder) Seaver ex C.S. Ramamurthi, Korf & L.R. Batra	Timm (2021)		n/a	n/a	n/a	F	n/a	n/a	S	n/a	RS
Chlorociboria aeruginosa (Oeder) Seaver ex C.S. Ramamurthi, Korf & L.R. Batra	Trierveiler-Pereira et al. (2008)		n/a	n/a	n/a	n/a	n/a	M	n/a	n/a	SC	Atlantic Rainforest
Chlorophyllum hortense (Murrill) Vellinga	Lira et al. (2015)		n/a	n/a	n/a	F	n/a	n/a	n/a	L
Chlorophyllum hortense (Murrill) Vellinga	Meijer (2006)		n/a	n/a	n/a	n/a	n/a	n/a	n/a	L	PR	Atlantic Rainforest
Chlorophyllum hortense (Murrill) Vellinga	Nascimento and Alves (2014)		n/a	n/a	n/a	F	n/a	M	n/a	n/a	CE
Chlorophyllum hortense (Murrill) Vellinga	Neves et al. (2013)		n/a	n/a	n/a	F	n/a	n/a	S	n/a	PB	Caatinga
Chlorophyllum hortense (Murrill) Vellinga	Pegler (1997)	Leucoagaricus hortensis (Mum.) Pegler	n/a	n/a	n/a	n/a	n/a	n/a	n/a	L	SP	Cerrado
Chlorophyllum hortense (Murrill) Vellinga	Putzke and Putzke (2017a)	Leucoagaricus hortensis (Mum.) Pegler	n/a	n/a	n/a	n/a	n/a	n/a	S	n/a	CE
Chlorophyllum hortense (Murrill) Vellinga	Sobestiansky (2005)		n/a	n/a	n/a	n/a	n/a	n/a	n/a	L	RS
Chlorophyllum molybdites (G. Mey.) Massee	Alves et al. (2016)		n/a	n/a	TS	F	n/a	n/a	S	n/a	RS	Urban area, Pampa
Chlorophyllum molybdites (G. Mey.) Massee	Alves et al. (2019)		n/a	n/a	TS	F	n/a	M	n/a	n/a	PI, RJ, SP, RS, PR, PB,PE	Urban area
Chlorophyllum molybdites (G. Mey.) Massee	Berkeley (1879-80)	Ag. (Pholiota) glaziovii Berkeley	n/a	n/a	TS	n/a	n/a	n/a	S	n/a	RJ			Synonym based on Vellinga (2010)
Chlorophyllum molybdites (G. Mey.) Massee	Berkeley and Cooke (1876)	Agarius (Lepiota) molybdites Fr.	n/a	n/a	TS	n/a	n/a	n/a	n/a	L
Chlorophyllum molybdites (G. Mey.) Massee	Bononi et al. (1981)	Lepiota morganii	n/a	n/a	TS	n/a	n/a	n/a	n/a	L	SP			Synonym based on Vellinga (2010)
Chlorophyllum molybdites (G. Mey.) Massee	Bresadola (1896)	Lepiota molybdites Meyer	n/a	n/a	TS	n/a	n/a	n/a	S	n/a	SC
Chlorophyllum molybdites (G. Mey.) Massee	Couceiro et al. (2019)	Chlorophyllum cf. molybdites (G. Mey.) Massee	n/a	n/a	TS	F	n/a	n/a	n/a	L	PA	Amazon Rainforest
Chlorophyllum molybdites (G. Mey.) Massee	Dennis (1952a)		n/a	n/a	TS	n/a	n/a	n/a	n/a	L	RJ
Chlorophyllum molybdites (G. Mey.) Massee	Drechsler-Santos et al. (2008a)	Lepiota morgani Peck.	n/a	n/a	TS	n/a	n/a	n/a	n/a	L	BA, PE			Synonym based on Vellinga (2010)
Chlorophyllum molybdites (G. Mey.) Massee	Grandi et al. (1984)		n/a	n/a	TS	n/a	n/a	n/a	n/a	L	SP
Chlorophyllum molybdites (G. Mey.) Massee	Guerrero and Homrich (1983)		n/a	n/a	TS	n/a	n/a	n/a	n/a	L	RS
Chlorophyllum molybdites (G. Mey.) Massee	Hennings (1902b)	Lepiota molybdites	n/a	n/a	TS	n/a	n/a	n/a	n/a	L	SP
Chlorophyllum molybdites (G. Mey.) Massee	Kimbrough et al. (1994/1995)		n/a	n/a	TS	n/a	n/a	n/a	n/a	L	PE	Urban area
Chlorophyllum molybdites (G. Mey.) Massee	Meijer (2001)		n/a	n/a	TS	n/a	n/a	n/a	n/a	L	PR
Chlorophyllum molybdites (G. Mey.) Massee	Meijer (2006)		n/a	n/a	TS	n/a	n/a	n/a	n/a	L	PR	Atlantic Rainforest
Chlorophyllum molybdites (G. Mey.) Massee	Meijer et al. (2007)		n/a	n/a	TS	n/a	n/a	M	n/a	n/a	PR
Chlorophyllum molybdites (G. Mey.) Massee	Murrill (1911)		n/a	n/a	TS	n/a	n/a	n/a	n/a	L	RJ
Chlorophyllum molybdites (G. Mey.) Massee	Neves et al. (2013)		n/a	n/a	TS	F	n/a	n/a	S	n/a	PB	Caatinga
Chlorophyllum molybdites (G. Mey.) Massee	Nusbaumer et al. (2015)		n/a	n/a	TS	F	n/a	n/a	n/a	L
Chlorophyllum molybdites (G. Mey.) Massee	Pegler (1983b)		n/a	n/a	TS	n/a	n/a	M	n/a	n/a	RJ
Chlorophyllum molybdites (G. Mey.) Massee	Pegler (1997)		n/a	n/a	TS	n/a	n/a	n/a	S	n/a	SP	Atlantic Rainforest
Chlorophyllum molybdites (G. Mey.) Massee	Pegler and Rayner (1969)		n/a	n/a	TS	n/a	n/a	n/a	S	L	RJ, PE
Chlorophyllum molybdites (G. Mey.) Massee	Pereira and Putzke (1989)		n/a	n/a	TS	n/a	n/a	n/a	n/a	L	RS
Chlorophyllum molybdites (G. Mey.) Massee	Putzke (1994)		n/a	n/a	TS	n/a	n/a	n/a	n/a	L	RS, SP, RJ
Chlorophyllum molybdites (G. Mey.) Massee	Putzke and Putzke (2017a)		n/a	n/a	TS	n/a	n/a	M	n/a	n/a	RS
Chlorophyllum molybdites (G. Mey.) Massee	Reid and Eicker (1991)		n/a	n/a	TS	n/a	n/a	n/a	n/a	L	RJ, PE
Chlorophyllum molybdites (G. Mey.) Massee	Rick (1905)	Lepiota morgani Peck	n/a	n/a	TS	n/a	n/a	n/a	n/a	L	RS			Synonym based on Vellinga (2010)
Chlorophyllum molybdites (G. Mey.) Massee	Rick (1920)	Lepiota molybdites	n/a	n/a	TS	n/a	n/a	n/a	S	n/a
Chlorophyllum molybdites (G. Mey.) Massee	Rick (1961a)	Lepiota molybdites Meyer.	n/a	n/a	TS	n/a	n/a	n/a	S	n/a	RS
Chlorophyllum molybdites (G. Mey.) Massee	Rother and Silveira (2008)		n/a	n/a	TS	n/a	n/a	n/a	n/a	L	RS
Chlorophyllum molybdites (G. Mey.) Massee	Rumack and Spoerke (1994)		n/a	n/a	TS	n/a	n/a	n/a	n/a	L
Chlorophyllum molybdites (G. Mey.) Massee	Santos (2017)		n/a	n/a	TS	F	n/a	n/a	S	n/a	DF	Cerrado		The reference highlights the toxicity of the species
Chlorophyllum molybdites (G. Mey.) Massee	Singer (1953)	Lepiota molybdites Meyer	n/a	n/a	TS	n/a	n/a	n/a	n/a	L	RS
Chlorophyllum molybdites (G. Mey.) Massee	Singer (1953)	Lepiota morgani Peck sensu Rick	n/a	n/a	TS	n/a	n/a	n/a	n/a	L	RS
Chlorophyllum molybdites (G. Mey.) Massee	Singer (1955)	Agaricus glazioui Berk.	n/a	n/a	TS	n/a	n/a	n/a	n/a	L				Synonym based on Vellinga (2010)
Chlorophyllum molybdites (G. Mey.) Massee	Sobestiansky (2005)		n/a	n/a	TS	n/a	n/a	n/a	n/a	L	RS
Chlorophyllum molybdites (G. Mey.) Massee	Timm (2018)		n/a	n/a	TS	F	n/a	n/a	S	n/a	RS
Chlorophyllum molybdites (G. Mey.) Massee	Timm (2021)		n/a	n/a	TS	F	n/a	n/a	S	n/a	RS
Chlorophyllum rhacodes (Vittad.) Vellinga	Alves et al. (2016)		n/a	n/a	n/a	F	n/a	n/a	S	n/a	RS	Pampa
Chlorophyllum rhacodes (Vittad.) Vellinga	Bononi et al. (2017)		C	n/a	n/a	n/a	n/a	n/a	n/a	L	MS	Cerrado		The reference cites the species as edible when cooked and toxic when raw
Chlorophyllum rhacodes (Vittad.) Vellinga	Putzke (1994)	Macrolepiota rhacodes (Vitt.) Sing.	n/a	n/a	n/a	n/a	n/a	n/a	n/a	L	RS
Chlorophyllum rhacodes (Vittad.) Vellinga	Putzke and Putzke (2017a)	Macrolepiota rhacodes (Vitt.) Singer	n/a	n/a	n/a	n/a	n/a	n/a	S	n/a
Chlorophyllum rhacodes (Vittad.) Vellinga	Putzke et al. (2014)	Macrolepiota rhacodes (Vitt.) Singer	C	n/a	n/a	n/a	n/a	n/a	S	n/a	RS			The species is cited as edible, but the authors comment on the fact that ingestion can cause gastrointestinal disturbances in some people
Chlorophyllum rhacodes (Vittad.) Vellinga	Raithelhuber (1991)	Macrolepiota rhacodes (Vitt.) Singer	n/a	n/a	n/a	n/a	n/a	n/a	S	n/a
Chlorophyllum rhacodes (Vittad.) Vellinga	Rick (1907)	Lepiota rhacodes Vitt.	n/a	n/a	n/a	n/a	n/a	n/a	n/a	L	RS
Chlorophyllum rhacodes (Vittad.) Vellinga	Rick (1961a)	Lepiota rhacodes Vitt.	n/a	n/a	n/a	n/a	n/a	n/a	S	n/a	RS
Clathrus columnatus Bosc	Baseia et al. (2014)		n/a	n/a	n/a	F	n/a	n/a	n/a	L	CE	Caatinga
Clathrus columnatus Bosc	Bononi et al. (1981)		n/a	n/a	n/a	n/a	n/a	n/a	n/a	L	SP	Atlantic Rainforest
Clathrus columnatus Bosc	Dring (1980)		n/a	n/a	n/a	n/a	n/a	M	n/a	n/a	RJ	Atlantic Rainforest
Clathrus columnatus Bosc	Hennings (1904b)	Laternea columnata (Bosc.) Nees	n/a	n/a	n/a	n/a	n/a	n/a	n/a	L	SP	Atlantic Rainforest
Clathrus columnatus Bosc	Lima et al. (2019)		n/a	n/a	n/a	F	n/a	M	n/a	n/a	CE	Caatinga
Clathrus columnatus Bosc	Magnago et al. (2013)		n/a	n/a	n/a	n/a	n/a	M	n/a	n/a	PB	Atlantic Rainforest
Clathrus columnatus Bosc	Meijer (2006)	Linderiella columnata (Bosc) G.Cunn	n/a	n/a	n/a	n/a	n/a	n/a	n/a	L	PR	Atlantic Rainforest
Clathrus columnatus Bosc	Möller (1895a)	Laternea columnata (Bosc) Nees	n/a	n/a	n/a	F	n/a	M	n/a	n/a	SC	Atlantic Rainforest
Clathrus columnatus Bosc	Rick (1961b)	Laternea columnata (Bosc) Nees	n/a	n/a	n/a	n/a	n/a	n/a	S	n/a	RS	Atlantic Rainforest
Clathrus columnatus Bosc	Sobestiansky (2005)	Linderiella columnata (Bosc) G.Cunn	n/a	n/a	n/a	n/a	n/a	n/a	n/a	L	RS	Atlantic Rainforest
Clathrus columnatus Bosc	Timm (2021)		n/a	n/a	n/a	F	n/a	n/a	S	n/a	RS
Clathrus columnatus Bosc	Trierveiler-Pereira (2022)		C	n/a	n/a	F	n/a	n/a	S	n/a	SP
Clathrus columnatus Bosc	Trierveiler-Pereira et al. (2014)		n/a	n/a	n/a	n/a	D	n/a	n/a	L	RS, SC	Pampa, Atlantic Rainforest	KF783238 (LSU), KF783239 (LSU), KF783218 (rpb2), KF783219 (rpb2), KF783254 (atp6), KF783255 (atp6)
Clathrus columnatus Bosc	Trierveiler-Pereira et al. (2018)		n/a	n/a	n/a	F	n/a	n/a	n/a	L	RS	Pampa
Clathrus columnatus Bosc	Trierveiler-Pereira et al. (2019)		n/a	n/a	n/a	n/a	n/a	n/a	n/a	L	RS	Pampa, Atlantic Rainforest
Clavaria argillacea Pers.	Corner (1967)	Clavaria argillaceae Fr. var. brevispora Corner	n/a	n/a	n/a	n/a	n/a	n/a	S	n/a	RS (?)	Atlantic Rainforest
Clavaria fragilis Holmsk.	Corner (1967)	Clavaria vermicularis Fr.	n/a	n/a	n/a	n/a	n/a	n/a	n/a	L	RS	Atlantic Rainforest
Clavaria fragilis Holmsk.	Furtado et al. (2016)		C	n/a	n/a	F	n/a	M	n/a	n/a	SC	Atlantic Rainforest
Clavaria fragilis Holmsk.	Meijer (2006)	cf.	n/a	n/a	n/a	n/a	n/a	n/a	n/a	L	PR	Atlantic Rainforest
Clavaria fragilis Holmsk.	Meijer (2008)	cf.	n/a	n/a	n/a	n/a	n/a	n/a	n/a	L	PR	Atlantic Rainforest
Clavaria fumosa Pers.	Furtado et al. (2016)		n/a	n/a	n/a	F	n/a	M	n/a	n/a	SC	Atlantic Rainforest
Clavaria zollingeri Lév.	Bononi et al. (1981)		n/a	n/a	n/a	n/a	n/a	n/a	n/a	L	SP	Atlantic Rainforest
Clavaria zollingeri Lév.	Corner (1967)		n/a	n/a	n/a	n/a	n/a	n/a	S	n/a	RS	Atlantic Rainforest
Clavaria zollingeri Lév.	Couceiro et al. (2019)		n/a			F	n/a	n/a	n/a	L	PA	Amazon Rainforest
Clavaria zollingeri Lév.	Furtado et al. (2016)		n/a	n/a	n/a	F	n/a	M	n/a	n/a	RS, SC	Atlantic Rainforest
Clavaria zollingeri Lév.	Meijer (2006)		n/a	n/a	n/a	n/a	n/a	n/a	n/a	L	PR	Atlantic Rainforest
Clavaria zollingeri Lév.	Meijer (2008)		n/a	n/a	n/a	F	n/a	M	n/a	n/a	PR	Atlantic Rainforest
Clavaria zollingeri Lév.	Nascimento et al. (2021)	Clavaria cf. zollingeri Lév.	n/a	n/a	n/a	F	n/a	n/a	n/a	L	MA	Amazon Rainforest
Clavaria zollingeri Lév.	Rick (1959b)	Clavaria lilacina Jungh.	n/a	n/a	n/a	n/a	n/a	n/a	S	n/a	RS	Atlantic Rainforest		Material revised and identified by A.N.M. Furtado (pers. comm.)
Clavaria zollingeri Lév.	Timm (2018)		n/a	n/a	n/a	F	n/a	n/a	S	n/a	RS
Clavaria zollingeri Lév.	Timm (2021)		n/a	n/a	n/a	F	n/a	n/a	S	n/a	RS
Clavulina amethystina (Bull.) Donk	Rick (1959b)		n/a	n/a	n/a	n/a	n/a	n/a	S	n/a	RS
Clavulina cinerea (Bull.) J. Schröt.	Bononi et al. (2017)		C	n/a	n/a	n/a	n/a	n/a	n/a	L	MT	Cerrado
Clavulina cinerea (Bull.) J. Schröt.	Corner (1950)		C	n/a	n/a	n/a	n/a	M	n/a	n/a
Clavulina cinerea (Bull.) J. Schröt.	Corner (1970)		n/a	n/a	n/a	n/a	n/a	n/a	S	n/a	RJ, RS	Atlantic Rainforest
Clavulina cinerea (Bull.) J. Schröt.	Rick (1959b)		n/a	n/a	n/a	n/a	n/a	n/a	S	n/a	RS
Clavulina cinerea (Bull.) J. Schröt.	Thind (1961)		n/a	n/a	n/a	n/a	n/a	n/a	n/a	L
Clavulina coralloides (L.) J. Schröt.	Bononi et al. (2017)		C	n/a	n/a	n/a	n/a	n/a	n/a	L	MT	Cerrado
Clavulina coralloides (L.) J. Schröt.	Hennings (1904b)	Clavaria cristata (Holmsk.) Pers.	n/a	n/a	n/a	n/a	n/a	n/a	S	n/a	SP
Clavulina coralloides (L.) J. Schröt.	Meijer (2006)	cf.	n/a	n/a	n/a	n/a	n/a	n/a	n/a	L	PR	Atlantic Rainforest
Clavulina coralloides (L.) J. Schröt.	Sobestiansky (2005)		n/a	n/a	n/a	n/a	n/a	n/a	n/a	L	RS	Pinus plantation
Clavulina rugosa (Bull.) J. Schröt.	Mendoza et al. (2018)		n/a	n/a	n/a	F	n/a	n/a	n/a	L	AM (?)	Amazon Rainforest (?)		Based on the pictures, it is most likely a dubious identification.
Clavulina rugosa (Bull.) J. Schröt.	Timm (2018)		n/a	n/a	n/a	F	n/a	n/a	S	n/a	RS
Clavulina rugosa (Bull.) J. Schröt.	Timm (2021)		C	n/a	n/a	F	n/a	n/a	S	n/a	RS
Clavulinopsis amoena (Zoll. & Moritzi) Corner	Corner (1970)		n/a	n/a	n/a	n/a	n/a	n/a	n/a	n/a	AM, RS	Amazon Rainforest, Atlantic Rainforest
Clavulinopsis amoena (Zoll. & Moritzi) Corner	Furtado et al. (2016)		n/a	n/a	n/a	F	n/a	M	n/a	n/a	SC	Atlantic Rainforest
Clavulinopsis corniculata (Schaeff.) Corner	Corner (1957)	Clavulinosis corniculata f. simplex	n/a	n/a	n/a	n/a	n/a	n/a	n/a	n/a	MS
Clavulinopsis corniculata (Schaeff.) Corner	Corner (1970)		n/a	n/a	n/a	n/a	n/a	n/a	n/a	n/a	RS
Clavulinopsis corniculata (Schaeff.) Corner	Meijer (2006)	Clavaria corniculata Schaeff.	n/a	n/a	n/a	n/a	n/a	n/a	n/a	L	PR	Atlantic Rainforest
Clavulinopsis corniculata (Schaeff.) Corner	Meijer (2008)	Clavaria corniculata Schaeff.	n/a	n/a	n/a	n/a	n/a	n/a	n/a	L	PR	Atlantic Rainforest
Clavulinopsis corniculata (Schaeff.) Corner	Timm (2021)	Clavaria corniculata Schaeff.	n/a	n/a	n/a	F	n/a	n/a	S	n/a	RS
Clavulinopsis fusiformis (Sowerby) Corner	Rick (1959b)	Clavaria inaequalis Müll.	n/a	n/a	n/a	n/a	n/a	n/a	S	n/a	RS	Atlantic Rainforest		Material revised and identified by A.N.M. Furtado (pers. comm.)
Clavulinopsis helvola (Pers.) Corner	Furtado et al. (2016)		n/a	n/a	n/a	F	n/a	M	n/a	n/a	SC	Atlantic Rainforest
Clavulinopsis laeticolor (Berk. & M.A. Curtis) R.H. Petersen	Corner (1970)	Clavulinopsis pulchra (Peck) Corner	n/a	n/a	n/a	n/a	n/a	n/a	n/a	n/a	RS
Clavulinopsis laeticolor (Berk. & M.A. Curtis) R.H. Petersen	Furtado et al. (2016)		n/a	n/a	n/a	F	n/a	M	n/a	n/a	RS, SC	Atlantic Rainforest
Clavulinopsis laeticolor (Berk. & M.A. Curtis) R.H. Petersen	this work		n/a	n/a	n/a	n/a	D	n/a	n/a	L	XXX		OQ968588, OQ968589, OQ968593, OQ968594, OQ968592, OQ968595, OQ968591, OQ968587 (ITS)	Phylogeny Figure S10
Clitocella popinalis (Fr.) Kluting, T.J. Baroni & Bergemann	Rick (1920)	Clitopilus popinalis	n/a	n/a	n/a	n/a	n/a	n/a	S	n/a	RS
Clitocella popinalis (Fr.) Kluting, T.J. Baroni & Bergemann	Rick (1938a)	Clitopilus popinalis	n/a	n/a	n/a	n/a	n/a	n/a	S	n/a	RS
Clitocybe brumalis (Fr.) Quél.	Rick (1930)		n/a	n/a	n/a	n/a	n/a	n/a	n/a	L	RS	Atlantic Rainforest
Clitocybe catinus (Fr.) Quél.	Spegazzini (1889)		n/a	n/a	n/a	n/a	n/a	n/a	S	n/a	SP	Atlantic Rainforest
Clitocybe dealbata (Sowerby) P. Kumm.	Raithelhuber (1991)		n/a	n/a	n/a	n/a	n/a	n/a	S	n/a	RS	Pampa
Clitocybe dealbata (Sowerby) P. Kumm.	Rick (1920)		n/a	n/a	n/a	n/a	n/a	n/a	S	n/a	RS
Clitocybe dealbata (Sowerby) P. Kumm.	Rick (1938a)		n/a	n/a	n/a	n/a	n/a	n/a	S	n/a	RS
Clitocybe dealbata (Sowerby) P. Kumm.	Rick (1961a)		n/a	n/a	n/a	n/a	n/a	n/a	S	n/a	RS	Atlantic Rainforest
Clitocybe nebularis (Batsch) P. Kumm.	Rick (1938a)		n/a	n/a	n/a	n/a	n/a	n/a	S	n/a	RS			According to Singer (1950: 158), Rick's material probably is a Lepista species.
Clitocybe nebularis (Batsch) P. Kumm.	Rick (1961a)		n/a	n/a	n/a	n/a	n/a	n/a	S	n/a	RS	Atlantic Rainforest
Clitocybe nebularis (Batsch) P. Kumm.	Singer and Digilio (1952)		n/a	n/a	n/a	n/a	n/a	n/a	n/a	L	RS	Pampa
Clitocybe phyllophila (Pers.) P. Kumm.	Rick (1919)		n/a	n/a	n/a	n/a	n/a	n/a	S	n/a	RS
Clitocybe phyllophila (Pers.) P. Kumm.	Rick (1938a)		n/a	n/a	n/a	n/a	n/a	n/a	S	n/a	RS
Clitocybe phyllophila (Pers.) P. Kumm.	Rick (1961a)		n/a	n/a	n/a	n/a	n/a	n/a	S	n/a	RS	Atlantic Rainforest
Clitocybe rivulosa (Pers.) P. Kumm.	Lazarotto et al. (2014)		n/a	n/a	n/a	n/a	n/a	n/a	n/a	L	RS	Atlantic Rainforest
Clitopaxillus alexandri (Gillet) G. Moreno, Vizzini, Consiglio & P. Alvarado	Rick (1961a)	Paxillus alexandri Fr.	n/a	n/a	n/a	n/a	n/a	n/a	S	n/a	RS	Atlantic Rainforest
Clitopilus caelatus (Fr.) Vila & Contu	Meijer (2006)	Rhodocybe caelata	n/a	n/a	n/a	n/a	n/a	n/a	n/a	L	PR	Atlantic Rainforest
Clitopilus scyphoides (Fr.) Singer	Meijer (2008)	Clitopilus scyphoides var. scyphoides	n/a	n/a	n/a	n/a	n/a	n/a	n/a	L	PR	Atlantic Rainforest
Collybia nuda (Bull.) Z.M. He & Zhu L. Yang	Bononi et al. (1981)	Clitocybe nuda (Bull. ex Fr.) Cooke	n/a	n/a	n/a	n/a	n/a	n/a	n/a	L	SP	Atlantic Rainforest		Synonym based on He et al. (2023)
Collybia nuda (Bull.) Z.M. He & Zhu L. Yang	Drechsler-Santos et al. (2007)	Lepista nuda	C	n/a	n/a	n/a	n/a	n/a	n/a	L	RS	Atlantic Rainforest
Collybia nuda (Bull.) Z.M. He & Zhu L. Yang	Pegler (1997)	Lepista nuda (Bull.: Fr.) Cooke	n/a	n/a	n/a	n/a	n/a	n/a	S	n/a	SP	Atlantic Rainforest
Collybia nuda (Bull.) Z.M. He & Zhu L. Yang	Rick (1937)	Tricholoma nudum Bull.	n/a	n/a	n/a	n/a	n/a	n/a	S	n/a	RS
Collybia nuda (Bull.) Z.M. He & Zhu L. Yang	Rick (1961a)	Tricholoma personatum var. nudum (Bull.)	n/a	n/a	n/a	n/a	n/a	n/a	n/a	L	RS
Collybia nuda (Bull.) Z.M. He & Zhu L. Yang	Singer (1953)	Lepista nuda (Bull. ex Fr.) W.G.Smith	n/a	n/a	n/a	n/a	n/a	n/a	n/a	L	RS
Collybia nuda (Bull.) Z.M. He & Zhu L. Yang	Timm (2018)	Lepista nuda	C	n/a	n/a	F	n/a	n/a	S	n/a	RS			The reference indicates the species as edible with caution
Collybia nuda (Bull.) Z.M. He & Zhu L. Yang	Timm (2021)	Lepista nuda	C	n/a	n/a	F	n/a	n/a	S	n/a	RS
Collybia pseudocalopus (Henn.) Singer	Prance (1984)		C	n/a	n/a	n/a	n/a	n/a	n/a	L	RR	Amazon Rainforest
Collybia sordida (Schumach.) Z.M. He & Zhu L. Yang	Graf et al. (2008)	Lepista sordida	C	n/a	n/a	n/a	n/a	n/a	S	n/a	PR			Synonym based on He et al. (2023)
Collybia sordida (Schumach.) Z.M. He & Zhu L. Yang	Meijer (2001)	Lepista sordida (Fr. : Fr.) Singer	C	n/a	n/a	n/a	n/a	n/a	n/a	L	PR
Collybia sordida (Schumach.) Z.M. He & Zhu L. Yang	Meijer (2006)	Lepista sordida (Fr. : Fr.) Singer	n/a	n/a	n/a	n/a	n/a	n/a	n/a	L	PR
Collybia sordida (Schumach.) Z.M. He & Zhu L. Yang	Pegler (1997)	Lepista sordida (Fr.) Singer	n/a	n/a	n/a	n/a	n/a	n/a	S	n/a	SP	Atlantic Rainforest
Collybia sordida (Schumach.) Z.M. He & Zhu L. Yang	Rick (1937)	Tricholoma sordidum Fr.	n/a	n/a	n/a	n/a	n/a	n/a	S	n/a	RS
Collybia sordida (Schumach.) Z.M. He & Zhu L. Yang	Rick (1961a)	Tricholoma sordidum Fr.	n/a	n/a	n/a	n/a	n/a	n/a	S	n/a	RS
Collybia sordida (Schumach.) Z.M. He & Zhu L. Yang	Singer (1953)	Lepista sordida (Fr.)Sing.	n/a	n/a	n/a	n/a	n/a	n/a	n/a	L	RS
Collybia sordida (Schumach.) Z.M. He & Zhu L. Yang	Sulzbacher et al. (2007)	Lepista sordida (Fr.) Singer	C	n/a	n/a	F	n/a	M	n/a	n/a	RS	Atlantic Rainforest
Collybia sordida (Schumach.) Z.M. He & Zhu L. Yang	this work		C	n/a	n/a	F	D	n/a	n/a	L	SP, RJ	Atlantic Rainforest	OQ618185, OR166786, OR166787, OR166788, OR166789 (ITS), OR165788 (LSU)	Phylogeny Figure S11
Collybia sordida (Schumach.) Z.M. He & Zhu L. Yang	Timm (2018)	Lepista sordida	C	n/a	n/a	F	n/a	n/a	S	n/a	RS			The reference indicates the species as edible with caution
Collybia sordida (Schumach.) Z.M. He & Zhu L. Yang	Timm (2021)	Lepista sordida	C	n/a	n/a	F	n/a	n/a	S	n/a	RS
Collybia sordida (Schumach.) Z.M. He & Zhu L. Yang	Trierveiler-Pereira (2019)	Lepista sordida	C	n/a	n/a	F	n/a	n/a	S	n/a	SP
Collybia sordida (Schumach.) Z.M. He & Zhu L. Yang	Trierveiler-Pereira (2022)	Lepista sordida	C	n/a	n/a	F	n/a	n/a	S	n/a	SP
Coltricia cinnamomea (Jacq.) Murrill	Gibertoni et al. (2004a)		n/a	n/a	n/a	n/a	n/a	n/a	n/a	L	PB, PE, SE	Atlantic Rainforest
Coltricia cinnamomea (Jacq.) Murrill	Gibertoni et al. (2007)		n/a	n/a	n/a	n/a	n/a	n/a	n/a	L	PB, PE, SE	Atlantic Rainforest
Coltricia cinnamomea (Jacq.) Murrill	Gugliotta et al. (2010)		n/a	n/a	n/a	n/a	n/a	n/a	n/a	L	SP	Atlantic Rainforest
Coltricia cinnamomea (Jacq.) Murrill	Hennings (1904a)	Polystictus bulbipes Fr.	n/a	n/a	n/a	n/a	n/a	n/a	n/a	L	AM	Amazon Rainforest
Coltricia cinnamomea (Jacq.) Murrill	Hennings (1904a)	Polystictus oblectans (Berk.) Cooke	n/a	n/a	n/a	n/a	n/a	n/a	n/a	L	AM	Amazon Rainforest
Coltricia cinnamomea (Jacq.) Murrill	Hennings (1904a)	Polystictus oblectans (Berk.) Cooke	n/a	n/a	n/a	n/a	n/a	n/a	n/a	L	RJ	Atlantic Rainforest
Coltricia cinnamomea (Jacq.) Murrill	Medeiros et al. (2013)		n/a	n/a	n/a	n/a	n/a	n/a	n/a	L	PA	Amazon Rainforest
Coltricia cinnamomea (Jacq.) Murrill	Meijer (2006)		n/a	n/a	n/a	n/a	n/a	n/a	n/a	L	PR	Atlantic Rainforest
Coltricia cinnamomea (Jacq.) Murrill	Meijer (2008)	Gloeoporus dichrous (Fr.) Bres.	n/a	n/a	n/a	n/a	n/a	n/a	n/a	L	PR	Atlantic Rainforest
Coltricia cinnamomea (Jacq.) Murrill	Rick (1960)	Polystictus oblectans (Berk.) Cooke	n/a	n/a	n/a	n/a	n/a	n/a	S	n/a	RS	Atlantic Rainforest
Coltricia cinnamomea (Jacq.) Murrill	Ryvarden and Meijer (2002)		n/a	n/a	n/a	n/a	n/a	n/a	S	n/a	PR	Atlantic Rainforest
Coltricia cinnamomea (Jacq.) Murrill	Sotão et al. (2009)		n/a	n/a	n/a	n/a	n/a	n/a	n/a	L	PA	Amazon Rainforest
Conocybe apala (Fr.) Arnolds	Putzke and Putzke (2017a)	Conocybe lactea	n/a	n/a	n/a	n/a	n/a	M	n/a	n/a	RS			Putzke & Putzke (2017) suggested it could be poisonous in children who ingested it.
Conocybe tenera (Schaeff.) Fayod	Grandi et al. (1984)		n/a	n/a	n/a	n/a	n/a	M	n/a	n/a	SP	Atlantic Rainforest
Conocybe tenera (Schaeff.) Fayod	Pegler (1997)		n/a	n/a	n/a	n/a	n/a	n/a	S	n/a	SP	Atlantic Rainforest
Conocybe tenera (Schaeff.) Fayod	Singer and Digilio (1952)		n/a	n/a	n/a	n/a	n/a	n/a	S	n/a	RS, SP	Atlantic Rainforest
Cookeina colensoi (Berk.) Seaver	Iturriaga and Pfister (2006)		n/a	n/a	n/a	n/a	n/a	M	n/a	n/a	MT, RS, SC	Cerrado; Atlantic Rainforest
Cookeina colensoi (Berk.) Seaver	Meijer (2006)		n/a	n/a	n/a	n/a	n/a	n/a	n/a	L	PR	Atlantic Rainforest
Cookeina colensoi (Berk.) Seaver	Oliveira et al. (2013)		n/a	n/a	n/a	F	n/a	M	n/a	n/a	BA	Atlantic Rainforest
Cookeina colensoi (Berk.) Seaver	Sobestiansky (2005)		n/a	n/a	n/a	n/a	n/a	n/a	n/a	L	RS	Atlantic Rainforest
Cookeina colensoi (Berk.) Seaver	this work		C	n/a	n/a	n/a	D	n/a	n/a	L	PR	Atlantic Rainforest	OQ621659 (ITS)	Phylogeny Figure S12
Cookeina colensoi (Berk.) Seaver	Timm (2018)		n/a	n/a	n/a	F	n/a	n/a	S	n/a	sul do Brasil
Cookeina colensoi (Berk.) Seaver	Timm (2021)		C	n/a	n/a	F	n/a	n/a	S	n/a	RS
Cookeina colensoi (Berk.) Seaver	Viégas (1961)		n/a	n/a	n/a	n/a	n/a	M	n/a	n/a	SP	Atlantic Rainforest
Cookeina speciosa (Fr.) Dennis	Cavalcante et al. (2021)		n/a	n/a	n/a	n/a	n/a	n/a	n/a	L	AM	Amazon Rainforest
Cookeina speciosa (Fr.) Dennis	Iturriaga and Pfister (2006)		C	n/a	n/a	n/a	n/a	M	n/a	n/a	AM
Cookeina speciosa (Fr.) Dennis	Timm (2021)		C	n/a	n/a	F	n/a	n/a	S	n/a	RS
Cookeina sulcipes (Berk.) Kuntze	Oliveira et al. (2013)		n/a	n/a	n/a	F	n/a	M	n/a	n/a	BA	Atlantic Rainforest
Cookeina sulcipes (Berk.) Kuntze	Silva and Minter (1995)		n/a	n/a	n/a	n/a	n/a	n/a	n/a	L	PA
Cookeina tricholoma (Mont.) Kuntze	Cavalcante et al. (2021)		n/a	T	n/a	n/a	n/a	n/a	n/a	L	AM	Amazon Rainforest
Cookeina tricholoma (Mont.) Kuntze	Iturriaga and Pfister (2006)		n/a	T	n/a	n/a	n/a	M	n/a	n/a	RJ, AM, SC	Amazon Rainforest, Atlantic Rainforest
Cookeina tricholoma (Mont.) Kuntze	Meijer (2006)		n/a	T	n/a	n/a	n/a	n/a	n/a	L	PR	Atlantic Rainforest
Cookeina tricholoma (Mont.) Kuntze	Nascimento et al. (2021)		n/a	T	n/a	F	n/a	n/a	n/a	L	MA	Amazon Rainforest
Cookeina tricholoma (Mont.) Kuntze	Oliveira et al. (2013)		n/a	T	n/a	F	n/a	M	n/a	n/a	BA	Atlantic Rainforest
Cookeina tricholoma (Mont.) Kuntze	Santos et al. (2020)		C	T	n/a	F	n/a	n/a	n/a	L	AL
Cookeina tricholoma (Mont.) Kuntze	Silva and Minter (1995)		n/a	T	n/a	n/a	n/a	n/a	n/a	L	AM, PA
Cookeina tricholoma (Mont.) Kuntze	Sobestiansky (2005)		n/a	T	n/a	n/a	n/a	n/a	n/a	L	SC	Atlantic Rainforest
Cookeina tricholoma (Mont.) Kuntze	this work		C	T	n/a	F	D	n/a	n/a	L	SP	Atlantic Rainforest	OQ617354, OQ621662 (ITS)	Phylogeny Figure S12
Cookeina venezuelae (Berk. & M.A. Curtis) Le Gal	Meijer (2006)		n/a	n/a	n/a	n/a	n/a	n/a	n/a	L	PR	Atlantic Rainforest
Cookeina venezuelae (Berk. & M.A. Curtis) Le Gal	Meijer (2008)		n/a	n/a	n/a	n/a	n/a	M	n/a	n/a	PR	Atlantic Rainforest
Cookeina venezuelae (Berk. & M.A. Curtis) Le Gal	this work		C	n/a	n/a	n/a	D	n/a	n/a	L	PR, SP	Atlantic Rainforest	OQ621661, OQ621656, OQ621658 (ITS)	Phylogeny Figure S12
Cookeina venezuelae (Berk. & M.A. Curtis) Le Gal	Trierveiler-Pereira (2022)		C	n/a	n/a	F	n/a	n/a	S	n/a	SP
Coprinellus disseminatus (Pers.) J.E. Lange	Couceiro et al. (2019)		n/a	n/a	n/a	F	n/a	n/a	n/a	L	PA	Amazon Rainforest
Coprinellus disseminatus (Pers.) J.E. Lange	Hennings (1904b)	Psathyrella disseminata Pers.	n/a	n/a	n/a	n/a	n/a	n/a	n/a	L	SP
Coprinellus disseminatus (Pers.) J.E. Lange	Magnago et al. (2015)		n/a	n/a	n/a	F	n/a	n/a	n/a	L	PB
Coprinellus disseminatus (Pers.) J.E. Lange	Martin et al. (2015)		n/a	n/a	n/a	n/a	D	n/a	n/a	L		Endophyte of Hevea	KJ832000 (ITS), KJ832006 (ITS), KJ832053 (ITS)	Phylogeny Figure S13
Coprinellus disseminatus (Pers.) J.E. Lange	Meijer (2001)	Coprinus disseminatus (Pers.: Fr.) Gray	n/a	n/a	n/a	n/a	n/a	n/a	n/a	L	PR	Atlantic Rainforest
Coprinellus disseminatus (Pers.) J.E. Lange	Meijer (2006)	Coprinus disseminatus (Pers.: Fr.) Gray	n/a	n/a	n/a	n/a	n/a	n/a	n/a	L	PR	Atlantic Rainforest
Coprinellus disseminatus (Pers.) J.E. Lange	Meijer (2008)	Coprinus disseminatus (Pers.: Fr.) Gray	n/a	n/a	n/a	n/a	n/a	n/a	n/a	L	PR
Coprinellus disseminatus (Pers.) J.E. Lange	Pegler (1997)	Coprinus disseminatus (Pers.: Fr.) Gray	n/a	n/a	n/a	n/a	n/a	n/a	S	n/a	SP	Atlantic Rainforest
Coprinellus disseminatus (Pers.) J.E. Lange	Rick (1939)	Psathyrella disseminata Pers.	n/a	n/a	n/a	n/a	n/a	n/a	S	n/a	RS
Coprinellus disseminatus (Pers.) J.E. Lange	Rick (1961a)	Psathyrella disseminata Pers.	n/a	n/a	n/a	n/a	n/a	n/a	S	n/a	RS
Coprinellus disseminatus (Pers.) J.E. Lange	Santana et al. (2020)		n/a	n/a	n/a	F	n/a	n/a	n/a	L	AM
Coprinellus disseminatus (Pers.) J.E. Lange	Santos (2017)		C	n/a	n/a	F	n/a	n/a	S	n/a	DF
Coprinellus disseminatus (Pers.) J.E. Lange	Singer (1953)	Pseudocoprinus disseminatus (Pers. ex Fr.) Kühner	n/a	n/a	n/a	n/a	n/a	n/a	n/a	L	RS
Coprinellus disseminatus (Pers.) J.E. Lange	Sobestiansky (2005)	Coprinus disseminatu (Pers. : Fr.) Gray	n/a	n/a	n/a	n/a	n/a	n/a	n/a	L	RS
Coprinellus disseminatus (Pers.) J.E. Lange	Spegazzini (1889)	Psathyra ? commiscibilis Brk. Sacc.	n/a	n/a	n/a	n/a	n/a	M	n/a	n/a	SP	Atlantic Rainforest		Listed by Pegler (1997) under Coprinus disseminatus (Pers.: Fr.) Gray
Coprinellus disseminatus (Pers.) J.E. Lange	Timm (2018)		C	n/a	n/a	F	n/a	n/a	S	n/a	RS
Coprinellus disseminatus (Pers.) J.E. Lange	Timm (2021)		C	n/a	n/a	F	n/a	n/a	S	n/a	RS
Coprinellus disseminatus (Pers.) J.E. Lange	Trierveiler-Pereira (2019)		C	n/a	n/a	F	n/a	n/a	S	n/a	SP
Coprinellus disseminatus (Pers.) J.E. Lange	Trierveiler-Pereira (2022)		C	n/a	n/a	F	n/a	n/a	S	n/a	SP
Coprinellus domesticus (Bolton) Vilgalys, Hopple & Jacq. Johnson	Rick (1930)	Coprinus domesticus (Pers.)	n/a	n/a	n/a	n/a	n/a	n/a	n/a	L	RS
Coprinellus domesticus (Bolton) Vilgalys, Hopple & Jacq. Johnson	Rick (1939)	Coprinus domesticus (Pers.)	n/a	n/a	n/a	n/a	n/a	n/a	S	n/a	RS
Coprinellus domesticus (Bolton) Vilgalys, Hopple & Jacq. Johnson	Rick (1961a)	Coprinus domesticus (Pers.) Fr.	n/a	n/a	n/a	n/a	n/a	n/a	S	n/a	RS
Coprinellus micaceus (Bull.) Vilgalys, Hopple & Jacq. Johnson	Bononi et al. (2017)		C	n/a	n/a	F	n/a	n/a	S	n/a	MS	Cerrado
Coprinellus micaceus (Bull.) Vilgalys, Hopple & Jacq. Johnson	Meijer (2001)	Coprinus micaceus (Bull. : Fr.) Fr.	n/a	n/a	n/a	n/a	n/a	n/a	n/a	L	PR
Coprinellus micaceus (Bull.) Vilgalys, Hopple & Jacq. Johnson	Meijer (2006)	Coprinus micaceus (Bull. : Fr.) Fr.	n/a	n/a	n/a	n/a	n/a	n/a	n/a	L	PR	Atlantic Rainforest
Coprinellus micaceus (Bull.) Vilgalys, Hopple & Jacq. Johnson	Rick (1930)	Coprinus micaceus (Bull.)	n/a	n/a	n/a	n/a	n/a	n/a	n/a	L	RS
Coprinellus micaceus (Bull.) Vilgalys, Hopple & Jacq. Johnson	Rick (1939)	Coprinus micaceus (Bull.)	n/a	n/a	n/a	n/a	n/a	n/a	S	n/a	RS
Coprinellus micaceus (Bull.) Vilgalys, Hopple & Jacq. Johnson	Rick (1961a)	Coprinus micaceus (Bull.) Fr.	n/a	n/a	n/a	n/a	n/a	n/a	S	n/a	RS
Coprinellus radians (Fr.) Vilgalys, Hopple & Jacq. Johnson	Boniek et al. (2017)		n/a	n/a	n/a	n/a	D	n/a	n/a	n/a	MG		KY364618 (ITS)
Coprinellus radians (Fr.) Vilgalys, Hopple & Jacq. Johnson	Rick (1930)	Coprinus similis Berk	n/a	n/a	n/a	n/a	n/a	n/a	n/a	L	RS
Coprinellus radians (Fr.) Vilgalys, Hopple & Jacq. Johnson	Rick (1939)	Coprinus radians (Desm.)	n/a	n/a	n/a	n/a	n/a	n/a	S	n/a	RS
Coprinellus radians (Fr.) Vilgalys, Hopple & Jacq. Johnson	Rick (1939)	Coprinus similis Berk	n/a	n/a	n/a	n/a	n/a	n/a	S	n/a	RS
Coprinellus radians (Fr.) Vilgalys, Hopple & Jacq. Johnson	Rick (1961a)	Coprinus radians (Desm.) Fr.	n/a	n/a	n/a	n/a	n/a	n/a	S	n/a	RS
Coprinellus radians (Fr.) Vilgalys, Hopple & Jacq. Johnson	Rick (1961a)	Coprinus similis B. et Br.	n/a	n/a	n/a	n/a	n/a	n/a	S	n/a	RS
Coprinellus radians (Fr.) Vilgalys, Hopple & Jacq. Johnson	Vieira et al. (2012)		n/a	n/a	n/a	n/a	D	n/a	n/a	L	MG	Atlantic Rainforest (endophyte of Solanum cernuum)	HM997120 (ITS)
Coprinopsis acuminata (Romagn.) Redhead, Vilgalys & Moncalvo	Meijer (2001)	Coprinus cf. acuminatus (Romagn.) P.D.Orton	n/a	n/a	n/a	n/a	n/a	n/a	n/a	L	PR
Coprinopsis acuminata (Romagn.) Redhead, Vilgalys & Moncalvo	Meijer (2006)	Coprinus cf. acuminatus (Romagn.) P.D.Orton	n/a	n/a	n/a	n/a	n/a	n/a	n/a	L	PR
Coprinopsis atramentaria (Bull.) Redhead, Vilgalys & Moncalvo	Rick (1930)	Coprinus atramentarius (Bull.)	n/a	n/a	n/a	n/a	n/a	n/a	n/a	L	RS
Coprinopsis atramentaria (Bull.) Redhead, Vilgalys & Moncalvo	Rick (1939)	Coprinus atramentarius (Bull.)	n/a	n/a	n/a	n/a	n/a	n/a	S	n/a	RS
Coprinopsis atramentaria (Bull.) Redhead, Vilgalys & Moncalvo	Rick (1961a)	Coprinus atramentarius (Bull.) Fr.	n/a	n/a	n/a	n/a	n/a	n/a	S	n/a	RS
Coprinopsis brunneofibrillosa (Dennis) Redhead, Vilgalys & Moncalvo	Alves and Cavalcanti (1996)	Coprinus brunneofibrillosus Dennis	n/a	n/a	n/a	n/a	n/a	M	n/a	n/a	PE
Coprinopsis brunneofibrillosa (Dennis) Redhead, Vilgalys & Moncalvo	Kimbrough et al. (1994/1995)	Coprinus brunneo-fibrillosus Dennis	n/a	n/a	n/a	n/a	n/a	n/a	n/a	L	PE
Coprinopsis cinerea (Schaeff.) Redhead, Vilgalys & Moncalvo	Alves and Cavalcanti (1996)	Coprinus fimetarius (L.) Fr.	n/a	n/a	n/a	n/a	n/a	M	n/a	n/a	PE
Coprinopsis cinerea (Schaeff.) Redhead, Vilgalys & Moncalvo	Meijer (2001)	Coprinus cinereus (Schaeff. : Fr.) S.F.Gray	n/a	n/a	n/a	n/a	n/a	n/a	n/a	L	PR
Coprinopsis cinerea (Schaeff.) Redhead, Vilgalys & Moncalvo	Meijer (2006)	Coprinus cf. cinereus (Schaeff. : Fr) Gray	n/a	n/a	n/a	n/a	n/a	n/a	n/a	L	PR
Coprinopsis cinerea (Schaeff.) Redhead, Vilgalys & Moncalvo	Melo et al. (2016)		n/a	n/a	n/a	n/a	n/a	M	n/a	n/a	PE
Coprinopsis cinerea (Schaeff.) Redhead, Vilgalys & Moncalvo	Rick (1930)	Coprinus tomentosus Bull.	n/a	n/a	n/a	n/a	n/a	n/a	n/a	L	RS
Coprinopsis cinerea (Schaeff.) Redhead, Vilgalys & Moncalvo	Rick (1939)	Coprinus cinereus Batsch	n/a	n/a	n/a	n/a	n/a	n/a	S	n/a	RS
Coprinopsis cinerea (Schaeff.) Redhead, Vilgalys & Moncalvo	Rick (1939)	Coprinus fimetarius L.	n/a	n/a	n/a	n/a	n/a	n/a	S	n/a	RS
Coprinopsis cinerea (Schaeff.) Redhead, Vilgalys & Moncalvo	Rick (1939)	Coprinus tomentosus (Bull.)	n/a	n/a	n/a	n/a	n/a	n/a	S	n/a	RS
Coprinopsis cinerea (Schaeff.) Redhead, Vilgalys & Moncalvo	Rick (1961a)	Coprinus cinereus (Schaeff.) Fr.	n/a	n/a	n/a	n/a	n/a	n/a	S	n/a	RS
Coprinopsis cinerea (Schaeff.) Redhead, Vilgalys & Moncalvo	Rick (1961a)	Coprinus fimetarius L.	n/a	n/a	n/a	n/a	n/a	n/a	S	n/a	RS
Coprinopsis cinerea (Schaeff.) Redhead, Vilgalys & Moncalvo	Rick (1961a)	Coprinus tomentosus (Bull.) Fr.	n/a	n/a	n/a	n/a	n/a	n/a	S	n/a	RS
Coprinopsis cinerea (Schaeff.) Redhead, Vilgalys & Moncalvo	Timm (2018)		C	n/a	n/a	F	n/a	n/a	S	n/a	RS
Coprinopsis cinerea (Schaeff.) Redhead, Vilgalys & Moncalvo	Timm (2021)		C	n/a	n/a	F	n/a	n/a	S	n/a	RS
Coprinopsis friesii (Quél.) P. Karst.	Rick (1961a)	Coprinus frisii Quél.	n/a	n/a	n/a	n/a	n/a	n/a	S	n/a	RS
Coprinopsis lagopus (Fr.) Redhead, Vilgalys & Moncalvo	Alves and Cavalcanti (1996)	Coprinus lagopus (Fr.) Fr.	n/a	n/a	n/a	n/a	n/a	M	n/a	n/a	PE
Coprinopsis lagopus (Fr.) Redhead, Vilgalys & Moncalvo	Meijer (2001)	Coprinus lagopus Fr. : Fr.	n/a	n/a	n/a	n/a	n/a	n/a	n/a	L	PR
Coprinopsis lagopus (Fr.) Redhead, Vilgalys & Moncalvo	Meijer (2006)	Coprinus cf. lagopus var. macrosporus Romagn.	n/a	n/a	n/a	n/a	n/a	n/a	n/a	L	PR	Atlantic Rainforest
Coprinopsis lagopus (Fr.) Redhead, Vilgalys & Moncalvo	Meijer (2006)	Coprinus lagopus Fr. : Fr. var. lagopus	n/a	n/a	n/a	n/a	n/a	n/a	n/a	L	PR	Atlantic Rainforest
Coprinopsis lagopus (Fr.) Redhead, Vilgalys & Moncalvo	Meijer (2008)	Coprinus lagopus Fr. : Fr. var. lagopus	n/a	n/a	n/a	n/a	n/a	n/a	n/a	L	PR
Coprinopsis lagopus (Fr.) Redhead, Vilgalys & Moncalvo	Rick (1961a)	Coprinus lagopus Fries	n/a	n/a	n/a	n/a	n/a	n/a	S	n/a	RS
Coprinopsis picacea (Bull.) Redhead, Vilgalys & Moncalvo	Rick (1961a)	Coprinus picaceus (Bull.) Fr.	n/a	n/a	n/a	n/a	n/a	n/a	S	n/a	RS
Coprinopsis radiata (Bolton) Redhead, Vilgalys & Moncalvo	Melo et al. (2016)		n/a	n/a	n/a	n/a	n/a	n/a	n/a	L
Coprinopsis radiata (Bolton) Redhead, Vilgalys & Moncalvo	Richardson (2001)	Coprinus radiatus (Bolton) Fr.	n/a	n/a	n/a	n/a	n/a	n/a	S	n/a	MS
Coprinopsis tuberosa (Quél.) Doveri, Granito & Lunghini	Meijer (2001)	Coprinus tuberosus Quél.	n/a	n/a	n/a	n/a	n/a	n/a	n/a	L	PR
Coprinopsis tuberosa (Quél.) Doveri, Granito & Lunghini	Meijer (2006)	Coprinus tuberosus Quél.	n/a	n/a	n/a	n/a	n/a	n/a	n/a	L	PR
Coprinopsis tuberosa (Quél.) Doveri, Granito & Lunghini	Meijer (2010)		n/a	n/a	n/a	n/a	n/a	n/a	n/a	L	PR
Coprinus comatus (O.F. Müll.) Pers.	Bononi et al. (1981)		n/a	n/a	n/a	n/a	n/a	n/a	n/a	L	SP
Coprinus comatus (O.F. Müll.) Pers.	Guerrero and Homrich (1983)		C	n/a	n/a	n/a	n/a	n/a	S	n/a	RS
Coprinus comatus (O.F. Müll.) Pers.	Meijer (2001)		n/a	n/a	n/a	n/a	n/a	n/a	n/a	L	PR
Coprinus comatus (O.F. Müll.) Pers.	Pegler (1997)		n/a	n/a	n/a	n/a	n/a	n/a	n/a	L	SP	Atlantic Rainforest
Coprinus comatus (O.F. Müll.) Pers.	Putzke (1994)	(Mueller) S. F. Gray	n/a	n/a	n/a	n/a	n/a	n/a	n/a	L	RS, SP
Coprinus comatus (O.F. Müll.) Pers.	Putzke and Putzke (2017a)		C	n/a	n/a	n/a	n/a	M	n/a	n/a	SP, RS, PR
Coprinus comatus (O.F. Müll.) Pers.	Rick (1906)	Coprinus comatus Fr.	n/a	n/a	n/a	n/a	n/a	n/a	n/a	L	RS
Coprinus comatus (O.F. Müll.) Pers.	Rick (1961a)	Coprinus comatus Fr.	C	n/a	n/a	n/a	n/a	n/a	S	n/a	RS
Coprinus comatus (O.F. Müll.) Pers.	Singer (1953)	Coprinus comatus (Miller in Fl. Dan. ex Fr.) S. F. Gray (as Coprinus comatus Fr.)	n/a	n/a	n/a	n/a	n/a	n/a	n/a	L	RS
Coprinus comatus (O.F. Müll.) Pers.	this work		C	n/a	n/a	F	D	n/a	n/a	L	SP		OQ617445, OR166782 (ITS)	Phylogeny Figure S14
Coprinus comatus (O.F. Müll.) Pers.	Timm (2018)		C	n/a	n/a	F	n/a	n/a	S	n/a	RS
Coprinus comatus (O.F. Müll.) Pers.	Timm (2021)		C	n/a	n/a	F	n/a	n/a	S	n/a	RS
Coprinus comatus (O.F. Müll.) Pers.	Trierveiler-Pereira (2022)		C	n/a	n/a	F	n/a	n/a	S	n/a	SP
Coprinus comatus (O.F. Müll.) Pers.	unpublished		n/a	n/a	n/a	n/a	D	n/a	n/a	n/a			MK843969	Identity confirmed in this work (Phylogeny Figure S14)
Coprinus sterquilinus (Fr.) Fr.	Meijer (2001)		n/a	n/a	n/a	n/a	n/a	n/a	n/a	L	PR
Coprinus sterquilinus (Fr.) Fr.	Putzke (1994)	Coprinus sterquilinus Fr.	n/a	n/a	n/a	n/a	n/a	n/a	n/a	L	RS
Coprinus sterquilinus (Fr.) Fr.	Rick (1961a)	Coprinus sterquilinus Fr.	n/a	n/a	n/a	n/a	n/a	n/a	S	n/a	RS	Atlantic Rainforest
Cordyceps farinosa (Holmsk.) Kepler, B. Shrestha & Spatafora	Costa et al. (2006)	Paecilomyces farinosus	n/a	n/a	n/a	n/a	n/a	n/a	n/a	L	BA
Cordyceps farinosa (Holmsk.) Kepler, B. Shrestha & Spatafora	Cunha et al. (2014)	Isaria farinosa	n/a	n/a	n/a	n/a	n/a	n/a	n/a	L	PA
Cordyceps farinosa (Holmsk.) Kepler, B. Shrestha & Spatafora	Faria et al. (1999)	Paecilomyces farinosus	n/a	n/a	n/a	n/a	n/a	n/a	n/a	L	DF, PR
Cordyceps farinosa (Holmsk.) Kepler, B. Shrestha & Spatafora	Faria et al. (2017)	Isaria farinosa	n/a	n/a	n/a	n/a	n/a	n/a	n/a	L
Cordyceps farinosa (Holmsk.) Kepler, B. Shrestha & Spatafora	Garcia et al. (1996)	Paecilomyces farinosus (Samson & Evans)	n/a	n/a	n/a	n/a	n/a	n/a	n/a	L	AM	Amazon Rainforest
Cordyceps farinosa (Holmsk.) Kepler, B. Shrestha & Spatafora	Hubner-Campos et al. (2013)	Isaria farinosa	n/a	n/a	n/a	n/a	n/a	n/a	n/a	L
Cordyceps farinosa (Holmsk.) Kepler, B. Shrestha & Spatafora	Leles et al. (2010)	Isaria farinosa	n/a	n/a	n/a	n/a	n/a	n/a	n/a	L
Cordyceps farinosa (Holmsk.) Kepler, B. Shrestha & Spatafora	Lopes et al. (2008)	Paecilomyces farinosus	n/a	n/a	n/a	F	n/a	n/a	S	n/a
Cordyceps farinosa (Holmsk.) Kepler, B. Shrestha & Spatafora	Loureiro and Monteiro (2004)	Paecilomyces farinosus	n/a	n/a	n/a	n/a	n/a	n/a	n/a	L	DF
Cordyceps farinosa (Holmsk.) Kepler, B. Shrestha & Spatafora	Lourenção and Sabino (1994)	Paecilomyces farinosus (Holm ex. SF Gray)	n/a	n/a	n/a	n/a	n/a	n/a	n/a	L	SP
Cordyceps farinosa (Holmsk.) Kepler, B. Shrestha & Spatafora	Luz et al. (2007)	Isaria farinosa (Holm: Fries) Fries	n/a	n/a	n/a	n/a	n/a	n/a	n/a	L
Cordyceps farinosa (Holmsk.) Kepler, B. Shrestha & Spatafora	Mochi et al. (2010)	Isaria farinosa	n/a	n/a	n/a	n/a	n/a	n/a	n/a	L	DF, PR
Cordyceps farinosa (Holmsk.) Kepler, B. Shrestha & Spatafora	Mora et al. (2016)	Isaria farinosa	n/a	n/a	n/a	n/a	n/a	n/a	n/a	L	RJ	Atlantic Rainforest
Cordyceps farinosa (Holmsk.) Kepler, B. Shrestha & Spatafora	Passos et al. (2014)	Isaria farinosa	n/a	n/a	n/a	n/a	n/a	n/a	n/a	L	PE, SP
Cordyceps farinosa (Holmsk.) Kepler, B. Shrestha & Spatafora	Rocha et al. (2009)	Isaria farinosa	n/a	n/a	n/a	n/a	n/a	n/a	n/a	L	GO	Cerrado
Cordyceps farinosa (Holmsk.) Kepler, B. Shrestha & Spatafora	Rossi-Zalaf and Alves (2006)	Paecilomyces farinosus	n/a	n/a	n/a	n/a	n/a	n/a	n/a	L	SP
Cordyceps farinosa (Holmsk.) Kepler, B. Shrestha & Spatafora	Silva et al. (2012a)	Isaria farinosa	n/a	n/a	n/a	n/a	n/a	n/a	n/a	L	SP
Cordyceps farinosa (Holmsk.) Kepler, B. Shrestha & Spatafora	Tamai et al. (2002)	Paecilomyces farinosus (Holm ex. SF Gray)	n/a	n/a	n/a	n/a	n/a	n/a	n/a	L	SP
Cordyceps farinosa (Holmsk.) Kepler, B. Shrestha & Spatafora	Tauk-Tornisielo et al. (2005)	Paecilomyces farinosus (Holmsk.) A. H. S. BR.& G.SM.	n/a	n/a	n/a	n/a	n/a	n/a	n/a	L	RS	Atlantic Rainforest
Cordyceps militaris (L.) Fr.	Meijer (2006)		n/a	n/a	n/a	n/a	n/a	n/a	n/a	L	PR	Atlantic Rainforest
Cordyceps militaris (L.) Fr.	Meijer (2008)		n/a	n/a	n/a	n/a	n/a	n/a	n/a	L	PR
Coriolopsis daedaleoides (Berk.) Ryvarden	Cardoso et al. (2010)		n/a	n/a	n/a	n/a	n/a	n/a	n/a	L
Coriolopsis daedaleoides (Berk.) Ryvarden	Góes-Neto and Bandeira (2002)	Datronia daedaloides (Berk. ) Ryv.	C	n/a	n/a	n/a	n/a	n/a	n/a	L
Corticium roseocarneum (Schwein.) Hjortstam	Bresadola (1896)	Stereum roseocarneum (Schwein.) Fr.	n/a	n/a	n/a	n/a	n/a	n/a	S	n/a	SC	Atlantic Rainforest
Cortinarius anomalus (Fr.) Fr.	Rick (1961a)	Cortinarius azureus Fr.	n/a	n/a	n/a	n/a	n/a	n/a	S	n/a	RS	Atlantic Rainforest
Cotylidia aurantiaca (Pat.) A.L. Welden	Bononi (1979c)	Thelephora aurantiaca Pers.	n/a	T	n/a	n/a	n/a	M	n/a	n/a	SP	Atlantic Rainforest
Cotylidia aurantiaca (Pat.) A.L. Welden	Couceiro et al. (2019)		n/a	T	n/a	n/a	n/a	n/a	n/a	L	PA	Amazon Rainforest
Cotylidia aurantiaca (Pat.) A.L. Welden	Hennings (1904b)	Stereum affine (Berk. & M.A. Curtis) Henn.	n/a	T	n/a	n/a	n/a	n/a	n/a	L	SP	Atlantic Rainforest
Cotylidia aurantiaca (Pat.) A.L. Welden	Meijer (2006)	Cotylidia spectabilis (Lév.) Courtec.	n/a	T	n/a	n/a	n/a	n/a	n/a	L	PR	Atlantic Rainforest
Cotylidia aurantiaca (Pat.) A.L. Welden	Reid (1965)		n/a	T	n/a	n/a	n/a	M	n/a	n/a	RJ, AM, RS	Amazon Rainforest, Atlantic Rainforest
Cotylidia aurantiaca (Pat.) A.L. Welden	Rick (1959a)	Stereum aurantiacum (Pers.) Lloyd	n/a	T	n/a	n/a	n/a	n/a	S	n/a	RS	Atlantic Rainforest
Cotylidia aurantiaca (Pat.) A.L. Welden	Teixeira (1945b)	Stereum aurantiacum (Pers.) Lloyd	n/a	T	n/a	F	n/a	M	n/a	n/a	SP	Atlantic Rainforest
Crepidotus applanatus (Pers.) P. Kumm.	Capelari (2007)	Crepidotus applanatus var. subglobiger	n/a	n/a	n/a	n/a	n/a	n/a	S	n/a	SP	Atlantic Rainforest
Crepidotus applanatus (Pers.) P. Kumm.	Pegler (1997)	Crepidotus applanatus var. subglobiger	n/a	n/a	n/a	n/a	n/a	n/a	S	n/a	SP	Atlantic Rainforest
Crepidotus applanatus (Pers.) P. Kumm.	Pereira (1990)		n/a	n/a	n/a	n/a	n/a	M	n/a	n/a	RS	Atlantic Rainforest
Crepidotus applanatus (Pers.) P. Kumm.	Rick (1938a)		n/a	n/a	n/a	n/a	n/a	n/a	S	n/a	RS
Crepidotus applanatus (Pers.) P. Kumm.	Rick (1961a)		n/a	n/a	n/a	n/a	n/a	n/a	S	n/a	RS
Crepidotus mollis (Schaeff.) Staude	Pereira (1990)		n/a	n/a	n/a	n/a	n/a	M	n/a	n/a	RS	Atlantic Rainforest
Crepidotus mollis (Schaeff.) Staude	Rick (1930)	Crepidotus ralfsii (Berk. & Broome) Sacc	n/a	n/a	n/a	n/a	n/a	n/a	S	n/a	RS
Crepidotus mollis (Schaeff.) Staude	Rick (1938a)	Crepidotus ralfsii (Berk. & Broome) Sacc	n/a	n/a	n/a	n/a	n/a	n/a	S	n/a	RS
Crepidotus mollis (Schaeff.) Staude	Rick (1961a)		n/a	n/a	n/a	n/a	n/a	n/a	S	n/a	RS
Crinipellis scabella (Alb. & Schwein.) Murrill	Rick (1907)	Collybia stipitaria (Fr.) Gillet	n/a	n/a	n/a	n/a	n/a	n/a	n/a	L	RS	Atlantic Rainforest
Crinipellis scabella (Alb. & Schwein.) Murrill	Rick (1961a)	Collybia stipitaria (Fr.) Gillet	n/a	n/a	n/a	n/a	n/a	n/a	S	n/a	RS	Atlantic Rainforest
Crucibulum laeve (Huds.) Kambly	Baseia and Milanez (2001a)		n/a	n/a	n/a	n/a	n/a	M	n/a	n/a	SP	Cerrado
Crucibulum laeve (Huds.) Kambly	Cortez et al. (2014)		n/a	n/a	n/a	n/a	n/a	M	n/a	n/a	RS	Atlantic Rainforest
Crucibulum laeve (Huds.) Kambly	Rick (1961b)	Crucibulum vulgare Tul. & C. Tul.	n/a	n/a	n/a	n/a	n/a	M	n/a	n/a	RS
Cuphophyllus pratensis (Fr.) Bon	Meijer (2006)	Camarophyllus pratensis var. gracilis E. Horak	n/a	n/a	n/a	n/a	n/a	n/a	n/a	L	PR	Atlantic Rainforest
Cuphophyllus pratensis (Fr.) Bon	Meijer (2008)	Camarophyllus pratensis var. gracilis E. Horak	n/a	n/a	n/a	n/a	n/a	n/a	n/a	L	PR
Cyathus stercoreus (Schwein.) De Toni	Baseia and Milanez (2001b)		n/a	n/a	n/a	n/a	n/a	M	n/a	n/a	SP	Cerrado
Cyathus stercoreus (Schwein.) De Toni	Bononi et al. (1981)		n/a	n/a	n/a	n/a	n/a	n/a	n/a	L	SP	Atlantic Rainforest
Cyathus stercoreus (Schwein.) De Toni	Cortez et al. (2014)		n/a	n/a	n/a	F	n/a	M	n/a	n/a	RS, SP	Pampa, Atlantic Rainforest
Cyathus stercoreus (Schwein.) De Toni	Meijer (2006)		n/a	n/a	n/a	n/a	n/a	n/a	n/a	L	PR
Cyathus stercoreus (Schwein.) De Toni	Richardson (2001)		n/a	n/a	n/a	n/a	n/a	n/a	n/a	L	MS	Pantanal
Cyathus stercoreus (Schwein.) De Toni	Rick (1961b)		n/a	n/a	n/a	n/a	n/a	n/a	S	n/a	SP
Cyathus stercoreus (Schwein.) De Toni	Sobestiansky (2005)		n/a	n/a	n/a	n/a	n/a	n/a	n/a	L	RS	Atlantic Rainforest
Cyathus stercoreus (Schwein.) De Toni	Timm (2021)		n/a	n/a	n/a	F	n/a	n/a	S	n/a	RS
Cyathus stercoreus (Schwein.) De Toni	Trierveiler-Pereira et al. (2018)		n/a	n/a	n/a	F	n/a	n/a	n/a	L	RS	Pampa
Cyathus striatus (Huds.) Willd	Baseia and Milanez (2001b)		n/a	n/a	n/a	n/a	n/a	M	n/a	n/a	SP	Cerrado
Cyathus striatus (Huds.) Willd	Baseia et al. (2014)		n/a	n/a	n/a	F	n/a	n/a	n/a	L	PB	Atlantic Rainforest
Cyathus striatus (Huds.) Willd	Bononi (1984a)		n/a	n/a	n/a	n/a	n/a	n/a	n/a	L	SP	Cerrado
Cyathus striatus (Huds.) Willd	Rick (1961b)		n/a	n/a	n/a	n/a	n/a	M	n/a	n/a	RS	Atlantic Rainforest
Cyathus striatus (Huds.) Willd	Timm (2021)		n/a	n/a	n/a	F	n/a	n/a	S	n/a	RS
Cyathus striatus (Huds.) Willd	Trierveiler-Pereira and Baseia (2009)		n/a	n/a	n/a	n/a	n/a	M	n/a	n/a	AL, PE	Atlantic Rainforest
Cyclocybe aegerita (V. Brig.) Vizzini	Rick (1961a)	Pholiota aegerita Brig.	n/a	n/a	n/a	n/a	n/a	n/a	S	n/a	RS	Atlantic Rainforest
Cyclocybe aegerita (V. Brig.) Vizzini	Singer (1953)	Agrocybe aegerita (Brig.) Sing.	n/a	n/a	n/a	n/a	n/a	n/a	n/a	L	RS
Cyclocybe aegerita (V. Brig.) Vizzini	Singer and Digilio (1952)	Agrocybe aegerita (Brig.) Sing.	C	n/a	n/a	n/a	n/a	M	n/a	n/a
Cyclocybe cylindracea (DC.) Vizzini & Angelini	Meijer (2001)	Agrocybe cylindracea	n/a	n/a	TS	n/a	n/a	n/a	n/a	L	PR
Cyclocybe cylindracea (DC.) Vizzini & Angelini	Pegler (1997)	Agrocybe cylindrica (Fr.) Maire	n/a	n/a	TS	n/a	n/a	n/a	S	n/a	SP	Atlantic Rainforest
Cyclocybe cylindracea (DC.) Vizzini & Angelini	Rick (1961a)	Pholiota impudica Speg.	n/a	n/a	TS	n/a	n/a	n/a	S	n/a	RS			Synonym based on Uhart & Albertó (2007)
Cyclocybe cylindracea (DC.) Vizzini & Angelini	Spegazzini (1889)	Pholiota impudica Speg.	n/a	n/a	TS	n/a	n/a	M	n/a	n/a	SP			Synonym based on Uhart & Albertó (2007)
Cyclocybe cylindracea (DC.) Vizzini & Angelini	Timm (2021)		C	n/a	TS	F	n/a	n/a	S	n/a	RS
Cymatoderma dendriticum (Pers.) D.A. Reid	Bononi (1979c)	Cladoderris dendritica (Pers.) Berk.	n/a	n/a	TS	n/a	n/a	M	n/a	n/a	SP	Atlantic Rainforest
Cymatoderma dendriticum (Pers.) D.A. Reid	Bononi et al. (1981)	Cladoderris dendritica (Pers.) Berk.	n/a	n/a	TS	n/a	n/a	n/a	n/a	L	SP	Atlantic Rainforest
Cymatoderma dendriticum (Pers.) D.A. Reid	Gibertoni and Cavalcanti (2003)		n/a	n/a	TS	n/a	n/a	n/a	n/a	L	PE	Atlantic Rainforest
Cymatoderma dendriticum (Pers.) D.A. Reid	Gibertoni et al. (2006)		n/a	n/a	TS	n/a	n/a	M	n/a	n/a	PB, SE	Atlantic Rainforest
Cymatoderma dendriticum (Pers.) D.A. Reid	Gibertoni et al. (2007)		n/a	n/a	TS	n/a	n/a	n/a	n/a	L	PE, PB, SE	Atlantic Rainforest
Cymatoderma dendriticum (Pers.) D.A. Reid	Groposo and Loguercio-Leite (2005)		n/a	n/a	TS	n/a	n/a	n/a	n/a	L	SC	Atlantic Rainforest
Cymatoderma dendriticum (Pers.) D.A. Reid	Hennings (1904b)	Cladoderris crassa	n/a	n/a	TS	n/a	n/a	n/a	n/a	L	SP	Atlantic Rainforest
Cymatoderma dendriticum (Pers.) D.A. Reid	Hennings (1904b)	Cladoderris dendritica	n/a	n/a	TS	n/a	n/a	n/a	n/a	L	SP	Atlantic Rainforest
Cymatoderma dendriticum (Pers.) D.A. Reid	Meijer (2006)		n/a	n/a	TS	n/a	n/a	n/a	n/a	L	PR	Atlantic Rainforest
Cymatoderma dendriticum (Pers.) D.A. Reid	Meijer (2008)		n/a	n/a	TS	n/a	n/a	n/a	n/a	L	PR	Atlantic Rainforest
Cymatoderma dendriticum (Pers.) D.A. Reid	Rick (1959a)	Cladoderris crassa (Klotzsch) Fr.	n/a	n/a	TS	n/a	n/a	n/a	S	n/a	RS	Atlantic Rainforest
Cymatoderma dendriticum (Pers.) D.A. Reid	Rick (1959a)	Cladoderris dendritica (Pers.) Berk.	n/a	n/a	TS	n/a	n/a	n/a	S	n/a	RS	Atlantic Rainforest
Cymatoderma dendriticum (Pers.) D.A. Reid	Teixeira (1945b)	Cladoderris dendritica (Pers.) Berk.	n/a	n/a	TS	F	n/a	M	n/a	n/a	SP	Atlantic Rainforest
Cymatoderma dendriticum (Pers.) D.A. Reid	this work		n/a	n/a	TS	n/a	D	n/a	n/a	L	SP	Atlantic Rainforest	OQ938259, OQ938260 (ITS)	Phylogeny Figure S15
Cymatoderma dendriticum (Pers.) D.A. Reid	Timm (2021)		n/a	n/a	TS	F	n/a	n/a	S	n/a	RS
Cymatoderma elegans Jungh.	Bononi et al. (2017)		n/a	n/a	n/a	F	n/a	M	n/a	n/a	MS	Cerrado
Cyptotrama asprata (Berk.) Redhead & Ginns	Meijer (2001)		n/a	n/a	n/a	n/a	n/a	n/a	n/a	L	PR	Atlantic Rainforest
Cyptotrama asprata (Berk.) Redhead & Ginns	Pegler (1997)	Xerulina asprata (Berk.) Pegler	n/a	n/a	n/a	n/a	n/a	n/a	S	n/a	SP	Atlantic Rainforest
Cyptotrama asprata (Berk.) Redhead & Ginns	Timm (2018)		n/a	n/a	n/a	F	n/a	n/a	S	n/a	RS	Atlantic Rainforest
Cyptotrama asprata (Berk.) Redhead & Ginns	Timm (2021)		n/a	n/a	n/a	F	n/a	n/a	S	n/a	RS
Cystoderma amianthinum (Scop.) Fayod	Bononi et al. (1981)		n/a	n/a	n/a	n/a	n/a	n/a	n/a	L	SP	Atlantic Rainforest
Cystoderma amianthinum (Scop.) Fayod	Pegler (1997)		n/a	n/a	n/a	n/a	n/a	n/a	n/a	L	SP	Atlantic Rainforest
Dacrymyces capitatus Schwein.	Lowy (1971)	Dacrymyces deliquescens var. ellisii (Coker) L.L. Kenn.	n/a	n/a	n/a	n/a	n/a	n/a	S	n/a	AM, RS	Amazon Rainforest, Atlantic Rainforest
Dacrymyces chrysospermus Berk. & M.A. Curtis	Alvarenga and Xavier (2017)		n/a	n/a	n/a	F	n/a	M	n/a	n/a	DF	Cerrado
Dacrymyces chrysospermus Berk. & M.A. Curtis	Meijer (2006)		n/a	n/a	n/a	n/a	n/a	n/a	n/a	L	PR	Atlantic Rainforest
Dacrymyces chrysospermus Berk. & M.A. Curtis	Meijer (2008)		n/a	n/a	n/a	n/a	n/a	n/a	n/a	L	PR	Atlantic Rainforest
Dacryopinax elegans (Berk. & M.A. Curtis) G.W. Martin	Alvarenga and Xavier (2017)		n/a	n/a	n/a	F	n/a	M	n/a	n/a	GO	Cerrado
Dacryopinax elegans (Berk. & M.A. Curtis) G.W. Martin	Lowy (1971)		n/a	n/a	n/a	n/a	n/a	n/a	S	n/a	AM, RS, RJ, SP	Amazon Rainforest, Mata Atântica
Dacryopinax elegans (Berk. & M.A. Curtis) G.W. Martin	Meijer (2006)		n/a	n/a	n/a	n/a	n/a	n/a	n/a	L	PR	Atlantic Rainforest
Dacryopinax elegans (Berk. & M.A. Curtis) G.W. Martin	Meijer (2008)		n/a	n/a	n/a	n/a	n/a	n/a	n/a	L	PR	Atlantic Rainforest
Dacryopinax elegans (Berk. & M.A. Curtis) G.W. Martin	Santos (2017)		C	n/a	n/a	F	n/a	n/a	S	n/a	DF	Cerrado
Dacryopinax elegans (Berk. & M.A. Curtis) G.W. Martin	Sobestiansky (2005)		n/a	n/a	n/a	n/a	n/a	n/a	n/a	L	RS	Atlantic Rainforest
Dacryopinax elegans (Berk. & M.A. Curtis) G.W. Martin	Trierveiler-Pereira (2022)		C	n/a	n/a	F	n/a	n/a	S	n/a	SP
Dacryopinax spathularia (Schwein.) G.W. Martin	Alvarenga and Xavier (2017)		n/a	n/a	n/a	F	n/a	M	n/a	n/a	GO	Cerrado
Dacryopinax spathularia (Schwein.) G.W. Martin	Cavalcante et al. (2021)		n/a	n/a	n/a	n/a	n/a	n/a	n/a	L	AM	Amazon Rainforest
Dacryopinax spathularia (Schwein.) G.W. Martin	Couceiro et al. (2019)		n/a	n/a	n/a	F	n/a	n/a	n/a	L	PA	Amazon Rainforest
Dacryopinax spathularia (Schwein.) G.W. Martin	Lowy (1971)		n/a	n/a	n/a	n/a	n/a	n/a	S	n/a	AM, RJ, RS, SP	Amazon Rainforest
Dacryopinax spathularia (Schwein.) G.W. Martin	Meijer (2006)		n/a	n/a	n/a	n/a	n/a	n/a	n/a	L	PR	Atlantic Rainforest
Dacryopinax spathularia (Schwein.) G.W. Martin	Meijer (2008)		n/a	n/a	n/a	n/a	n/a	n/a	n/a	L	PR	Atlantic Rainforest
Dacryopinax spathularia (Schwein.) G.W. Martin	Nascimento et al. (2021)		n/a	n/a	n/a	F	n/a	n/a	n/a	L	MA	Amazon Rainforest
Dacryopinax spathularia (Schwein.) G.W. Martin	Santos (2017)		C	n/a	n/a	F	n/a	n/a	S	n/a	DF	Cerrado
Dacryopinax spathularia (Schwein.) G.W. Martin	Sobestiansky (2005)		n/a	n/a	n/a	n/a	n/a	n/a	n/a	L	RS	Atlantic Rainforest
Dacryopinax spathularia (Schwein.) G.W. Martin	Teixeira (1945a)		n/a	n/a	n/a	n/a	n/a	M	n/a	n/a	SP	Atlantic Rainforest
Dacryopinax spathularia (Schwein.) G.W. Martin	Timm (2018)		n/a	n/a	n/a	F	n/a	n/a	n/a	L	RS	Atlantic Rainforest
Dacryopinax spathularia (Schwein.) G.W. Martin	Timm (2021)		C	n/a	n/a	F	n/a	n/a	S	n/a	RS
Dacryopinax spathularia (Schwein.) G.W. Martin	Trierveiler-Pereira (2022)		C	n/a	n/a	F	n/a	n/a	S	n/a	SP
Dacryopinax spathularia (Schwein.) G.W. Martin	Viégas (1945)		n/a	n/a	n/a	n/a	n/a	M	n/a	n/a	SP	Atlantic Rainforest
Dactylosporina steffenii (Rick) Dörfelt	Capelari and Gugliotta (2005)		n/a	T	n/a	F	n/a	M	n/a	n/a	PE, RS, SP	Atlantic Rainforest
Dactylosporina steffenii (Rick) Dörfelt	Meijer (2001)	Xerula steffenii (Rick) Boekhout & Bas	n/a	T	n/a	n/a	n/a	n/a	n/a	L	PR	Atlantic Rainforest
Dactylosporina steffenii (Rick) Dörfelt	Meijer (2008)	Xerula steffenii (Rick) Boekhout & Bas	n/a	T	n/a	n/a	n/a	M	n/a	n/a	PR	Atlantic Rainforest
Dactylosporina steffenii (Rick) Dörfelt	Putzke and Pereira (1988)	Oudemansiella steffenii (Rick) Singer	n/a	T	n/a	n/a	n/a	M	n/a	n/a	PR	Atlantic Rainforest
Dactylosporina steffenii (Rick) Dörfelt	Singer (1953)	Oudemansiella steffenii (Rick) Singer	n/a	T	n/a	n/a	n/a	n/a	n/a	L	RS	Atlantic Rainforest
Dactylosporina steffenii (Rick) Dörfelt	Trierveiler-Pereira (2022)		C	T	n/a	F	n/a	n/a	S	n/a	SP
Daedaleopsis confragosa (Bolton) J. Schröt.	Batista et al. (1966)	Daedalea confragosa (Bolton) Pers.	n/a	n/a	n/a	n/a	n/a	n/a	n/a	L	PA	Amazon Rainforest
Daldinia concentrica (Bolton) Ces. & De Not	Bononi et al. (2008)		n/a	n/a	n/a	n/a	n/a	n/a	n/a	L	MS	Pantanal
Daldinia concentrica (Bolton) Ces. & De Not	Hennings (1904b)		n/a	n/a	n/a	n/a	n/a	n/a	n/a	L	SP
Daldinia concentrica (Bolton) Ces. & De Not	Loguercio-Leite et al. (2009)		n/a	n/a	n/a	n/a	n/a	n/a	n/a	L	SC	Atlantic Rainforest
Daldinia concentrica (Bolton) Ces. & De Not	Möller (1901)		n/a	n/a	n/a	n/a	n/a	M	n/a	n/a	SC	Atlantic Rainforest
Daldinia concentrica (Bolton) Ces. & De Not	Nascimento et al. (2021)		n/a	n/a	n/a	F	n/a	n/a	n/a	L	MA	Amazon Rainforest
Daldinia concentrica (Bolton) Ces. & De Not	Pereira et al. (2013)		n/a	n/a	n/a	F	n/a	M	n/a	n/a	PB	Atlantic Rainforest
Daldinia concentrica (Bolton) Ces. & De Not	Rick (1931a)		n/a	n/a	n/a	n/a	n/a	M	n/a	n/a	RS
Daldinia concentrica (Bolton) Ces. & De Not	Sampaio (1916)		n/a	n/a	n/a	n/a	n/a	n/a	n/a	L	MT	Cerrado
Daldinia concentrica (Bolton) Ces. & De Not	Silveira and Rodrigues (1985)		n/a	n/a	n/a	n/a	n/a	n/a	S	n/a	AM	Amazonia
Daldinia concentrica (Bolton) Ces. & De Not	Viégas (1944)		n/a	n/a	n/a	n/a	n/a	M	n/a	n/a	SP, RS	Cerrado, Atlantic Rainforest
Deconica merdaria (Fr.) Noordel.	Calaça et al. (2014)	Psilocybe merdaria (Fr.) Ricken	n/a	n/a	n/a	n/a	n/a	n/a	n/a	L
Deconica merdaria (Fr.) Noordel.	Guzmán (1983)	Psilocybe merdaria (Fr.) Ricken	n/a	n/a	n/a	n/a	n/a	M	n/a	n/a	SP
Deconica merdaria (Fr.) Noordel.	Guzmán and Cortez (2004)	Psilocybe merdaria (Fr.) Ricken	n/a	n/a	n/a	n/a	n/a	n/a	n/a	L	RS
Deconica merdaria (Fr.) Noordel.	Putzke (1994)	Psilocybe merdaria (Fr.) Ricken	n/a	n/a	n/a	n/a	n/a	n/a	n/a	L	RS, SP
Deconica merdaria (Fr.) Noordel.	Putzke and Putzke (2019)	Psilocybe merdaria (Fr.) Ricken	n/a	n/a	n/a	n/a	n/a	M	n/a	n/a	RS, SP
Deconica merdaria (Fr.) Noordel.	Rick (1907)	Stropharia merdaria Fr.	n/a	n/a	n/a	n/a	n/a	n/a	n/a	L	RS	Atlantic Rainforest
Deconica merdaria (Fr.) Noordel.	Rick (1930)	Psilocybe merdaria Fr.	n/a	n/a	n/a	n/a	n/a	n/a	S	n/a	RS
Deconica merdaria (Fr.) Noordel.	Rick (1961a)	Stropharia merdaria Fr.	n/a	n/a	n/a	n/a	n/a	n/a	S	n/a	RS	Atlantic Rainforest		Guzmán (2005) and Cortez (2006) argue that Stropharia merdaria recorded by Rick (1961) is actually Psilocybe argentina or Stropharia aeruginosa
Deconica merdaria (Fr.) Noordel.	Spegazzini (1918)	Stropharia merdaria Fr.	n/a	n/a	n/a	n/a	n/a	n/a	S	n/a
Dentipellis fragilis (Pers.) Donk	Bononi et al. (1981)		n/a	n/a	n/a	n/a	n/a	n/a	n/a	L	SP	Atlantic Rainforest
Donkia pulcherrima (Berk. & M.A. Curtis) Pilát	Bononi (1979a)	Climacodon pulcherrimus	n/a	n/a	n/a	n/a	n/a	M	n/a	n/a	SP	Atlantic Rainforest		Synonym based on Moreno et al. (2017)
Donkia pulcherrima (Berk. & M.A. Curtis) Pilát	Bononi (1981)	Climacodon pulcherrimus	n/a	n/a	n/a	n/a	n/a	n/a	n/a	L	PA, RO	Amazon Rainforest
Donkia pulcherrima (Berk. & M.A. Curtis) Pilát	Bononi et al. (1981)	Climacodon pulcherrimus	n/a	n/a	n/a	n/a	n/a	n/a	n/a	L	SP	Atlantic Rainforest
Donkia pulcherrima (Berk. & M.A. Curtis) Pilát	Gibertoni et al. (2004b)	Climacodon pulcherrimus	n/a	n/a	n/a	n/a	n/a	M	n/a	n/a	PB, PE	Atlantic Rainforest
Donkia pulcherrima (Berk. & M.A. Curtis) Pilát	Gibertoni et al. (2007)	Climacodon pulcherrimus	n/a	n/a	n/a	n/a	n/a	n/a	n/a	L	PB, PE	Atlantic Rainforest
Donkia pulcherrima (Berk. & M.A. Curtis) Pilát	Meijer (2006)	Climacodon pulcherrimus	n/a	n/a	n/a	n/a	n/a	n/a	n/a	L	PR	Atlantic Rainforest
Donkia pulcherrima (Berk. & M.A. Curtis) Pilát	Meijer (2008)	Climacodon pulcherrimus	n/a	n/a	n/a	n/a	n/a	n/a	n/a	L	PR	Atlantic Rainforest
Donkia pulcherrima (Berk. & M.A. Curtis) Pilát	Rick (1959b)	Hydnum pulcherrimum B. et C.	n/a	n/a	n/a	n/a	n/a	n/a	S	n/a	RS	Atlantic Rainforest
Earliella scabrosa (Pers.) Gilb. & Ryvarden	Bononi (1992)		n/a	n/a	n/a	n/a	n/a	n/a	n/a	L	AC	Amazon Rainforest
Earliella scabrosa (Pers.) Gilb. & Ryvarden	Capelari and Maziero (1988)		n/a	n/a	n/a	n/a	n/a	n/a	n/a	L	RO	Amazon Rainforest
Earliella scabrosa (Pers.) Gilb. & Ryvarden	Couceiro et al. (2019)		n/a	n/a	n/a	F	n/a	n/a	n/a	L	PA	Amazon Rainforest
Earliella scabrosa (Pers.) Gilb. & Ryvarden	Gerber and Loguercio-Leite (2000)		n/a	n/a	n/a	n/a	n/a	n/a	S	n/a	SC, PR	Atlantic Rainforest
Earliella scabrosa (Pers.) Gilb. & Ryvarden	Gibertoni and Cavalcanti (2003)		n/a	n/a	n/a	n/a	n/a	n/a	n/a	L	PE	Atlantic Rainforest
Earliella scabrosa (Pers.) Gilb. & Ryvarden	Gibertoni et al. (2004a)		n/a	n/a	n/a	n/a	n/a	n/a	n/a	L	AL, PE, PB	Atlantic Rainforest
Earliella scabrosa (Pers.) Gilb. & Ryvarden	Gibertoni et al. (2007)		n/a	n/a	n/a	n/a	n/a	n/a	n/a	L	AL, PE, PB	Atlantic Rainforest
Earliella scabrosa (Pers.) Gilb. & Ryvarden	Góes-Neto (1999)	Trametes scabrosa (Pers.) G. Cunn.	n/a	n/a	n/a	n/a	n/a	n/a	n/a	L	BA	Atlantic Rainforest
Earliella scabrosa (Pers.) Gilb. & Ryvarden	Góes-Neto et al. (2003)		n/a	n/a	n/a	n/a	n/a	n/a	n/a	L	BA	Atlantic Rainforest
Earliella scabrosa (Pers.) Gilb. & Ryvarden	Gugliotta and Capelari (1995)		n/a	n/a	n/a	n/a	n/a	n/a	n/a	L	SP	Atlantic Rainforest
Earliella scabrosa (Pers.) Gilb. & Ryvarden	Hennings (1904a)	Polystictus persoonii (Mont.) Cooke	n/a	n/a	n/a	n/a	n/a	n/a	n/a	L	AM	Amazon Rainforest
Earliella scabrosa (Pers.) Gilb. & Ryvarden	Jesus (1996)		n/a	n/a	n/a	n/a	n/a	n/a	n/a	L	RR	Amazon Rainforest
Earliella scabrosa (Pers.) Gilb. & Ryvarden	Loguercio-Leite (1990)	Polystictus personii (Mont.) Cooke	n/a	n/a	n/a	n/a	n/a	n/a	n/a	L	SC	Atlantic Rainforest
Earliella scabrosa (Pers.) Gilb. & Ryvarden	Meijer (2001)		n/a	n/a	n/a	n/a	n/a	n/a	n/a	L	PR	Atlantic Rainforest
Earliella scabrosa (Pers.) Gilb. & Ryvarden	Meijer (2006)		n/a	n/a	n/a	n/a	n/a	n/a	n/a	L	PR	Atlantic Rainforest
Earliella scabrosa (Pers.) Gilb. & Ryvarden	Neves et al. (2013)		n/a	n/a	n/a	F	n/a	M	n/a	n/a		Caatinga
Earliella scabrosa (Pers.) Gilb. & Ryvarden	Rajchenberg and Meijer (1990)		n/a	n/a	n/a	n/a	n/a	n/a	n/a	L	PR	Atlantic Rainforest
Earliella scabrosa (Pers.) Gilb. & Ryvarden	Ryvarden and Meijer (2002)		n/a	n/a	n/a	n/a	n/a	n/a	S	n/a	PR	Atlantic Rainforest
Earliella scabrosa (Pers.) Gilb. & Ryvarden	Sobestiansky (2005)		n/a	n/a	n/a	n/a	n/a	n/a	n/a	L	RS	Atlantic Rainforest
Earliella scabrosa (Pers.) Gilb. & Ryvarden	Sotão et al. (1991)	Earliela corrugata (Pers.)	n/a	n/a	n/a	n/a	n/a	n/a	n/a	L	AP	Amazon Rainforest
Earliella scabrosa (Pers.) Gilb. & Ryvarden	Sotão et al. (2002)		n/a	n/a	n/a	n/a	n/a	n/a	n/a	L	AP	Amazon Rainforest
Earliella scabrosa (Pers.) Gilb. & Ryvarden	Torrend (1938)	Trametes persoonii (Mont.) Pat.	n/a	n/a	n/a	n/a	n/a	n/a	S	n/a	BA	Atlantic Rainforest
Echinochaete brachypora (Mont.) Ryvarden	Abrahão et al. (2012)		n/a	n/a	n/a	n/a	n/a	n/a	n/a	L	SP	Cerrado
Echinochaete brachypora (Mont.) Ryvarden	Gibertoni et al. (2004a)		n/a	n/a	n/a	n/a	n/a	n/a	n/a	L	AL, PB	Atlantic Rainforest
Echinochaete brachypora (Mont.) Ryvarden	Gibertoni et al. (2007)		n/a	n/a	n/a	n/a	n/a	n/a	n/a	L	AL, PB	Atlantic Rainforest
Echinochaete brachypora (Mont.) Ryvarden	Góes-Neto (1999)		n/a	n/a	n/a	n/a	n/a	n/a	n/a	L	BA	Atlantic Rainforest
Echinochaete brachypora (Mont.) Ryvarden	Loguercio-Leite et al. (2008b)		n/a	n/a	n/a	n/a	n/a	n/a	S	n/a	SC	Atlantic Rainforest
Echinochaete brachypora (Mont.) Ryvarden	Meijer (2001)		n/a	n/a	n/a	n/a	n/a	n/a	n/a	L	PR	Atlantic Rainforest
Echinochaete brachypora (Mont.) Ryvarden	Meijer (2006)		n/a	n/a	n/a	n/a	n/a	n/a	n/a	L	PR	Atlantic Rainforest
Echinochaete brachypora (Mont.) Ryvarden	Rick (1960)	Favolus megaloporus (Mont.) Bres.	n/a	n/a	n/a	n/a	n/a	M	n/a	n/a	RS	Atlantic Rainforest
Echinochaete brachypora (Mont.) Ryvarden	Ryvarden and Meijer (2002)		n/a	n/a	n/a	n/a		n/a	S	n/a	PR	Atlantic Rainforest
Echinochaete brachypora (Mont.) Ryvarden	Torrend (1938)	Favolus megaloporus (Mont.) Bres.	n/a	n/a	n/a	n/a	n/a	n/a	n/a	L	BA	Atlantic Rainforest
Echinoderma asperum (Pers.) Bon	Rick (1937)	Lepiota friesii Lasch.	n/a	n/a	n/a	n/a	n/a	n/a	S	n/a	RS	Atlantic Rainforest
Echinoderma asperum (Pers.) Bon	Rick (1961a)	Lepiota friesii Lasch.	n/a	n/a	n/a	n/a	n/a	n/a	S	n/a	RS	Atlantic Rainforest
Entoloma bloxamii (Berk. & Broome) Sacc.	Magnago et al. (2015)		n/a	n/a	n/a	F	n/a	n/a	n/a	L	PB
Entoloma bloxamii (Berk. & Broome) Sacc.	Meijer (2006)		n/a	n/a	n/a	n/a	n/a	n/a	n/a	L	PR	Atlantic Rainforest
Entoloma bloxamii (Berk. & Broome) Sacc.	Meijer (2008)		n/a	n/a	n/a	n/a	n/a	M	n/a	n/a	PR	Atlantic Rainforest
Entoloma conferendum (Britzelm.) Noordel.	Meijer (2001)		n/a	n/a	n/a	n/a	n/a	n/a	n/a	L	PR
Entoloma conferendum (Britzelm.) Noordel.	Meijer (2006)	Entoloma cf. conferendum (Britzelm.) Noordel. var. conferendum	n/a	n/a	n/a	n/a	n/a	n/a	n/a	L	PR	Atlantic Rainforest
Entoloma lividoalbum (Kühner & Romagn.) Kubička	Albuquerque et al. (2007)	Entoloma lividoalbum(Kühner & Romagn.) Moser	n/a	n/a	n/a	n/a	n/a	n/a	n/a	L	RJ	Atlantic Rainforest
Entoloma lividoalbum (Kühner & Romagn.) Kubička	Albuquerque et al. (2012)	Entoloma lividoalbum(Kühner & Romagn.) Moser	n/a	n/a	n/a	F	n/a	M	n/a	n/a	RJ	Atlantic Rainforest
Entoloma virescens (Sacc.) E. Horak ex Courtec.	Alves and Nascimento (2012)		n/a	n/a	n/a	F	n/a	M	n/a	n/a	CE	Caatinga
Entoloma virescens (Sacc.) E. Horak ex Courtec.	Karstedt and Capelari (2013)	Inocephalus virescens (Sacc.) Largent & Abell-Davis	n/a	n/a	n/a	F	n/a	M	n/a	n/a	SP
Entoloma virescens (Sacc.) E. Horak ex Courtec.	Pegler (1997)	Inopilus virescens (Berk. & M.A. Curtis) Pegler	n/a	n/a	n/a	n/a	n/a	n/a	S	n/a	SP	Atlantic Rainforest
Exidia glandulosa (Bull.) Fr.	Meijer (2008)	cf	n/a	n/a	n/a	n/a	n/a	n/a	n/a	L	PR	Atlantic Rainforest
Favolus brasiliensis (Fr.) Fr.	Albert and Milliken (2009)		C	T	n/a	n/a	n/a	n/a	n/a	L	AM	Amazon Rainforest
Favolus brasiliensis (Fr.) Fr.	Batista et al. (1966)	Favolus paraguayensis Speg.	n/a	T	n/a	n/a	n/a	n/a	n/a	L	PA	Amazon Rainforest		Synonym based on Palacio et al. (2020)
Favolus brasiliensis (Fr.) Fr.	Batista et al. (1966)		n/a	T	n/a	n/a	n/a	n/a	n/a	L	PA	Amazon Rainforest		Favolus brasiliensis (Fr.) Fr. is distinct from Favolus tenuiculus P. Beauv., as suggested by Palacio et al. (2020)
Favolus brasiliensis (Fr.) Fr.	Capelari and Maziero (1988)		n/a	T	n/a	n/a	n/a	n/a	n/a	L	RO	Amazon Rainforest		Favolus brasiliensis (Fr.) Fr. is distinct from Favolus tenuiculus P. Beauv., as suggested by Palacio et al. (2020)
Favolus brasiliensis (Fr.) Fr.	Fries (1821)	Daedalea brasiliensis Fr.	n/a	T	n/a	n/a	n/a	n/a	S	n/a	MG
Favolus brasiliensis (Fr.) Fr.	Groposo and Loguercio-Leite (2002)		n/a	T	n/a	n/a	n/a	M	n/a	n/a	RS, SC	Atlantic Rainforest		Favolus brasiliensis (Fr.) Fr. is distinct from Favolus tenuiculus P. Beauv., as suggested by Palacio et al. (2020)
Favolus brasiliensis (Fr.) Fr.	Hennings (1904)a	Favolus brasiliensis Fr.	n/a	T	n/a	n/a	n/a	n/a	n/a	L	AM	Amazon Rainforest		Favolus brasiliensis (Fr.) Fr. is distinct from Favolus tenuiculus P. Beauv., as suggested by Palacio et al. (2020)
Favolus brasiliensis (Fr.) Fr.	Hennings (1904a)	Favolus paraguayensis Speg.	n/a	T	n/a	n/a	n/a	n/a	n/a	L	AM	Amazon Rainforest		Synonym based on Palacio et al. (2020)
Favolus brasiliensis (Fr.) Fr.	Hennings (1904b)		n/a	T	n/a	n/a	n/a	n/a	n/a	L	SP	Atlantic Rainforest
Favolus brasiliensis (Fr.) Fr.	Palacio et al. (2021)		C	T	n/a	F	D	M	n/a	n/a	AM, BA, MT, PR, RJ, RS, SC	Amazon Rainforest, Cerrado, Atlantic Rainforest	MN648682 (ITS), MN648683 (ITS), MN648708(LSU), MN648709 (LSU), MN648710 (LSU), MN648711 (LSU), MN781127 (RPB1)	Favolus brasiliensis (Fr.) Fr. is distinct from Favolus tenuiculus P. Beauv., as suggested by Palacio et al. (2020)
Favolus brasiliensis (Fr.) Fr.	Rajchenberg and Meijer (1990)		n/a	T	n/a	n/a	n/a	n/a	n/a	L	PR	Atlantic Rainforest		Favolus brasiliensis (Fr.) Fr. is distinct from Favolus tenuiculus P. Beauv., as suggested by Palacio et al. (2020)
Favolus brasiliensis (Fr.) Fr.	Reck and Silveira (2008)	Polyporus tenuiculus (P. Beauv.) Fr.	n/a	T	n/a	F	n/a	n/a	S	n/a	RS	Atlantic Rainforest		Material re-identified by Palacio et al. (2020) as Favolus brasiliensis (Fr.) Fr.
Favolus brasiliensis (Fr.) Fr.	Ryvarden and Meijer (2002)		n/a	T	n/a	n/a	n/a	n/a	S	n/a	PR	Atlantic Rainforest		Favolus brasiliensis (Fr.) Fr. is distinct from Favolus tenuiculus P. Beauv., as suggested by Palacio et al. (2020)
Favolus brasiliensis (Fr.) Fr.	Sanuma et al. (2016)		C	T	n/a	F	n/a	n/a	S	L	RR	Amazon Rainforest		Favolus brasiliensis (Fr.) Fr. is distinct from Favolus tenuiculus P. Beauv., as suggested by Palacio et al. (2020)
Favolus brasiliensis (Fr.) Fr.	Silveira and Wright (2005)	Polyporus tenuiculus (P. Beauv.) Fr.	n/a	T	n/a	F	n/a	M	n/a	n/a	BA, PR, RJ, RS, SC	Atlantic Rainforest		Material re-identified by Palacio et al. (2020) as Favolus brasiliensis (Fr.) Fr.
Favolus brasiliensis (Fr.) Fr.	Sotão et al. (2009)		n/a	T	n/a	n/a	n/a	n/a	n/a	L	PA	Amazon Rainforest		Favolus brasiliensis (Fr.) Fr. is distinct from Favolus tenuiculus P. Beauv., as suggested by Palacio et al. (2020)
Favolus brasiliensis (Fr.) Fr.	Sotome et al. (2013)		n/a	T	n/a	F	D	M	n/a	n/a	AM	Amazon Rainforest	AB735977 (ITS), AB735953 (LSU), AB735954 (LSU)	Material considered as Favolus sp. by Palacio et al. (2020)
Favolus brasiliensis (Fr.) Fr.	Theissen (1911)	Favolus hispidulus Berk. & M.A. Curtis	n/a	T	n/a	n/a	n/a	n/a	S	n/a	AM, MG, RS, SC, SP	Atlantic Rainforest		Synonym based on Palacio et al. (2020)
Favolus brasiliensis (Fr.) Fr.	Theissen (1911)		n/a	T	n/a	n/a	n/a	n/a	S	n/a	AM, MG, RS, SC, SP	Atlantic Rainforest		Favolus brasiliensis (Fr.) Fr. is distinct from Favolus tenuiculus P. Beauv., as suggested by Palacio et al. (2020)
Favolus brasiliensis (Fr.) Fr.	this work		C	T	n/a	n/a	D	n/a	n/a	L	SP		OQ617891 (ITS)	Phylogeny Figure S17
Favolus brasiliensis (Fr.) Fr.	Timm (2021)		C	T	n/a	F	n/a	n/a	S	n/a	RS
Favolus brasiliensis (Fr.) Fr.	Trierveiler-pereira (2019)		C	T	n/a	F	n/a	n/a	S	n/a	SP	Atlantic Rainforest		Favolus brasiliensis (Fr.) Fr. is distinct from Favolus tenuiculus P. Beauv., as suggested by Palacio et al. (2020)
Favolus brasiliensis (Fr.) Fr.	Trierveiler-Pereira (2022)		C	T	n/a	F	n/a	n/a	S	n/a	SP
Favolus brasiliensis (Fr.) Fr.	Zabin et al. (2024)												OR353428, OR353429, OR353431, OR353432, OR353433, OR353434, OR353435, OR353436, OR353437, OR353438, OR353439, OR353440, OR353441, OR353442, OR353443, OR502610, OR353444, OR353445, OR353446, OR346135, OR346136 (ITS), OR351889 , OR351890, OR351891, OR351892, OR351893, OR351894, OR351895, OR351896, OR351897, OR351898, OR351899, OR351900, OR351901, OR351902, OR351910 (LSU), OR735302, OR735303, OR7353…
Favolus pseudoprinceps (Murrill) Sacc. & Trotter	Palacio et al. (2021)	Favolus yanomamii Palacio & Menolli	C	n/a	TS	F	D	M	n/a	n/a	AM, ES, MT, PA	Amazon Rainforest, Atlantic Rainforest	MN648686 (ITS), MN648687 (ITS), MN648688 (ITS), MN648714 (LSU), MN648715 (LSU), MN648716 (LSU), MN781131 (rpb1)	Synonym based on Zabin et al. (2024)
Favolus pseudoprinceps (Murrill) Sacc. & Trotter	Sanuma et al. (2016)	Polyporus philippinensis Berk.	C	n/a	n/a	F	n/a	n/a	S	L	RR	Amazon Rainforest		Material considered as Favolus yanomamii Palacio & Menolli by Palacio et al. (2021). Synonym based on Zabin et al. (2024)
Favolus pseudoprinceps (Murrill) Sacc. & Trotter	Zabin et al. (2024)		C	n/a	n/a	F	D	M	n/a	n/a	RJ, RR, SP	Atlantic Rainforest	OR353453, OR353454, OR346137, OR353455 (ITS), OR351906, OR351907, OR351908, OR351909 (LSU), OR735317, OR735318, OR735319 (tef-1α), PP784160, PP784161 (rpb1)
Favolus tenuiculus P. Beauv.	Abrahão et al. (2012)	Polyporus tenuiculus (P. Beauv.) Fr.	n/a	n/a	n/a	n/a	n/a	n/a	n/a	L	SP	Cerrado
Favolus tenuiculus P. Beauv.	Bononi (1992)	Favolus tessellatus Mont.	n/a	n/a	n/a	n/a	n/a	n/a	n/a	L	AC	Amazon Rainforest
Favolus tenuiculus P. Beauv.	Bononi et al. (1981)	Polyporus tenuiculus (P. Beauv.) Fr.	n/a	n/a	n/a	n/a	n/a	n/a	n/a	L	SP	Atlantic Rainforest
Favolus tenuiculus P. Beauv.	Couceiro et al. (2019)		n/a	n/a	n/a	n/a	n/a	n/a	n/a	L	PA	Amazon Rainforest
Favolus tenuiculus P. Beauv.	Gerber (1996)	Polyporus tenuiculus (P. Beauv.) Fr.	n/a	n/a	n/a	n/a	n/a	M	n/a	n/a	SC	Atlantic Rainforest
Favolus tenuiculus P. Beauv.	Gibertoni and Cavalcanti (2003)	Polyporus tenuiculus (P. Beauv.) Fr.	n/a	n/a	n/a	n/a	n/a	n/a	n/a	L	PE	Atlantic Rainforest		Favolus brasiliensis (Fr.) Fr. is distinct from Favolus tenuiculus P. Beauv., as suggested by Palacio et al. (2020)
Favolus tenuiculus P. Beauv.	Gibertoni et al. (2004a)	Polyporus tenuiculus (P. Beauv.) Fr.	n/a	n/a	n/a	n/a	n/a	n/a	n/a	L	AL, PE, RN, SE	Atlantic Rainforest
Favolus tenuiculus P. Beauv.	Gibertoni et al. (2007)	Polyporus tenuiculus (P. Beauv.) Fr.	n/a	n/a	n/a	n/a	n/a	n/a	n/a	L	AL, PE, RN, SE	Atlantic Rainforest
Favolus tenuiculus P. Beauv.	Góes-Neto (1999)	Favolus tenuiculus P. Beauv.	n/a	n/a	n/a	n/a	n/a	n/a	n/a	L	BA	Atlantic Rainforest
Favolus tenuiculus P. Beauv.	Góes-Neto et al. (2003)	Polyporus tenuiculus (P. Beauv.) Fr.	n/a	n/a	n/a	n/a	n/a	n/a	n/a	L	BA	Atlantic Rainforest
Favolus tenuiculus P. Beauv.	Gonçalves and Loguercio-Leite (2001)	Polyporus tenuiculus (P. Beauv.) Fr.	n/a	n/a	n/a	n/a	n/a	n/a	n/a	L	SC	Atlantic Rainforest
Favolus tenuiculus P. Beauv.	Groposo and Loguercio-Leite (2002)	F. tessellatus	n/a	n/a	n/a	n/a	n/a	M	n/a	n/a	RS, SC	Atlantic Rainforest
Favolus tenuiculus P. Beauv.	Groposo and Loguercio-Leite (2005)	Polyporus tenuiculus (P. Beauv.) Fr.	n/a	n/a	n/a	n/a	n/a	n/a	n/a	L	SC	Atlantic Rainforest
Favolus tenuiculus P. Beauv.	Gugliotta and Capelari (1995)	Polyporus tenuiculus (P. Beauv.) Fr.	n/a	n/a	n/a	n/a	n/a	n/a	n/a	L	SP	Atlantic Rainforest
Favolus tenuiculus P. Beauv.	Loguercio-Leite (1990)	Polyporus tenuiculus (P. Beauv.) Fr.	n/a	n/a	n/a	n/a	n/a	n/a	n/a	L	SC	Atlantic Rainforest
Favolus tenuiculus P. Beauv.	Loguercio-Leite (1992)	Polyporus tenuiculus (P. Beauv.) Fr.	n/a	n/a	n/a	n/a	n/a	M	n/a	n/a	SC	Atlantic Rainforest
Favolus tenuiculus P. Beauv.	Loguercio-Leite and Wright (1991)	Polyporus tenuiculus (P. Beauv.) Fr.	n/a	n/a	n/a	n/a	n/a	n/a	n/a	L	SC	Atlantic Rainforest
Favolus tenuiculus P. Beauv.	Louza and Gugliotta (2007)	Polyporus tenuiculus (P. Beauv.) Fr.	n/a	n/a	n/a	n/a	n/a	M	n/a	n/a	SP	Atlantic Rainforest
Favolus tenuiculus P. Beauv.	Meijer (2006)	Polyporus tenuiculus (P. Beauv.) Fr.	n/a	n/a	n/a	n/a	n/a	n/a	n/a	L	PR	Atlantic Rainforest
Favolus tenuiculus P. Beauv.	Meijer (2008)	Polyporus tenuiculus (P. Beauv.) Fr.	C	n/a	n/a	F	n/a	n/a	n/a	L	PR	Atlantic Rainforest
Favolus tenuiculus P. Beauv.	Neves et al. (2013)		n/a	n/a	n/a	F	n/a	M	n/a	n/a	Northeast	Caatinga
Favolus tenuiculus P. Beauv.	Rajchenberg and Meijer (1990)	F. tessellatus	n/a	n/a	n/a	n/a	n/a	n/a	n/a	L	PR	Atlantic Rainforest
Favolus tenuiculus P. Beauv.	Santos (2017)	Polyporus tenuiculus (P. Beauv.) Fr.	C	n/a	n/a	F	n/a	M	n/a	n/a	DF	Cerrado
Favolus tenuiculus P. Beauv.	Silveira (2006)	Polyporus tenuiculus (P. Beauv.) Fr.	n/a	n/a	n/a	F	n/a	n/a	S	n/a	RJ, RS	Atlantic Rainforest
Favolus tenuiculus P. Beauv.	Singer (1961)	Polyporus dermoporus Pers.	n/a	n/a	n/a	n/a	n/a	n/a	n/a	L	PB	Atlantic Rainforest
Favolus tenuiculus P. Beauv.	Timm (2018)	Polyporus tenuiculus (P. Beauv.) Fr.	C	n/a	n/a	F	n/a	n/a	S	n/a	RS	Atlantic Rainforest
Favolus tenuiculus P. Beauv.	Torrend (1938)	Favolus tessellatus Mont.	n/a	n/a	n/a	n/a	n/a	n/a	n/a	L	BA	Atlantic Rainforest
Favolus tessellatus Mont.	Palacio et al. (2021)	Favolus rugulosus Palacio & Silveira	C	n/a	TS	F	D	M	n/a	n/a	PR, RS, SP	Atlantic Rainforest	MN648685 (ITS), MN648684 (ITS), MN648713 (LSU), MN648712 (LSU), MN648722 (mtSSU), MN648721 (mtSSU), MN781130 (rpb1)	Synonym based on Zabin et al. (2024)
Favolus tessellatus Mont.	this work		C	n/a	n/a	n/a	D	n/a	n/a	L	SP	Atlantic Rainforest	OQ617926, OQ617931 (ITS)	Phylogeny Figure S17
Favolus tessellatus Mont.	Zabin et al. (2024)		C	n/a	n/a	F	D	M	n/a	n/a	ES, PR, SP	Atlantic Rainforest	OR353448, OR353449, OR353450, OR502609, OR346134, OR353451, OR502611, OR502612 (ITS), OR351904, OR502617, OR502618, OR502619 (LSU), OR735315 (tef-1α), OR735327 (rbp1)
Favolus trigonus Lloyd	Coelho and Silveira (2014)	Polyporus philippinensis Berk.	n/a	T	n/a	n/a	n/a	M	n/a	n/a	RS	Atlantic Rainforest		Material re-identified (ICN139554) by Palacio et al. (2020) as Favolus radiatifibrillosus Palacio & Silveira. Synonym based on Zabin et al. (2024)
Favolus trigonus Lloyd	Gomes-Silva et al. (2012)	Polyporus grammocephalus Berk.	n/a	T	n/a	n/a	n/a	n/a	S	n/a	AC, PA, RR	Amazon Rainforest		Material re-identified (INPA174584) by Palacio et al. (2020) as Favolus radiatifibrillosus Palacio & Silveira. Synonym based on Zabin et al. (2024)
Favolus trigonus Lloyd	Palacio et al. (2021)	Favolus radiatifibrillosus Palacio & Silveira	C	T	TS	F	n/a	M	n/a	n/a	AM, BA, RS, SP	Amazon Rainforest, Atlantic Rainforest		Synonym based on Zabin et al. (2024)
Favolus trigonus Lloyd	Rick (1960)	Favolus scabrolineatus Lloyd	n/a	T	n/a	n/a	n/a	n/a	S	n/a	RS	Atlantic Rainforest		Material re-identified by Palacio et al. (2020) as Favolus radiatifibrillosus Palacio & Silveira. Synonym based on Zabin et al. (2024)
Favolus trigonus Lloyd	Zabin et al. (2024)		n/a	T		F	D	M	n/a	n/a	BA, SP	Atlantic Rainforest, Caatinga	PP062817, OR353447, PP062818 (ITS), OR351903 (LSU), OR735314 (tef-1α)
Filoboletus gracilis (Klotzsch ex Berk.) Singer	Albert and Milliken (2009)		C	n/a	n/a	F	n/a	n/a	n/a	L	AM	Amazon Rainforest
Filoboletus gracilis (Klotzsch ex Berk.) Singer	Bertazzo-Silva et al. (2022)		n/a	n/a	n/a	n/a	n/a	n/a	n/a	L	AM, RS
Filoboletus gracilis (Klotzsch ex Berk.) Singer	Bononi (1992)		n/a	n/a	n/a	n/a	n/a	n/a	n/a	L	AC	Amazon Rainforest
Filoboletus gracilis (Klotzsch ex Berk.) Singer	Capelari and Maziero (1988)		n/a	n/a	n/a	n/a	n/a	n/a	n/a	L	RO	Amazon Rainforest
Filoboletus gracilis (Klotzsch ex Berk.) Singer	Meijer (2008)		n/a	n/a	n/a	n/a	n/a	n/a	n/a	L	PR	Atlantic Rainforest
Filoboletus gracilis (Klotzsch ex Berk.) Singer	Santa-Brígida et al. (2019)		n/a	n/a	n/a	n/a	n/a	n/a	n/a	L	PA	Amazon Rainforest
Filoboletus gracilis (Klotzsch ex Berk.) Singer	Singer (1976)		n/a	n/a	n/a	n/a	n/a	n/a	n/a	L	AM	Amazon Rainforest
Filoboletus gracilis (Klotzsch ex Berk.) Singer	Trierveiler-Pereira (2022)		C	n/a	n/a	F	n/a	n/a	S	n/a	SP
Fistulina hepatica (Schaeff.) With.	Drechsler-Santos et al. (2008b)		n/a	n/a	n/a	n/a	n/a	n/a	n/a	L	SC	Atlantic Rainforest
Fistulina hepatica (Schaeff.) With.	Gonçalves and Loguercio-Leite (2001)		n/a	n/a	n/a	n/a	n/a	M	n/a	n/a	SC	Atlantic Rainforest
Fomes fomentarius (L.) Fr.	Rick (1960)	Fomes fomentarius (L.) Fr.	n/a	n/a	n/a	n/a	n/a	n/a	S	n/a	RS	Atlantic Rainforest
Fomes fomentarius (L.) Fr.	Timm (2021)	Fomes cf. fomentarius (L.) Fr.	n/a	n/a	n/a	F	n/a	n/a	S	n/a	RS
Fomitiporella umbrinella (Bres.) Murrill	Bresadola (1896)	Poria umbrinella Bres.	n/a	T	n/a	n/a	n/a	n/a	S	n/a	SC
Fomitiporella umbrinella (Bres.) Murrill	Campos-Santana et al. (2015)		n/a	T	n/a	n/a	n/a	M	n/a	n/a	SC, RS	Atlantic Rainforest
Fomitiporella umbrinella (Bres.) Murrill	Gibertoni et al. (2004a)	Phellinus umbrinellus (Bres.) S. Herrera & Bondartseva	n/a	T	n/a	n/a	n/a	n/a	n/a	L	AL, PE, RN, SE	Atlantic Rainforest
Fomitiporella umbrinella (Bres.) Murrill	Gibertoni et al. (2007)	Phellinus umbrinellus (Bres.) S. Herrera & Bondartseva	n/a	T	n/a	n/a	n/a	n/a	n/a	L	AL, PE, RN, SE	Atlantic Rainforest
Fomitiporella umbrinella (Bres.) Murrill	Gibertoni et al. (2015)		n/a	T	n/a	n/a	n/a	n/a	n/a	L	PE	Atlantic Rainforest
Fomitiporella umbrinella (Bres.) Murrill	Gomes-Silva et al. (2009)	Phellinus umbrinellus (Bres.) S. Herrera & Bondartseva	n/a	T	n/a	n/a	n/a	n/a	n/a	L	RO	Amazon Rainforest
Fomitiporella umbrinella (Bres.) Murrill	Groposo and Loguercio-Leite (2005)	Phellinus umbrinellus (Bres.) S. Herrera & Bondartseva	n/a	T	n/a	n/a	n/a	n/a	n/a	L	SC	Atlantic Rainforest
Fomitiporella umbrinella (Bres.) Murrill	Gugliotta et al. (2010)	Phellinus umbrinellus (Bres.) S. Herrera & Bondartseva	n/a	T	n/a	n/a	n/a	n/a	n/a	L	SP	Atlantic Rainforest
Fomitiporella umbrinella (Bres.) Murrill	Jesus (1993)	Phellinus umbrinellus	n/a	T	n/a	n/a	n/a	n/a	n/a	L	SP	Atlantic Rainforest
Fomitiporella umbrinella (Bres.) Murrill	Loguercio-Leite (1990)	Poria umbrinella Bres.	n/a	T	n/a	n/a	n/a	n/a	n/a	L	SC	Atlantic Rainforest
Fomitiporella umbrinella (Bres.) Murrill	Loguercio-Leite and Wright (1991)	Phellinus umbrinellus (Bres.) Herrera & Bond.	n/a	T	n/a	n/a	n/a	n/a	n/a	L	SC	Atlantic Rainforest
Fomitiporella umbrinella (Bres.) Murrill	Loguercio-Leite and Wright (1995)	Poria umbrinella Bres.	n/a	T	n/a	n/a	n/a	M	n/a	n/a	SC	Atlantic Rainforest
Fomitiporella umbrinella (Bres.) Murrill	Medeiros et al. (2013)	Phellinus umbrinellus (Bres.) S. Herrera & Bondartseva	n/a	T	n/a	n/a	n/a	n/a	n/a	L	PA	Amazon Rainforest
Fomitiporella umbrinella (Bres.) Murrill	Meijer (2006)	Fomitiporella umbrinella (Bres.) Murrill (Phellinus umbrinellus (Bres.) Herrera & Bondartseva)	n/a	T	n/a	n/a	n/a	n/a	n/a	L	PR	Atlantic Rainforest
Fomitiporella umbrinella (Bres.) Murrill	Motato-Vásquez and Gugliotta (2013)		n/a	T	n/a	n/a	n/a	n/a	n/a	L	SP	Atlantic Rainforest
Fomitiporella umbrinella (Bres.) Murrill	Pires and Gugliotta (2016)		n/a	T	n/a	n/a	n/a	n/a	n/a	L	SP	Atlantic Rainforest
Fomitiporella umbrinella (Bres.) Murrill	Rajchenberg and Meijer (1990)		n/a	T	n/a	n/a	n/a	n/a	n/a	L	PR	Atlantic Rainforest
Fomitiporella umbrinella (Bres.) Murrill	Rick (1960)	Poria umbrinella Bres.	n/a	T	n/a	n/a	n/a	n/a	S	n/a	RS	Atlantic Rainforest
Fomitiporella umbrinella (Bres.) Murrill	Ryvarden and Meijer (2002)	Phellinus umbrinellus (Bres.) Herrera & Bondartseva	n/a	T	n/a	n/a	n/a	n/a	n/a	L	PR	Atlantic Rainforest
Fomitiporella umbrinella (Bres.) Murrill	Salvador-Montoya et al. (2020)		n/a	T	n/a	F	D	M	n/a	n/a	SC	Atlantic Rainforest	MK802940 (LSU), MK802941 (LSU), MK802942 (LSU), MK802943 (ITS), MK802944 (ITS)	Synonym based on Salvador-Montoya et al. (2020)
Fomitiporella umbrinella (Bres.) Murrill	Soares and Gugliotta (1998)	Phellinus umbrinellus (Bres.) S. Herrera & Bondartseva	n/a	T	n/a	n/a	n/a	M	n/a	n/a	SP	Atlantic Rainforest
Fomitiporia punctata (P. Karst.) Murrill	Bononi (1979b)	Phellinus punctatus (Fr.) Pilát	n/a	n/a	n/a	n/a	n/a	M	n/a	n/a	SP	Atlantic Rainforest
Fomitiporia punctata (P. Karst.) Murrill	Bononi et al. (1981)	Phellinus punctatus (Fr.) Pilát	n/a	n/a	n/a	n/a	n/a	n/a	n/a	L	SP	Atlantic Rainforest
Fomitiporia punctata (P. Karst.) Murrill	Campos-Santana and Loguercio-Leite (2008)	Phellinus punctatus (Fr. ex P. Karst.) Pilát	n/a	n/a	n/a	n/a	n/a	n/a	n/a	L	SC	Atlantic Rainforest
Fomitiporia punctata (P. Karst.) Murrill	Drechsler-Santos et al. (2008b)	Phellinus punctatus (Fr.) Pilát	n/a	n/a	n/a	n/a	n/a	n/a	n/a	L	SC	Atlantic Rainforest
Fomitiporia punctata (P. Karst.) Murrill	Jesus (1993)	Phellinus punctatus	n/a	n/a	n/a	n/a	n/a	n/a	n/a	L	SP	Atlantic Rainforest
Fomitiporia punctata (P. Karst.) Murrill	Loguercio-Leite and Wright (1991)	Phellinus punctatus (Fr.) Pilát	n/a	n/a	n/a	n/a	n/a	n/a	n/a	L	SC	Atlantic Rainforest
Fomitiporia punctata (P. Karst.) Murrill	Loguercio-Leite and Wright (1995)	Phellinus punctatus (Karst.) Pil.	n/a	n/a	n/a	n/a	n/a	M	n/a	n/a	SC	Atlantic Rainforest
Fomitiporia punctata (P. Karst.) Murrill	Meijer (2006)	Fomitiporia punctata (Fr.) Murrill (Phellinus punctatus (Fr.) Pilát)	n/a	n/a	n/a	n/a	n/a	n/a	n/a	L	PR	Atlantic Rainforest
Fomitiporia punctata (P. Karst.) Murrill	Rajchenberg and Meijer (1990)		n/a	n/a	n/a	n/a	n/a	n/a	n/a	L	PR	Atlantic Rainforest
Fomitiporia punctata (P. Karst.) Murrill	Ryvarden and Meijer (2002)	Phellinus punctatus (P. Karst.) Pilát	n/a	n/a	n/a	n/a	n/a	n/a	n/a	L	PR	Atlantic Rainforest
Fomitiporia punctata (P. Karst.) Murrill	Silveira and Guerrero (1991)	Phellinus punctatus (Fr.) Pilát	n/a	n/a	n/a	n/a	n/a	M	n/a	n/a	RS	Atlantic Rainforest
Fomitiporia punctata (P. Karst.) Murrill	Soares and Gugliotta (1998)	Phellinus punctatus (Fr.) Pilát	n/a	n/a	n/a	n/a	n/a	M	n/a	n/a	SP	Atlantic Rainforest
Fomitiporia punctata (P. Karst.) Murrill	Sotão et al. (1991)	Phellinus punctatus (Fr.) Pilát	n/a	n/a	n/a	n/a	n/a	n/a	n/a	L	AP	Amazon Rainforest
Fomitiporia punctata (P. Karst.) Murrill	Sotão et al. (2003)	Phellinus punctatus (Fr.) Pilát	n/a	n/a	n/a	n/a	n/a	n/a	n/a	L	AP, PA	Amazon Rainforest
Fulvifomes rimosus (Berk.) Fiasson & Niemelä	Bononi (1984b)	Phellinus rimosus	n/a	n/a	n/a	n/a	n/a	n/a	n/a	L	SP	Cerrado		Synonym based on Dai (2010)
Fulvifomes rimosus (Berk.) Fiasson & Niemelä	Bononi et al. (2017)	Phellinus rimosus	n/a	n/a	n/a	n/a	n/a	n/a	n/a	L	MS	Cerrado
Fulvifomes rimosus (Berk.) Fiasson & Niemelä	Campos-Santana et al. (2015)	Fulvifomes rimosus (Berk.) Fiasson & Niemelä	n/a	n/a	n/a	n/a	n/a	M	n/a	n/a	RS	Atlantic Rainforest
Fulvifomes rimosus (Berk.) Fiasson & Niemelä	Gibertoni et al. (2004a)	Phellinus rimosus	n/a	n/a	n/a	n/a	n/a	n/a	n/a	L	PB, PR, RN	Atlantic Rainforest
Fulvifomes rimosus (Berk.) Fiasson & Niemelä	Gibertoni et al. (2007)	Phellinus rimosus	n/a	n/a	n/a	n/a	n/a	n/a	n/a	L	PB, PR, RN	Atlantic Rainforest
Fulvifomes rimosus (Berk.) Fiasson & Niemelä	Gibertoni et al. (2016)	Phellinus rimosus	n/a	n/a	n/a	n/a	n/a	n/a	n/a	L	PA	Amazon Rainforest
Fulvifomes rimosus (Berk.) Fiasson & Niemelä	Góes-Neto et al. (2000)	Phellinus rimosus	n/a	n/a	n/a	n/a	n/a	n/a	n/a	L	BA
Fulvifomes rimosus (Berk.) Fiasson & Niemelä	Góes-Neto et al. (2003)	Phellinus rimosus	n/a	n/a	n/a	n/a	n/a	n/a	n/a	L	BA	Atlantic Rainforest
Fulvifomes rimosus (Berk.) Fiasson & Niemelä	Gugliotta et al. (2010)	Phellinus rimosus	n/a	n/a	n/a	n/a	n/a	n/a	n/a	L	SP	Atlantic Rainforest
Fulvifomes rimosus (Berk.) Fiasson & Niemelä	Hennings (1904b)	Fomes rimosus (Berk.) Cooke	n/a	n/a	n/a	n/a	n/a	n/a	n/a	L	SP	Atlantic Rainforest
Fulvifomes rimosus (Berk.) Fiasson & Niemelä	Motato-Vásquez et al. (2014)	Phellinus rimosus	n/a	n/a	n/a	n/a	n/a	n/a	n/a	L	SP	Atlantic Rainforest
Fulvifomes rimosus (Berk.) Fiasson & Niemelä	Neves et al. (2013)	Phellinus rimosus	n/a	n/a	n/a	F	n/a	M	n/a	n/a		Caatinga
Fulvifomes rimosus (Berk.) Fiasson & Niemelä	Rick (1960)	Fomes rimosus (Berk.) Cooke	n/a	n/a	n/a	n/a	n/a	n/a	S	n/a	RS	Atlantic Rainforest
Fulvifomes rimosus (Berk.) Fiasson & Niemelä	Teixeira (1950)	Phellinus rimosus	n/a	n/a	n/a	n/a	n/a	M	n/a	n/a	RS	Atlantic Rainforest
Fulvifomes rimosus (Berk.) Fiasson & Niemelä	Theiszen (1911)	Fomes rimosus (Berk.) Cooke	n/a	n/a	n/a	n/a	n/a	n/a	S	n/a	RS	Atlantic Rainforest
Fulvifomes rimosus (Berk.) Fiasson & Niemelä	Vinha (1988)	Phellinus rimosus	n/a	n/a	n/a	n/a	n/a	n/a	n/a	L	ES	Atlantic Rainforest
Fulvifomes rimosus (Berk.) Fiasson & Niemelä	Westphalen et al. (2010)	Phellinus rimosus	n/a	n/a	n/a	n/a	n/a	n/a	S	n/a	RS	Atlantic Rainforest
Funalia aspera (Jungh.) Zmitr. & Malysheva	Theissen (1911)	Trametes aspera (Jungh.) Bres.	n/a	n/a	n/a	n/a	n/a	n/a	S	n/a	MG, SP, RS, SC	Atlantic Rainforest
Funalia caperata (Berk.) Zmitr. & Malysheva	Abrahão et al. (2012)		n/a	n/a	n/a	n/a	n/a	n/a	n/a	L	SP	Cerrado
Funalia caperata (Berk.) Zmitr. & Malysheva	Abrahão et al. (2019)	Coriolopsis caperata (Berk.) Murrill	n/a	n/a	n/a	n/a	n/a	n/a	n/a	L	SP	Cerrado
Funalia caperata (Berk.) Zmitr. & Malysheva	Batista and Bezerra (1960)	Trametes caperata (Berk.) Teixeira	n/a	n/a	n/a	F	n/a	M	n/a	n/a	PE, SC	Atlantic Rainforest
Funalia caperata (Berk.) Zmitr. & Malysheva	Batista et al. (1966)	Trametes caperata (Berk.) Teixeira	n/a	n/a	n/a	n/a	n/a	n/a	n/a	L	AM, PA	Amazon Rainforest
Funalia caperata (Berk.) Zmitr. & Malysheva	Bononi (1992)	Datronia caperata (Berk.) Ryvarden	n/a	n/a	n/a	n/a	n/a	n/a	n/a	L	AC	Amazon Rainforest
Funalia caperata (Berk.) Zmitr. & Malysheva	Bononi et al. (1981)	Trametes caperata	n/a	n/a	n/a	n/a	n/a	n/a	n/a	L	SP	Atlantic Rainforest
Funalia caperata (Berk.) Zmitr. & Malysheva	Capelari and Maziero (1988)		n/a	n/a	n/a	n/a	n/a	n/a	n/a	L	RO	Amazon Rainforest
Funalia caperata (Berk.) Zmitr. & Malysheva	Couceiro et al. (2019)	Datronia caperata (Berk.) Ryvarden	n/a	n/a	n/a	F	n/a	n/a	n/a	L	PA	Amazon Rainforest
Funalia caperata (Berk.) Zmitr. & Malysheva	Drechsler-Santos et al. (2008b)	Coriolopsis caperata (Berk.) Murrill	n/a	n/a	n/a	n/a	n/a	n/a	n/a	L	SC	Atlantic Rainforest
Funalia caperata (Berk.) Zmitr. & Malysheva	Fidalgo and Fidalgo (1957)	Trametes caperata (Berk.) Teix	n/a	n/a	n/a	F	n/a	M	n/a	n/a	SP	Atlantic Rainforest
Funalia caperata (Berk.) Zmitr. & Malysheva	Gerber and Loguercio-Leite (2000)	Datronia caperata (Berk.) Ryvarden	n/a	n/a	n/a	n/a	n/a	n/a	S	n/a	SC	Atlantic Rainforest
Funalia caperata (Berk.) Zmitr. & Malysheva	Gibertoni and Cavalcanti (2003)	Datronia caperata (Berk.) Ryvarden	n/a	n/a	n/a	n/a	n/a	n/a	n/a	L	PE	Atlantic Rainforest
Funalia caperata (Berk.) Zmitr. & Malysheva	Gibertoni et al. (2004a)	Datronia caperata (Berk.) Ryvarden	n/a	n/a	n/a	n/a	n/a	n/a	n/a	L	AL, PB, RN, SE, PE	Atlantic Rainforest
Funalia caperata (Berk.) Zmitr. & Malysheva	Gibertoni et al. (2007)	Datronia caperata (Berk.) Ryvarden	n/a	n/a	n/a	n/a	n/a	n/a	n/a	L	AL, PB, RN, SE, PE	Atlantic Rainforest
Funalia caperata (Berk.) Zmitr. & Malysheva	Gibertoni et al. (2015)		n/a	n/a	n/a	n/a	n/a	n/a	n/a	L	PE	Atlantic Rainforest
Funalia caperata (Berk.) Zmitr. & Malysheva	Gibertoni et al. (2016)		n/a	n/a	n/a	n/a	n/a	n/a	n/a	L	PA, AP, RO	Amazon Rainforest
Funalia caperata (Berk.) Zmitr. & Malysheva	Góes-Neto et al. (2003)	Datronia caperata (Berk.) Ryvarden	n/a	n/a	n/a	n/a	n/a	n/a	n/a	L	BA	Atlantic Rainforest
Funalia caperata (Berk.) Zmitr. & Malysheva	Gugliotta (1997)	Datronia caperata (Berk.) Ryvarden	n/a	n/a	n/a	n/a	n/a	M	n/a	n/a	SP	Cerrado
Funalia caperata (Berk.) Zmitr. & Malysheva	Gugliotta and Bononi (1999)	Datronia caperata (Berk.) Ryvarden	n/a	n/a	n/a	n/a	n/a	M	n/a	n/a	SP	Atlantic Rainforest
Funalia caperata (Berk.) Zmitr. & Malysheva	Gugliotta and Capelari (1995)	Datronica caperata (Berk.) Ryv.	n/a	n/a	n/a	n/a	n/a	n/a	n/a	L	SP	Atlantic Rainforest
Funalia caperata (Berk.) Zmitr. & Malysheva	Hennings (1904b)	Polystictus caperatus (Berk.) P.W. Graff	n/a	n/a	n/a	n/a	n/a	n/a	n/a	L	SP	Atlantic Rainforest
Funalia caperata (Berk.) Zmitr. & Malysheva	Loguercio-Leite (1990)	Polystictus caperatus Berk.	n/a	n/a	n/a	n/a	n/a	n/a	n/a	L	SC
Funalia caperata (Berk.) Zmitr. & Malysheva	Medeiros et al. (2013)	Coriolopsis caperata (Berk.) Murrill	n/a	n/a	n/a	n/a	n/a	n/a	n/a	L	PA	Amazon Rainforest
Funalia caperata (Berk.) Zmitr. & Malysheva	Meijer (2006)	Datronia caperata (Berk.) Ryvarden	n/a	n/a	n/a	n/a	n/a	n/a	n/a	L	PR	Atlantic Rainforest
Funalia caperata (Berk.) Zmitr. & Malysheva	Motato-Vásquez et al. (2014)	Datronia caperata (Berk.) Ryvarden	n/a	n/a	n/a	n/a	n/a	n/a	n/a	L	SP	Atlantic Rainforest
Funalia caperata (Berk.) Zmitr. & Malysheva	Pires et al. (2017)	Coriolopsis caperata (Berk.) Murrill	n/a	n/a	n/a	n/a	n/a	n/a	n/a	L	SP	Atlantic Rainforest
Funalia caperata (Berk.) Zmitr. & Malysheva	Rick (1960)	Trametes caperata (Berk.) Teixeira	n/a	n/a	n/a	n/a	n/a	n/a	S	n/a	RJ, RS	Atlantic Rainforest
Funalia caperata (Berk.) Zmitr. & Malysheva	Rick (1960)	Trametes cirrifer (Berk. & M.A. Curtis) Lloyd	n/a	n/a	n/a	n/a	n/a	n/a	S	n/a	SP	Atlantic Rainforest		Synonym based on Zmitrovich & Malysheva (2013)
Funalia caperata (Berk.) Zmitr. & Malysheva	Sampaio (1916)	Polyporus caperatus Berk.	n/a	n/a	n/a	n/a	n/a	n/a	n/a	L	MT	Cerrado
Funalia caperata (Berk.) Zmitr. & Malysheva	Silva and Minter (1995)	Trametes caperata (Berk.) Teixeira	n/a	n/a	n/a	n/a	n/a	n/a	n/a	L	PA, PE
Funalia caperata (Berk.) Zmitr. & Malysheva	Sotão et al. (2009)		n/a	n/a	n/a	n/a	n/a	n/a	n/a	L	PA	Amazon Rainforest
Funalia caperata (Berk.) Zmitr. & Malysheva	Tavares (1939)	Polyporus caperatus Berk.	n/a	n/a	n/a	F	n/a	n/a	n/a	L	PE	Atlantic Rainforest
Funalia caperata (Berk.) Zmitr. & Malysheva	Tavares (1939)	Polystictus caperatus (Berk.) P.W. Graff	n/a	n/a	n/a	F	n/a	n/a	n/a	L	PE	Atlantic Rainforest
Funalia caperata (Berk.) Zmitr. & Malysheva	Theissen (1911)	Polystictus caperatus (Berk.) P.W. Graff	n/a	n/a	n/a	F	n/a	n/a	n/a	L	MT, RJ, SC, SP, RS
Funalia caperata (Berk.) Zmitr. & Malysheva	Vinha (1988)	Trametes caperata (Berk.) Teixeira	n/a	n/a	n/a	n/a	n/a	n/a	n/a	L	ES
Funalia caperata (Berk.) Zmitr. & Malysheva	Westphalen et al. (2010)	Datronia caperata (Berk.) Ryvarden	n/a	n/a	n/a	n/a	n/a	n/a	S	n/a	RS	Atlantic Rainforest
Funalia caperata (Berk.) Zmitr. & Malysheva	Xavier de Lima et al. (2018)		n/a	n/a	n/a	n/a	n/a	n/a	n/a	L	PB, PE	Caatinga
Funalia floccosa (Jungh.) Zmitr. & Malysheva	Abrahão et al. (2012)		n/a	n/a	TS	n/a	n/a	n/a	n/a	L	SP	Cerrado		Synonym based on Targino de Oliveira et al. (2024)
Funalia floccosa (Jungh.) Zmitr. & Malysheva	Abrahão et al. (2019)	Coriolopsis floccosa (Jungh.) Ryvarden	n/a	n/a	TS	n/a	n/a	n/a	n/a	L	SP	Cerrado		Synonym based on Targino de Oliveira et al. (2024)
Funalia floccosa (Jungh.) Zmitr. & Malysheva	Gibertoni et al. (2015)		n/a	n/a	TS	n/a	n/a	n/a	n/a	L	PE	Atlantic Rainforest		Synonym based on Targino de Oliveira et al. (2024)
Funalia floccosa (Jungh.) Zmitr. & Malysheva	Gibertoni et al. (2016)		n/a	n/a	TS	n/a	n/a	n/a	n/a	L	PA, AP, RO	Amazon Rainforest		Synonym based on Targino de Oliveira et al. (2024)
Funalia floccosa (Jungh.) Zmitr. & Malysheva	Góes-Neto (1999)	Coriolopsis floccosa (Jungh.) Ryvarden	n/a	n/a	TS	n/a	n/a	n/a	n/a	L	BA	Atlantic Rainforest		Synonym based on Targino de Oliveira et al. (2024)
Funalia floccosa (Jungh.) Zmitr. & Malysheva	Gugliotta et al. (2010)	Coriolopsis floccosa (Jungh.) Ryvarden	n/a	n/a	TS	n/a	n/a	n/a	n/a	L	SP	Atlantic Rainforest		Synonym based on Targino de Oliveira et al. (2024)
Funalia floccosa (Jungh.) Zmitr. & Malysheva	Jesus (1996)		n/a	n/a	TS	n/a	n/a	n/a	n/a	L	RR	Amazon Rainforest		Synonym based on Targino de Oliveira et al. (2024)
Funalia floccosa (Jungh.) Zmitr. & Malysheva	Rick (1960)	Fomes palustris Rick	n/a	n/a	TS	n/a	n/a	n/a	S	n/a	RS	Atlantic Rainforest		Synonym based on Targino de Oliveira et al. (2024)
Funalia floccosa (Jungh.) Zmitr. & Malysheva	Rick (1960)	Polystictus rigens Sacc. et Cub.	n/a	n/a	TS	n/a	n/a	n/a	S	n/a	RS			Synonym based on Targino de Oliveira et al. (2024)
Funalia floccosa (Jungh.) Zmitr. & Malysheva	Sotão et al. (2009)		n/a	n/a	TS	n/a	n/a	n/a	n/a	L	PA	Amazon Rainforest		Synonym based on Targino de Oliveira et al. (2024)
Funalia floccosa (Jungh.) Zmitr. & Malysheva	Tavares (1939)	Polystictus rigens Sacc. & Cub.	n/a	n/a	TS	F	n/a	n/a	n/a	L	PE	Atlantic Rainforest		Synonym based on Targino de Oliveira et al. (2024)
Funalia floccosa (Jungh.) Zmitr. & Malysheva	Theissen (1911)		n/a	n/a	TS	F	n/a	n/a						Synonym based on Targino de Oliveira et al. (2024)
Funalia floccosa (Jungh.) Zmitr. & Malysheva	Xavier de Lima et al. (2018)		n/a	n/a	TS	n/a	n/a	n/a	n/a	L	PB, PE	Caatinga		Synonym based on Targino de Oliveira et al. (2024)
Fuscoporia gilva (Schwein.) T. Wagner & M. Fisch.	Abrahão et al. (2012)	Fuscoporia gilva (Schwein.) T. Wagner & M. Fisch	n/a	n/a	n/a	n/a	n/a	n/a	n/a	L	SP	Cerrado		Synonym based on Wagner & Fischer (2002)
Fuscoporia gilva (Schwein.) T. Wagner & M. Fisch.	Abrahão et al. (2019)	Fuscoporia gilva (Schwein.) T. Wagner & M. Fisch	n/a	n/a	n/a	n/a	n/a	n/a	n/a	L	SP	Cerrado
Fuscoporia gilva (Schwein.) T. Wagner & M. Fisch.	Batista and Bezerra (1960)	Polyporus gilvus (Shw.) Fries	n/a	n/a	n/a	n/a	n/a	M	n/a	n/a	SC
Fuscoporia gilva (Schwein.) T. Wagner & M. Fisch.	Batista et al. (1966)	Polyporus gilvus (Schwein.) Fr.	n/a	n/a	n/a	n/a	n/a	n/a	n/a	L	AM	Amazon Rainforest
Fuscoporia gilva (Schwein.) T. Wagner & M. Fisch.	Bononi (1979b)	Phellinus gilvus	n/a	n/a	n/a	n/a	n/a	M	n/a	n/a	SP	Atlantic Rainforest
Fuscoporia gilva (Schwein.) T. Wagner & M. Fisch.	Bononi (1984b)	Phellinus gilvus	n/a	n/a	n/a	n/a	n/a	n/a	n/a	L	SP	Cerrado
Fuscoporia gilva (Schwein.) T. Wagner & M. Fisch.	Bononi (1992)	Phellinus gilvus	n/a	n/a	n/a	n/a	n/a	n/a	n/a	L	AC	Amazon Rainforest
Fuscoporia gilva (Schwein.) T. Wagner & M. Fisch.	Bononi et al. (1981)	Polyporus connexus Lév.	n/a	n/a	n/a	n/a	n/a	n/a	n/a	L	SP	Atlantic Rainforest
Fuscoporia gilva (Schwein.) T. Wagner & M. Fisch.	Bononi et al. (1981)	Phellinus gilvus	n/a	n/a	n/a	n/a	n/a	n/a	n/a	L	SP	Atlantic Rainforest
Fuscoporia gilva (Schwein.) T. Wagner & M. Fisch.	Bononi et al. (2008)	Phellinus gilvus	n/a	n/a	n/a	n/a	n/a	n/a	n/a	L	MS	Pantanal
Fuscoporia gilva (Schwein.) T. Wagner & M. Fisch.	Bononi et al. (2017)	Fuscoporia gilva (Schwein.) T. Wagner & M. Fisch	n/a	n/a	n/a	n/a	n/a	n/a	n/a	L	MS	Cerrado
Fuscoporia gilva (Schwein.) T. Wagner & M. Fisch.	Campos et al. (2005)	Phellinus gilvus	n/a	n/a	n/a	n/a	n/a	n/a	n/a	L	PA	Amazon Rainforest
Fuscoporia gilva (Schwein.) T. Wagner & M. Fisch.	Campos-Santana and Loguercio-Leite (2008)	Fuscoporia gilva (Schw.: Fr.) T. Wagner et & M. Fischer	n/a	n/a	n/a	n/a	n/a	n/a	n/a	L	SC	Atlantic Rainforest
Fuscoporia gilva (Schwein.) T. Wagner & M. Fisch.	Campos-Santana et al. (2015)	Fuscoporia gilva (Schwein.) T. Wagner & M. Fisch	n/a	n/a	n/a	n/a	n/a	M	n/a	n/a	PR, SC, RS	Atlantic Rainforest, Pampa
Fuscoporia gilva (Schwein.) T. Wagner & M. Fisch.	Capelari and Maziero (1988)	Phellinus gilvus	n/a	n/a	n/a	n/a	n/a	n/a	n/a	L	RO	Amazon Rainforest
Fuscoporia gilva (Schwein.) T. Wagner & M. Fisch.	Fidalgo (1968a)	Phellinus gilvus	n/a	n/a	n/a	n/a	n/a	M	n/a	n/a	MT	Amazon Rainforest
Fuscoporia gilva (Schwein.) T. Wagner & M. Fisch.	Fidalgo and Fidalgo (1957)	Phellinus gilvus	n/a	n/a	n/a	F	n/a	M	n/a	n/a	SP	Atlantic Rainforest
Fuscoporia gilva (Schwein.) T. Wagner & M. Fisch.	Fidalgo et al. (1965)	Phellinus gilvus	n/a	n/a	n/a	n/a	n/a	n/a	n/a	L	SP	Cerrado
Fuscoporia gilva (Schwein.) T. Wagner & M. Fisch.	Gerber (1996)	Phellinus gilvus	n/a	n/a	n/a	n/a	n/a	n/a	S	n/a	SC	Atlantic Rainforest
Fuscoporia gilva (Schwein.) T. Wagner & M. Fisch.	Gibertoni and Cavalcanti (2003)	Phellinus gilvus	n/a	n/a	n/a	n/a	n/a	n/a	n/a	L	PE	Atlantic Rainforest
Fuscoporia gilva (Schwein.) T. Wagner & M. Fisch.	Gibertoni et al. (2004a)	Phellinus gilvus	n/a	n/a	n/a	n/a	n/a	n/a	n/a	L	AL, PB, RN, SE, PE	Atlantic Rainforest
Fuscoporia gilva (Schwein.) T. Wagner & M. Fisch.	Gibertoni et al. (2007)	Phellinus gilvus	n/a	n/a	n/a	n/a	n/a	n/a	n/a	L	AL, PB, RN, SE, PE	Atlantic Rainforest
Fuscoporia gilva (Schwein.) T. Wagner & M. Fisch.	Gibertoni et al. (2015)	Phellinus gilvus	n/a	n/a	n/a	n/a	n/a	n/a	n/a	L	PE	Atlantic Rainforest
Fuscoporia gilva (Schwein.) T. Wagner & M. Fisch.	Gibertoni et al. (2016)	Fuscoporia callimorpha (Lév.) Groposo	n/a	n/a	n/a	n/a	n/a	n/a	n/a	L	PA, AP, RO	Amazon Rainforest
Fuscoporia gilva (Schwein.) T. Wagner & M. Fisch.	Góes-Neto et al. (2003)	Phellinus gilvus	n/a	n/a	n/a	n/a	n/a	n/a	n/a	L	BA	Atlantic Rainforest
Fuscoporia gilva (Schwein.) T. Wagner & M. Fisch.	Gomes-Silva et al. (2009)	Phellinus gilvus	n/a	n/a	n/a	n/a	n/a	n/a	n/a	L	RO	Amazon Rainforest
Fuscoporia gilva (Schwein.) T. Wagner & M. Fisch.	Groposo and Loguercio-Leite (2002)	Phellinus gilvus	n/a	n/a	n/a	n/a	n/a	M	n/a	L	SC	Atlantic Rainforest
Fuscoporia gilva (Schwein.) T. Wagner & M. Fisch.	Groposo and Loguercio-Leite (2005)	Phellinus gilvus	n/a	n/a	n/a	n/a	n/a	n/a	n/a	L	SC	Atlantic Rainforest
Fuscoporia gilva (Schwein.) T. Wagner & M. Fisch.	Groposo et al. (2007)	Fuscoporia gilva (Schwein.) T. Wagner & M. Fisch	n/a	n/a	n/a	n/a	n/a	M	n/a	n/a	SC	Atlantic Rainforest
Fuscoporia gilva (Schwein.) T. Wagner & M. Fisch.	Gugliotta et al. (2010)	Phellinus gilvus	n/a	n/a	n/a	n/a	n/a	n/a	n/a	L	SP	Atlantic Rainforest
Fuscoporia gilva (Schwein.) T. Wagner & M. Fisch.	Hennings (1904a)	Phellinus gilvus	n/a	n/a	n/a	n/a	n/a	n/a	n/a	L	AM	Amazon Rainforest
Fuscoporia gilva (Schwein.) T. Wagner & M. Fisch.	Hennings (1904b)	Polyporus gilvus Schwein.	n/a	n/a	n/a	n/a	n/a	n/a	n/a	L	SP	Atlantic Rainforest
Fuscoporia gilva (Schwein.) T. Wagner & M. Fisch.	Hennings (1904b)	Polystictus flabellum Mont.	n/a	n/a	n/a	n/a	n/a	n/a	n/a	L	SP	Atlantic Rainforest
Fuscoporia gilva (Schwein.) T. Wagner & M. Fisch.	Jesus (1996)	Phellinus gilvus	n/a	n/a	n/a	n/a	n/a	n/a	n/a	L	RR	Amazon Rainforest
Fuscoporia gilva (Schwein.) T. Wagner & M. Fisch.	Loguercio-Leite (1990)	Polyporus gilvoides Henn.	n/a	n/a	n/a	n/a	n/a	n/a	n/a	L	SC
Fuscoporia gilva (Schwein.) T. Wagner & M. Fisch.	Loguercio-Leite and Wright (1991)	Phellinus gilvus	n/a	n/a	n/a	n/a	n/a	n/a	n/a	L	SC	Atlantic Rainforest
Fuscoporia gilva (Schwein.) T. Wagner & M. Fisch.	Loguercio-Leite and Wright (1995)	Phellinus gilvus	n/a	n/a	n/a	n/a	n/a	M	n/a	n/a	SC	Atlantic Rainforest
Fuscoporia gilva (Schwein.) T. Wagner & M. Fisch.	Martins Júnior et al. (2011)	Phellinus gilvus	n/a	n/a	n/a	n/a	n/a	n/a	S	L	PA	Amazon Rainforest
Fuscoporia gilva (Schwein.) T. Wagner & M. Fisch.	Medeiros et al. (2013)	Phellinus gilvus	n/a	n/a	n/a	n/a	n/a	n/a	n/a	L	PA	Amazon Rainforest
Fuscoporia gilva (Schwein.) T. Wagner & M. Fisch.	Meijer (2006)	Fuscoporia gilva (Schwein. : Fr.) T.Wagner & M.Fischer (Phellinus gilvus (Schwein. : Fr.) Pat.)	n/a	n/a	n/a	n/a	n/a	n/a	n/a	L	PR	Atlantic Rainforest
Fuscoporia gilva (Schwein.) T. Wagner & M. Fisch.	Meijer (2008)	Fuscoporia gilva (Schwein.) T. Wagner & M. Fisch.	n/a	n/a	n/a	n/a	n/a	n/a	n/a	L	PR	Atlantic Rainforest
Fuscoporia gilva (Schwein.) T. Wagner & M. Fisch.	Motato-Vásquez et al. (2014)	Fuscoporia gilva (Schwein.) T. Wagner & M. Fisch	n/a	n/a	n/a	n/a	n/a	n/a	n/a	L	SP	Atlantic Rainforest
Fuscoporia gilva (Schwein.) T. Wagner & M. Fisch.	Neves et al. (2013)	Fuscoporia gilva (Schwein.) T. Wagner & M. Fisch.	n/a	n/a	n/a	F	n/a	M	n/a	n/a		Caatinga
Fuscoporia gilva (Schwein.) T. Wagner & M. Fisch.	Nogueira-Melo et al. (2014)	Phellinus gilvus	n/a	n/a	n/a	n/a	n/a	n/a	n/a	L	PE	Atlantic Rainforest
Fuscoporia gilva (Schwein.) T. Wagner & M. Fisch.	Pires and Gugliotta (2016)	Fuscoporia gilva (Schwein.) T. Wagner & M. Fisch	n/a	n/a	n/a	n/a	n/a	n/a	n/a	L	SP	Atlantic Rainforest
Fuscoporia gilva (Schwein.) T. Wagner & M. Fisch.	Rajchenberg (1987)	Polyporus gilvus Schw. var. sublicnoides Rick	n/a	n/a	n/a	n/a	n/a	n/a	n/a	L	RS
Fuscoporia gilva (Schwein.) T. Wagner & M. Fisch.	Rajchenberg and Meijer (1990)	Phellinus gilvus	n/a	n/a	n/a	n/a	n/a	n/a	n/a	L	PR	Atlantic Rainforest
Fuscoporia gilva (Schwein.) T. Wagner & M. Fisch.	Rick (1960)	Polyporus gilvus	n/a	n/a	n/a	n/a	n/a	n/a	S	n/a	RS
Fuscoporia gilva (Schwein.) T. Wagner & M. Fisch.	Rick (1960)	Polyporus ursinulus	n/a	n/a	n/a	n/a	n/a	n/a	S	n/a	RS
Fuscoporia gilva (Schwein.) T. Wagner & M. Fisch.	Rick (1960)	Polystictus flabellum Mont.	n/a	n/a	n/a	n/a	n/a	n/a	S	n/a	RS
Fuscoporia gilva (Schwein.) T. Wagner & M. Fisch.	Rick (1960)	Polystictus unguicularis	n/a	n/a	n/a	n/a	n/a	n/a	S	n/a	RS
Fuscoporia gilva (Schwein.) T. Wagner & M. Fisch.	Ryvarden and Meijer (2002)	Phellinus gilvus	n/a	n/a	n/a	n/a	n/a	n/a	n/a	L	PR	Atlantic Rainforest
Fuscoporia gilva (Schwein.) T. Wagner & M. Fisch.	Sampaio (1916)	Polyporus gilvus Schwein.	n/a	n/a	n/a	n/a	n/a	n/a	n/a	L	MT	Cerrado
Fuscoporia gilva (Schwein.) T. Wagner & M. Fisch.	Silva and Minter (1995)	Polyporus gilvus (Schwein.) Fr.	n/a	n/a	n/a	n/a	n/a	n/a	n/a	L	AM, SC
Fuscoporia gilva (Schwein.) T. Wagner & M. Fisch.	Silveira and Guerrero (1991)	Phellinus gilvus	n/a	n/a	n/a	n/a	n/a	M	n/a	n/a	RS	Atlantic Rainforest
Fuscoporia gilva (Schwein.) T. Wagner & M. Fisch.	Soares and Gugliotta (1998)	Phellinus gilvus	n/a	n/a	n/a	n/a	n/a	M	n/a	n/a	SP	Atlantic Rainforest
Fuscoporia gilva (Schwein.) T. Wagner & M. Fisch.	Sotão et al. (1991)	Phellinus gilvus	n/a	n/a	n/a	n/a	n/a	n/a	n/a	L	AP	Amazon Rainforest
Fuscoporia gilva (Schwein.) T. Wagner & M. Fisch.	Sotão et al. (1997)	Phellinus gilvus	n/a	n/a	n/a	n/a	n/a	n/a	n/a	L	PA	Amazon Rainforest
Fuscoporia gilva (Schwein.) T. Wagner & M. Fisch.	Sotão et al. (2002)	Phellinus gilvus	n/a	n/a	n/a	n/a	n/a	n/a	n/a	L	AP, PA	Amazon Rainforest
Fuscoporia gilva (Schwein.) T. Wagner & M. Fisch.	Sotão et al. (2003)	Phellinus gilvus	n/a	n/a	n/a	n/a	n/a	n/a	n/a	L	AP, PA	Amazon Rainforest
Fuscoporia gilva (Schwein.) T. Wagner & M. Fisch.	Sotão et al. (2009)	Phellinus gilvus	n/a	n/a	n/a	n/a	n/a	n/a	n/a	L	PA	Amazon Rainforest
Fuscoporia gilva (Schwein.) T. Wagner & M. Fisch.	Sousa (1980)	Phellinus gilvus	n/a	n/a	n/a	n/a	n/a	M	n/a	n/a	AM, MT, PA, RR	Amazon Rainforest
Fuscoporia gilva (Schwein.) T. Wagner & M. Fisch.	Tavares (1939)	Polyporus gilvus Schwein. f. licnoides Mont.	n/a	n/a	n/a	F	n/a	n/a	n/a	L	PE	Atlantic Rainforest
Fuscoporia gilva (Schwein.) T. Wagner & M. Fisch.	Theiszen (1911)	Polyporus gilvus (Schwein.) Fr.	n/a	n/a	n/a	F	n/a	n/a	S	n/a	AM, MT	Amazon Rainforest
Fuscoporia gilva (Schwein.) T. Wagner & M. Fisch.	Theiszen (1911)	Polyporus gilvus	n/a	n/a	n/a	F	n/a	n/a	S	n/a	AM, MT, RJ, RS, SC, SP
Fuscoporia gilva (Schwein.) T. Wagner & M. Fisch.	Theiszen (1911)	Polyporus licnoides	n/a	n/a	n/a	F	n/a	n/a	S	n/a	AM, MT, RJ, RS, SC, SP
Fuscoporia gilva (Schwein.) T. Wagner & M. Fisch.	Westphalen et al. (2010)	Phellinus gilvus	n/a	n/a	n/a	n/a	n/a	n/a	S	n/a	RS	Atlantic Rainforest
Fuscoporia gilva (Schwein.) T. Wagner & M. Fisch.	Xavier de Lima et al. (2018)	Phellinus gilvus	n/a	n/a	n/a	n/a	n/a	n/a	n/a	L	PB, PE	Caatinga
Fuscoporia wahlbergii (Fr.) T. Wagner & M. Fisch.	Gerber (1996)	Phellinus wahlbergii (Fr.) D.A. Reid	n/a	n/a	n/a	n/a	n/a	n/a	S	n/a	SC	Atlantic Rainforest
Fuscoporia wahlbergii (Fr.) T. Wagner & M. Fisch.	Góes-Neto (1996)	Phellinus wahlbergii (Fr.) D.A. Reid	n/a	n/a	n/a	n/a	n/a	n/a	n/a	L	BA	Atlantic Rainforest
Fuscoporia wahlbergii (Fr.) T. Wagner & M. Fisch.	Góes-Neto (1999)	Phellinus wahlbergii (Fr.) D.A. Reid	n/a	n/a	n/a	n/a	n/a	n/a	n/a	L	BA
Fuscoporia wahlbergii (Fr.) T. Wagner & M. Fisch.	Gonçalves and Loguercio-Leite (2001)	Phellinus wahlbergii (Fr.) D.A. Reid	n/a	n/a	n/a	n/a	n/a	M	n/a	L	SC	Atlantic Rainforest
Fuscoporia wahlbergii (Fr.) T. Wagner & M. Fisch.	Groposo and Loguercio-Leite (2005)	Phellinus wahlbergii (Fr.) D.A. Reid	n/a	n/a	n/a	n/a	n/a	n/a	n/a	L	SC	Atlantic Rainforest
Fuscoporia wahlbergii (Fr.) T. Wagner & M. Fisch.	Groposo et al. (2007)		n/a	n/a	n/a	n/a	n/a	M	n/a	n/a	RS, SC	Atlantic Rainforest
Fuscoporia wahlbergii (Fr.) T. Wagner & M. Fisch.	Loguercio-Leite and Wright (1991)	Phellinus wahlbergii (Fr.) D.A. Reid	n/a	n/a	n/a	n/a	n/a	n/a	n/a	L	SC	Atlantic Rainforest
Fuscoporia wahlbergii (Fr.) T. Wagner & M. Fisch.	Loguercio-Leite and Wright (1995)	Phellinus wahlbergii (Fr.) D.A. Reid	n/a	n/a	n/a	n/a	n/a	M	n/a	n/a	RJ, SC	Atlantic Rainforest
Fuscoporia wahlbergii (Fr.) T. Wagner & M. Fisch.	Meijer (2006)	Phellinus wahlbergii (Fr.) D.A.Reid (belongs in Fuscoporia)	n/a	n/a	n/a	n/a	n/a	n/a	n/a	L	PR	Atlantic Rainforest
Fuscoporia wahlbergii (Fr.) T. Wagner & M. Fisch.	Meijer (2008)	Phellinus wahlbergii (Fr.) D.A. Reid	n/a	n/a	n/a	n/a	n/a	n/a	n/a	L	PR	Atlantic Rainforest
Fuscoporia wahlbergii (Fr.) T. Wagner & M. Fisch.	Ryvarden and Meijer (2002)	Phellinus wahlbergii (Fr.) D.A. Reid	n/a	n/a	n/a	n/a	n/a	n/a	n/a	L	PR	Atlantic Rainforest
Fuscoporia wahlbergii (Fr.) T. Wagner & M. Fisch.	Silveira and Guerrero (1991)	Phellinus wahlbergii (Fr.) D.A. Reid	n/a	n/a	n/a	F	n/a	M	n/a	n/a	RS
Fuscoporia wahlbergii (Fr.) T. Wagner & M. Fisch.	Soares and Gugliotta (1998)	Phellinus wahlbergii (Fr.) D.A. Reid	n/a	n/a	n/a	n/a	n/a	M	n/a	n/a	SP	Atlantic Rainforest
Ganoderma applanatum (Pers.) Pat.	Bononi et al. (1981)		n/a	n/a	n/a	n/a	n/a	n/a	n/a	L	SP	Atlantic Rainforest
Ganoderma applanatum (Pers.) Pat.	Couceiro et al. (2019)		n/a	n/a	n/a	n/a	n/a	n/a	n/a	L	PA	Amazon Rainforest
Ganoderma applanatum (Pers.) Pat.	Drechsler-Santos et al. (2008a)		n/a	n/a	n/a	n/a	n/a	n/a	n/a	L	PE
Ganoderma applanatum (Pers.) Pat.	Gerber (1996)		n/a	n/a	n/a	n/a	n/a	n/a	S	n/a	SC	Atlantic Rainforest
Ganoderma applanatum (Pers.) Pat.	Gibertoni and Cavalcanti (2003)		n/a	n/a	n/a	n/a	n/a	n/a	n/a	L	PE	Atlantic Rainforest
Ganoderma applanatum (Pers.) Pat.	Gibertoni et al. (2004a)		n/a	n/a	n/a	n/a	n/a	n/a	n/a	L	AL, PB, PE	Atlantic Rainforest
Ganoderma applanatum (Pers.) Pat.	Gibertoni et al. (2007)		n/a	n/a	n/a	n/a	n/a	n/a	n/a	L	AL, PB, PE	Atlantic Rainforest
Ganoderma applanatum (Pers.) Pat.	Gonçalves and Loguercio-Leite (2001)		n/a	n/a	n/a	n/a	n/a	n/a	n/a	L	SC	Atlantic Rainforest
Ganoderma applanatum (Pers.) Pat.	Groposo and Loguercio-Leite (2002)		n/a	n/a	n/a	n/a	n/a	M	n/a	L	RS, SC	Atlantic Rainforest
Ganoderma applanatum (Pers.) Pat.	Groposo and Loguercio-Leite (2005)		n/a	n/a	n/a	n/a	n/a	M	n/a	L	SC	Atlantic Rainforest
Ganoderma applanatum (Pers.) Pat.	Hennings (1904b)	Fomes applanatus (Pers.) Gillet	n/a	n/a	n/a	n/a	n/a	n/a	n/a	L	SP	Atlantic Rainforest
Ganoderma applanatum (Pers.) Pat.	Loguercio-Leite et al. (2005)		n/a	n/a	n/a	n/a	n/a	M	n/a	n/a	SC	Atlantic Rainforest
Ganoderma applanatum (Pers.) Pat.	Rick (1960)		n/a	n/a	n/a	n/a	n/a	n/a	S	n/a	RS, SP	Atlantic Rainforest
Ganoderma applanatum (Pers.) Pat.	Silveira and Guerrero (1991)		n/a	n/a	n/a	n/a	n/a	M	n/a	n/a	RS	Atlantic Rainforest
Ganoderma applanatum (Pers.) Pat.	Sotão et al. (1991)		n/a	n/a	n/a	n/a	n/a	n/a	n/a	L	AP	Amazon Rainforest
Ganoderma applanatum (Pers.) Pat.	Sotão et al. (1997)		n/a	n/a	n/a	n/a	n/a	n/a	n/a	L	PA	Amazon Rainforest
Ganoderma applanatum (Pers.) Pat.	Sotão et al. (2002)		n/a	n/a	n/a	n/a	n/a	n/a	n/a	L	PA	Amazon Rainforest
Ganoderma applanatum (Pers.) Pat.	Sotão et al. (2003)		n/a	n/a	n/a	n/a	n/a	n/a	n/a	L	AP	Amazon Rainforest
Ganoderma applanatum (Pers.) Pat.	Theissen (1911)	Fomes applanatus (Pers.) Gillet	n/a	n/a	n/a	n/a	n/a	n/a	S	n/a	RS, SP	Atlantic Rainforest
Ganoderma applanatum (Pers.) Pat.	Theissen (1911)	Fomes leucophaeus Mont.	n/a	n/a	n/a	n/a	n/a	n/a	S	n/a	RS	Atlantic Rainforest
Ganoderma applanatum (Pers.) Pat.	Timm (2018)		n/a	n/a	n/a	F	n/a	n/a	S	n/a	RS
Ganoderma applanatum (Pers.) Pat.	Torrend (1920a)		n/a	n/a	n/a	F	n/a	M	n/a	n/a	BA	Atlantic Rainforest
Ganoderma applanatum (Pers.) Pat.	Vinha (1988)	Ganoderma applanatum (Pers. ex. Wallr.) Pat.	n/a	n/a	n/a	n/a	n/a	n/a	n/a	L	ES	Atlantic Rainforest
Ganoderma lucidum (Curtis) P. Karst.	Bononi et al. (2008)		n/a	n/a	n/a	n/a	n/a	n/a	n/a	L	MS	Pantanal
Ganoderma lucidum (Curtis) P. Karst.	Campos-Santana and Loguercio-Leite (2008)		n/a	n/a	n/a	n/a	n/a	n/a	n/a	L	SC	Atlantic Rainforest
Ganoderma lucidum (Curtis) P. Karst.	Drechsler-Santos et al. (2008a)		n/a	n/a	n/a	n/a	n/a	n/a	n/a	L	PE
Ganoderma lucidum (Curtis) P. Karst.	Drechsler-Santos et al. (2008b)		n/a	n/a	n/a	n/a	n/a	n/a	n/a	L	SC	Atlantic Rainforest
Ganoderma lucidum (Curtis) P. Karst.	Fidalgo (1968a)	Ganoderma lucidum (Leyss. ex Fr.) Karst.	n/a	n/a	n/a	n/a	n/a	M	n/a	n/a	MT
Ganoderma lucidum (Curtis) P. Karst.	Gibertoni and Cavalcanti (2003)		n/a	n/a	n/a	n/a	n/a	n/a	n/a	L	PE	Atlantic Rainforest
Ganoderma lucidum (Curtis) P. Karst.	Góes-Neto (1999)		n/a	n/a	n/a	n/a	n/a	n/a	n/a	L	BA	Atlantic Rainforest
Ganoderma lucidum (Curtis) P. Karst.	Groposo and Loguercio-Leite (2002)		n/a	n/a	n/a	n/a	n/a	M	n/a	L	RS, SC	Atlantic Rainforest
Ganoderma lucidum (Curtis) P. Karst.	Jesus (1993)		n/a	n/a	n/a	n/a	n/a	n/a	n/a	L	SP	Atlantic Rainforest
Ganoderma lucidum (Curtis) P. Karst.	Jesus (1996)		n/a	n/a	n/a	n/a	n/a	n/a	n/a	L	RO
Ganoderma lucidum (Curtis) P. Karst.	Loguercio-Leite et al. (2005)		n/a	n/a	n/a	n/a	n/a	M	n/a	n/a	SC	Atlantic Rainforest
Ganoderma lucidum (Curtis) P. Karst.	Rick (1960)		n/a	n/a	n/a	n/a	n/a	n/a	S	n/a	RS	Atlantic Rainforest
Ganoderma lucidum (Curtis) P. Karst.	Sotão et al. (1991)		n/a	n/a	n/a	n/a	n/a	n/a	n/a	L	AP	Amazon Rainforest
Ganoderma lucidum (Curtis) P. Karst.	Sotão et al. (1997)		n/a	n/a	n/a	n/a	n/a	n/a	n/a	L	PA	Amazon Rainforest
Ganoderma lucidum (Curtis) P. Karst.	Sotão et al. (2003)		n/a	n/a	n/a	n/a	n/a	n/a	n/a	L	AP	Amazon Rainforest
Ganoderma lucidum (Curtis) P. Karst.	Theissen (1911)	Polyporus (Ganoderma) lucidus (Leys.) Fr.	n/a	n/a	n/a	n/a	n/a	n/a	n/a	L	MT, SP, RS	Atlantic Rainforest
Ganoderma lucidum (Curtis) P. Karst.	Timm (2018)		n/a	n/a	n/a	F	n/a	n/a	S	n/a	RS
Ganoderma lucidum (Curtis) P. Karst.	Torrend (1920a)		n/a	n/a	n/a	F	n/a	M	n/a	n/a
Ganoderma lucidum (Curtis) P. Karst.	Vinha (1988)	Ganoderma lucidum (Leyss.) Karts.	n/a	n/a	n/a	n/a	n/a	n/a	n/a	L	ES
Ganoderma orbiforme (Fr.) Ryvarden	Gugliotta et al. (2011)		n/a	n/a	n/a	n/a	n/a	n/a	S	n/a	SP	Atlantic Rainforest
Ganoderma orbiforme (Fr.) Ryvarden	Lima-Júnior et al. (2014)		n/a	n/a	n/a	n/a	D	n/a	S	n/a	PE	Atlantic Rainforest	JX310813 (ITS), JX310827 (LSU), JX310814 (ITS), JX310828 (LSU), JX310815 (ITS), JX310829 (LSU), JX310816 (ITS), JX310830 (LSU)
Ganoderma orbiforme (Fr.) Ryvarden	Meijer (2006)	Ganoderma orbiformum (Fr.) Ryvarden	n/a	n/a	n/a	n/a	n/a	n/a	n/a	L	PR	Atlantic Rainforest
Ganoderma orbiforme (Fr.) Ryvarden	Ryvarden and Meijer (2002)	Ganoderma orbiformum (Fr.) Ryvarden	n/a	n/a	n/a	n/a	n/a	n/a	n/a	L	PR	Atlantic Rainforest
Ganoderma orbiforme (Fr.) Ryvarden	this work		n/a	n/a	n/a	n/a	D	n/a	n/a	L			VXL607 (ITS), VXL607 (LSU)
Ganoderma orbiforme (Fr.) Ryvarden	Xavier de Lima et al. (2018)		n/a	n/a	n/a	n/a	n/a	n/a	n/a	L	PB, PE	Caatinga
Ganoderma resinaceum Boud.	Bononi (1984b)		n/a	n/a	n/a	n/a	n/a	n/a	n/a	L	SP	Cerrado
Ganoderma resinaceum Boud.	Gerber (1996)		n/a	n/a	n/a	n/a	n/a	n/a	S	n/a	SC	Atlantic Rainforest
Ganoderma resinaceum Boud.	Gibertoni and Cavalcanti (2003)		n/a	n/a	n/a	n/a	n/a	n/a	n/a	L	PE	Atlantic Rainforest
Ganoderma resinaceum Boud.	Gibertoni et al. (2004a)		n/a	n/a	n/a	n/a	n/a	n/a	n/a	L	AL, PB, PE	Atlantic Rainforest
Ganoderma resinaceum Boud.	Gibertoni et al. (2007)		n/a	n/a	n/a	n/a	n/a	n/a	n/a	L	AL, PB, PE	Atlantic Rainforest
Ganoderma resinaceum Boud.	Groposo and Loguercio-Leite (2005)		n/a	n/a	n/a	n/a	n/a	n/a	n/a	L	SC	Atlantic Rainforest
Ganoderma resinaceum Boud.	Loguercio-Leite et al. (2005)		n/a	n/a	n/a	n/a	n/a	M	n/a	n/a	SC	Atlantic Rainforest
Ganoderma resinaceum Boud.	Meijer (2006)		n/a	n/a	n/a	n/a	n/a	n/a	n/a	L	PR	Atlantic Rainforest
Ganoderma resinaceum Boud.	Meijer (2008)		n/a	n/a	n/a	n/a	n/a	n/a	n/a	L	PR	Atlantic Rainforest
Ganoderma resinaceum Boud.	Neves et al. (2013)		n/a	n/a	n/a	F	n/a	M	n/a	n/a		Caatinga
Ganoderma resinaceum Boud.	Rajchenberg and Meijer (1990)	Ganoderma subfornicatum Murrill	n/a	n/a	n/a	n/a	n/a	n/a	n/a	L	PR	Atlantic Rainforest
Ganoderma resinaceum Boud.	Reck and Silveira (2008)		n/a	n/a	n/a	n/a	n/a	M	n/a	n/a	RS	Atlantic Rainforest
Ganoderma resinaceum Boud.	Ryvarden and Meijer (2002)		n/a	n/a	n/a	n/a	n/a	n/a	n/a	L	PR	Atlantic Rainforest
Ganoderma resinaceum Boud.	Sotão et al. (2009)		n/a	n/a	n/a	n/a	n/a	n/a	n/a	L	PA	Amazon Rainforest
Ganoderma resinaceum Boud.	Westphalen et al. (2010)		n/a	n/a	n/a	n/a	n/a	n/a	S	n/a	RS	Atlantic Rainforest
Geastrum fimbriatum Fr.	Baseia et al. (2014)		n/a	n/a	n/a	F	n/a	n/a	n/a	L	PE, PI	Caatinga / Atlantic Rainforest
Geastrum fimbriatum Fr.	Berkeley and Cooke (1876)		n/a	n/a	n/a	n/a	n/a	n/a	n/a	n/a	RJ	Atlantic Rainforest
Geastrum fimbriatum Fr.	Leite et al. (2007)		n/a	n/a	n/a	n/a	n/a	M	n/a	n/a	PE, RS	Atlantic Rainforest
Geastrum fimbriatum Fr.	Leite et al. (2011)		n/a	n/a	n/a	F	n/a	M	n/a	n/a	PA, RN	Amazon Rainforest / Atlantic Rainforest
Geastrum fimbriatum Fr.	Rick (1961b)		n/a	n/a	n/a	n/a	n/a	n/a	S	n/a	RS	Atlantic Rainforest
Geastrum fimbriatum Fr.	Sousa et al. (2014)		n/a	n/a	n/a	n/a	n/a	n/a	n/a	L	RN	Atlantic Rainforest
Geastrum fimbriatum Fr.	Timm (2021)		n/a	n/a	n/a	F	n/a	n/a	S	n/a	RS
Geastrum fimbriatum Fr.	Trierveiler-Pereira et al. (2009b)		n/a	n/a	n/a	F	n/a	M	n/a	n/a	RO	Amazon Rainforest
Geastrum fimbriatum Fr.	Trierveiler-Pereira et al. (2011a)		n/a	n/a	n/a	F	n/a	M	n/a	n/a	PE, PB, PA	Atlantic Rainforest / Amazon Rainforest
Geastrum javanicum Lév.	Alves and Cortez (2016)		n/a	n/a	n/a	F	n/a	M	n/a	n/a	PR	Atlantic Rainforest
Geastrum javanicum Lév.	Leite et al. (2011)		n/a	n/a	n/a	n/a	n/a	M	n/a	n/a	CE, RN, PB	Caatinga / Atlantic Rainforest
Geastrum javanicum Lév.	Trierveiler-Pereira et al. (2011a)		n/a	n/a	n/a	F	n/a	M	n/a	n/a	PE, PB, RJ, MG	Atlantic Rainforest
Geastrum pectinatum Pers.	Alves and Cortez (2016)		n/a	n/a	n/a	F	n/a	M	n/a	n/a	PR	Atlantic Rainforest
Geastrum pectinatum Pers.	Baseia et al. (2003)		n/a	n/a	n/a	n/a	n/a	M	n/a	n/a	RS, SP, PB	Atlantic Rainforest
Geastrum pectinatum Pers.	Cortez et al. (2008)		n/a	n/a	n/a	n/a	n/a	n/a	n/a	L	RS	Atlantic Rainforest
Geastrum pectinatum Pers.	Meijer (2006)	Geastrum cf. pectinatum	n/a	n/a	n/a	n/a	n/a	n/a	n/a	L	PR	Atlantic Rainforest
Geastrum pectinatum Pers.	Rick (1961b)		n/a	n/a	n/a	n/a	n/a	n/a	S	n/a	RS	Atlantic Rainforest
Geastrum pectinatum Pers.	Sousa et al. (2014)		n/a	n/a	n/a	F	n/a	n/a	n/a	L	CE, PB, RN	Caatinga / Atlantic Rainforest
Geastrum pectinatum Pers.	Timm (2021)		n/a	n/a	n/a	F	n/a	n/a	S	n/a	RS
Geastrum saccatum Fr.	Alves and Cortez (2016)		n/a	T	n/a	F	n/a	M	n/a	n/a	PR	Atlantic Rainforest
Geastrum saccatum Fr.	Baseia et al. (2003)		n/a	T	n/a	n/a	n/a	M	n/a	n/a	SP, PE	Cerrado / Atlantic Rainforest
Geastrum saccatum Fr.	Baseia et al. (2014)		n/a	T	n/a	F	n/a	n/a	n/a	L	PE, PB	Atlantic Rainforest
Geastrum saccatum Fr.	Bononi et al. (1984a)		n/a	T	n/a	n/a	n/a	n/a	n/a	L	SP	Atlantic Rainforest
Geastrum saccatum Fr.	Cortez et al. (2008)		n/a	T	n/a	n/a	n/a	n/a	n/a	L	RS	Atlantic Rainforest
Geastrum saccatum Fr.	Hennings (1904a)		n/a	T	n/a	n/a	n/a	n/a	n/a	L	AM	Amazon Rainforest
Geastrum saccatum Fr.	Leite and Baseia (2007)		n/a	T	n/a	F	n/a	M	n/a	n/a	RN	Atlantic Rainforest
Geastrum saccatum Fr.	Leite et al. (2011)		n/a	T	n/a	n/a	n/a	M	n/a	n/a	PA, RN	Amazon Rainforest / Atlantic Rainforest
Geastrum saccatum Fr.	Meijer (2006)		n/a	T	n/a	n/a	n/a	n/a	n/a	L	PR	Atlantic Rainforest
Geastrum saccatum Fr.	Rick (1961b)		n/a	T	n/a	n/a	n/a	n/a	S	n/a	RS	Atlantic Rainforest
Geastrum saccatum Fr.	Sobestiansky (2005)		n/a	T	n/a	n/a	n/a	n/a	n/a	n/a	RS	Atlantic Rainforest
Geastrum saccatum Fr.	Timm (2021)		n/a	T	n/a	F	n/a	n/a	S	n/a	RS
Geastrum saccatum Fr.	Trierveiler-Pereira and Baseia (2011)		n/a	T	n/a	n/a	n/a	M	n/a	n/a	PB	Atlantic Rainforest
Geastrum saccatum Fr.	Trierveiler-Pereira et al. (2011a)		n/a	T	n/a	F	n/a	M	n/a	n/a	PE	Atlantic Rainforest
Geastrum saccatum Fr.	Trierveiler-Pereira et al. (2018)		n/a	T	n/a	n/a	n/a	n/a	n/a	L	RS	Pampa
Geastrum triplex Jungh.	Alves and Cortez (2016)		n/a	n/a	n/a	F	n/a	M	n/a	n/a	PR	Atlantic Rainforest
Geastrum triplex Jungh.	Baseia et al. (2003)		n/a	n/a	n/a	n/a	n/a	M	n/a	n/a	RS, SP	Cerrado / Atlantic Rainforest
Geastrum triplex Jungh.	Baseia et al. (2014)		n/a	n/a	n/a	F	n/a	n/a	n/a	L	CE, PE	Caatinga / Atlantic Rainforest
Geastrum triplex Jungh.	Cabral et al. (2014)		n/a	n/a	n/a	F	n/a	n/a	n/a	L	AM	Amazon Rainforest
Geastrum triplex Jungh.	Couceiro et al. (2019)		n/a			F	n/a	n/a	n/a	L	PA	Amazon Rainforest
Geastrum triplex Jungh.	Drechsler-Santos et al. (2008a)		n/a	n/a	n/a	n/a	n/a	n/a	n/a	L	PE
Geastrum triplex Jungh.	Leite and Baseia (2007)		n/a	n/a	n/a	F	n/a	M	n/a	n/a	RN	Atlantic Rainforest
Geastrum triplex Jungh.	Meijer (2006)		n/a	n/a	n/a	n/a	n/a	n/a	n/a	L	PR	Atlantic Rainforest
Geastrum triplex Jungh.	Rick (1961b)		n/a	n/a	n/a	n/a	n/a	n/a	S	n/a	RS	Atlantic Rainforest
Geastrum triplex Jungh.	Sobestiansky (2005)		n/a	n/a	n/a	n/a	n/a	n/a	n/a	L	SC	Atlantic Rainforest
Geastrum triplex Jungh.	Sousa et al. (2014)		n/a	n/a	n/a	F	n/a	n/a	n/a	L	CE, PB	Caatinga / Atlantic Rainforest
Geastrum triplex Jungh.	Timm (2021)		n/a	n/a	n/a	F	n/a	n/a	S	n/a	RS
Geastrum triplex Jungh.	Trierveiler-Pereira et al. (2011a)		n/a	n/a	n/a	F	n/a	M	n/a	n/a	PE	Atlantic Rainforest
Gloeophyllum trabeum (Pers.) Murrill	Góes-Neto et al. (2003)		n/a	n/a	n/a	n/a	n/a	n/a	n/a	L	BA	Atlantic Rainforest
Gloeophyllum trabeum (Pers.) Murrill	Rick (1960)	Polyporus trabeus (Pers.) Rostk.	n/a	n/a	n/a	n/a	n/a	n/a	S	n/a	RS	Atlantic Rainforest
Gloeophyllum trabeum (Pers.) Murrill	Rick (1960)	Trametes trabea (Pers.) Bres.	n/a	n/a	n/a	n/a	n/a	n/a	S	n/a	RS	Atlantic Rainforest
Gloeoporus thelephoroides (Hook.) G. Cunn.	Abrahão et al. (2012)		n/a	n/a	n/a	n/a	n/a	n/a	n/a	L	SP	Cerrado
Gloeoporus thelephoroides (Hook.) G. Cunn.	Bononi et al. (2008)		n/a	n/a	n/a	n/a	n/a	n/a	n/a	L	MS	Pantanal
Gloeoporus thelephoroides (Hook.) G. Cunn.	Bononi et al. (2017)		n/a	n/a	n/a	n/a	n/a	n/a	n/a	L	MS	Cerrado
Gloeoporus thelephoroides (Hook.) G. Cunn.	Drechsler-Santos et al. (2008b)		n/a	n/a	n/a	n/a	n/a	n/a	n/a	L	SC	Atlantic Rainforest
Gloeoporus thelephoroides (Hook.) G. Cunn.	Fidalgo (1968a)	Gloeoporus conchoides Mont.	n/a	n/a	n/a	n/a	n/a	M	n/a	n/a	MT
Gloeoporus thelephoroides (Hook.) G. Cunn.	Gibertoni et al. (2016)		n/a	n/a	n/a	n/a	n/a	n/a	n/a	L	PA	Amazon Rainforest
Gloeoporus thelephoroides (Hook.) G. Cunn.	Gugliotta et al. (2010)		n/a	n/a	n/a	n/a	n/a	n/a	n/a	L	SP	Atlantic Rainforest
Gloeoporus thelephoroides (Hook.) G. Cunn.	Hennings (1908)	Gloeoporus conchoides Mont.	n/a	n/a	n/a	n/a	n/a	n/a	n/a	L	PA	Amazon Rainforest
Gloeoporus thelephoroides (Hook.) G. Cunn.	Jesus (1993)		n/a	n/a	n/a	n/a	n/a	n/a	n/a	L	SP	Atlantic Rainforest
Gloeoporus thelephoroides (Hook.) G. Cunn.	Loguercio-Leite (1990)	Gloeoporus conchoides Mont.	n/a	n/a	n/a	n/a	n/a	n/a	n/a	L	SC	Atlantic Rainforest
Gloeoporus thelephoroides (Hook.) G. Cunn.	Loguercio-Leite and Wright (1991)		n/a	n/a	n/a	n/a	n/a	n/a	n/a	L	MG, RS, SP, SC	Atlantic Rainforest
Gloeoporus thelephoroides (Hook.) G. Cunn.	Medeiros et al. (2013)		n/a	n/a	n/a	n/a	n/a	n/a	n/a	L	PA	Amazon Rainforest
Gloeoporus thelephoroides (Hook.) G. Cunn.	Motato-Vásquez et al. (2014)		n/a	n/a	n/a	n/a	n/a	n/a	n/a	L	SP	Atlantic Rainforest
Gloeoporus thelephoroides (Hook.) G. Cunn.	Sampaio (1916)	Gloeoporus conchoides Mont.	n/a	n/a	n/a	n/a	n/a	n/a	n/a	L	MT	Cerrado
Gloeoporus thelephoroides (Hook.) G. Cunn.	Sobestiansky (2005)	Gloeoporus cf. thelephoroides (Hook.) G.Cunn.	n/a	n/a	n/a	n/a	n/a	n/a	n/a	L	RS	Atlantic Rainforest
Gloeoporus thelephoroides (Hook.) G. Cunn.	Sotão et al. (2009)		n/a	n/a	n/a	n/a	n/a	n/a	n/a	L	PA	Amazon Rainforest
Gloeoporus thelephoroides (Hook.) G. Cunn.	Theissen (1911)	Gloeoporus conchoides Mont.	n/a	n/a	n/a	n/a	n/a	n/a	n/a	L	MT, PA, MG, SP, RS	Atlantic Rainforest
Gloeoporus thelephoroides (Hook.) G. Cunn.	Theissen (1911)		n/a	n/a	n/a	n/a	n/a	n/a	S	n/a	MT	Amazon Rainforest
Grammothele fuligo (Berk. & Broome) Ryvarden	Jesus (1996)		n/a	n/a	n/a	n/a	n/a	n/a	n/a	L	RO	Amazon Rainforest
Grammothele fuligo (Berk. & Broome) Ryvarden	Loguercio-Leite (1990)	Poria fuligo (Berk. & Broome) Sacc.].	n/a	n/a	n/a	n/a	n/a	n/a	n/a	L	SC	Atlantic Rainforest
Grammothele fuligo (Berk. & Broome) Ryvarden	Martin et al. (2015)		n/a	n/a	n/a	n/a	D	n/a	n/a	n/a			KJ832062 (ITS)	Phylogeny Figure S18
Grammothele fuligo (Berk. & Broome) Ryvarden	Silva and Minter (1995)	Poria buettneri Henn.	n/a	n/a	n/a	n/a	n/a	n/a	n/a	L	PA
Guepinia helvelloides (DC.) Fr.	Lowy (1971)	Phlogiotis helvelloides (DC.) G.W. Martin	n/a	n/a	n/a	n/a	n/a	n/a	S	n/a	SP	Atlantic Rainforest
Gymnopilus earlei Murrill	Bononi et al. (2008)		n/a	n/a	n/a	n/a	n/a	n/a	n/a	L	MS	Pantanal
Gymnopilus earlei Murrill	Bononi et al. (2017)	Gymnopilus earley Murrill	n/a	n/a	n/a	n/a	n/a	n/a	n/a	L	MS	Cerrado
Gymnopilus earlei Murrill	Cortez and Coelho (2005)		C	n/a	n/a	n/a	n/a	M	n/a	n/a	RS
Gymnopilus earlei Murrill	Meijer (2006)	Gymnopilus cf. earlei Murrill	n/a	n/a	n/a	n/a	n/a	n/a	n/a	L	PR
Gymnopilus earlei Murrill	Meijer (2008)	Gymnopilus cf. earlei Murrill	C	n/a	n/a	n/a	n/a	M	n/a	n/a	PR
Gymnopilus earlei Murrill	Pegler (1997)		n/a	n/a	n/a	n/a	n/a	n/a	S	n/a	SP	Cerrado
Gymnopilus earlei Murrill	Prance (1984)		C	n/a	n/a	n/a	n/a	n/a	n/a	L	RO	Amazon Rainforest
Gymnopilus earlei Murrill	Prance (1986)		C	n/a	n/a	n/a	n/a	n/a	n/a	L		Amazon Rainforest
Gymnopilus hispidellus Murrill	Fidalgo and Prance (1976)		n/a	n/a	n/a	n/a	n/a	n/a	n/a	L	RO	Amazon Rainforest		Author's note: "Some indigenous say the species is edible, others say it is not"
Gymnopilus hispidellus Murrill	Prance (1984)		n/a	n/a	n/a	n/a	n/a	n/a	n/a	L	RO	Amazon Rainforest		Author's note: "Some indigenous say the species is edible, others say it is not"
Gymnopilus hispidellus Murrill	Prance (1986)		n/a	n/a	n/a	n/a	n/a	n/a	n/a	L		Amazon Rainforest		Author's note: "Some indigenous say the species is edible, others say it is not"
Gymnopilus hispidellus Murrill	Putzke and Putzke (2019)		C	n/a	n/a	n/a	n/a	M	n/a	n/a	AM	Amazon Rainforest
Gymnopilus junonius (Fr.) P.D. Orton	Timm (2018)		C	n/a	n/a	F	n/a	n/a	S	n/a	RS
Gymnopilus junonius (Fr.) P.D. Orton	Timm (2021)		C	n/a	n/a	F	n/a	n/a	S	n/a	RS
Gymnopus androsaceus (L.) Della Magg. & Trassin.	Bononi et al. (2017)	Marasmius androsaceus (L.) Fr.	n/a	n/a	n/a	F	n/a	n/a	S	n/a	MS	Cerrado		The specimens on the pictures are most likely Marasmius representatives.
Gymnopus androsaceus (L.) Della Magg. & Trassin.	Grandi et al. (1984)	Marasmius androsaceus (L.) Fr.	n/a	n/a	n/a	n/a	n/a	n/a	n/a	L	SP	Atlantic Rainforest
Gymnopus dryophilus (Bull.) Murrill	Kimbrough et al. (1994/1995)	Collybia dryophila (Bull.) P. Kumm.	n/a	n/a	n/a	n/a	n/a	n/a	n/a	L	PE	Atlantic Rainforest
Gymnopus dryophilus (Bull.) Murrill	Rick (1907)	Collybia dryophila (Bull.) P. Kumm.	n/a	n/a	n/a	n/a	n/a	n/a	n/a	L	RS	Atlantic Rainforest
Gymnopus dryophilus (Bull.) Murrill	Rick (1961a)	Collybia dryophila (Bull.) P. Kumm.	n/a	n/a	n/a	n/a	n/a	n/a	S	n/a	RS	Atlantic Rainforest
Gymnopus fusipes (Bull.) Gray	Rick (1907)	Collybia fusipes var. citrophyla Rick.	n/a	n/a	TS	n/a	n/a	n/a	S	n/a	RS	Atlantic Rainforest
Gymnopus fusipes (Bull.) Gray	Rick (1961a)	Collybia fusipes (Bull.) Quél.	n/a	n/a	TS	n/a	n/a	n/a	S	n/a	RS	Atlantic Rainforest
Gymnopus fusipes (Bull.) Gray	Rick (1961a)	Collybia fusipes var. citrophyla Rick.	n/a	n/a	TS	n/a	n/a	n/a	S	n/a	RS	Atlantic Rainforest
Gymnopus ocior (Pers.) Antonín & Noordel.	Rick (1961a)	Collybia succinea Quél.	n/a	n/a	n/a	n/a	n/a	n/a	S	n/a	RS	Atlantic Rainforest
Gyrodontium sacchari (Spreng.) Hjortstam	Hjortstam (1995)		n/a	n/a	n/a	n/a	n/a	M	n/a	n/a
Gyroporus austrobrasiliensis A.C. Magnago	Magnago et al. (2018)		n/a	T	n/a	F	D	M	n/a	n/a	RS	Atlantic Rainforest	MF436999 (ITS), MF437000 (ITS), MF437001 (ITS), MF437014 (LSU), MF437015 (LSU)
Hapalopilus croceus (Pers.) Donk	Rick (1960)	Polyporus croceus (Pers.) Fr.	n/a	n/a	n/a	n/a	n/a	n/a	S	n/a	RS	Atlantic Rainforest
Hebeloma mesophaeum (Pers.) Quél.	Rick (1907)	Hebeloma mesophaeum Fr.	n/a	n/a	n/a	n/a	n/a	n/a	n/a	L	RS
Hebeloma mesophaeum (Pers.) Quél.	Rick (1961a)	Hebeloma mesophaeum Fr.	n/a	n/a	n/a	n/a	n/a	n/a	S	n/a	RS	Atlantic Rainforest
Hebeloma sacchariolens Quél.	Meijer (2001)		n/a	n/a	n/a	n/a	n/a	n/a	n/a	L	PR	Atlantic Rainforest
Hebeloma sacchariolens Quél.	Sobestiansky (2005)	Hebeloma cf. sacchariolens Quél	n/a	n/a	n/a	n/a	n/a	n/a	n/a	L	RS
Helvellosebacina concrescens (Schwein.) Oberw., Garnica & K. Riess	Lowy (1971)	Tremella concrescens (Schwein.) Burt.	n/a	n/a	n/a	n/a	n/a	n/a	S	n/a	SP	Atlantic Rainforest
Heterobasidion annosum (Fr.) Bref.	Góes-Neto (1999)		n/a	n/a	n/a	n/a	n/a	n/a	n/a	L	BA	Atlantic Rainforest
Heterobasidion annosum (Fr.) Bref.	Rick (1960)	Fomes annosus (Fr.) Cooke	n/a	n/a	n/a	n/a	n/a	n/a	S	n/a	SP	Atlantic Rainforest
Hohenbuehelia petaloides (Bull.) Schulzer	Capelari and Maziero (1988)		n/a	n/a	n/a	n/a	n/a	n/a	n/a	L	RO	Amazon Rainforest
Hohenbuehelia petaloides (Bull.) Schulzer	Meijer (2001)		n/a	n/a	n/a	n/a	n/a	n/a	n/a	L	PR	Atlantic Rainforest
Hohenbuehelia petaloides (Bull.) Schulzer	Meijer (2006)		n/a	n/a	n/a	n/a	n/a	n/a	n/a	L	PR	Atlantic Rainforest
Hohenbuehelia petaloides (Bull.) Schulzer	Meijer (2008)	Hohenbuehelia petalodes (Bull.:Fr.) Schulzer	n/a	n/a	n/a	n/a	n/a	n/a	n/a	L	PR
Hohenbuehelia petaloides (Bull.) Schulzer	Pegler (1997)		n/a	n/a	n/a	n/a	n/a	n/a	S	n/a	SP	Atlantic Rainforest
Hohenbuehelia petaloides (Bull.) Schulzer	Rick (1938a)	Pleurotus petaloides Bull.	n/a	n/a	n/a	n/a	n/a	n/a	S	n/a	RS
Hohenbuehelia petaloides (Bull.) Schulzer	Rick (1961a)	Pleurotus petaloides Bull.	n/a	n/a	n/a	n/a	n/a	n/a	S	n/a	RS	Atlantic Rainforest
Hohenbuehelia serotina (Pers.) Singer	Rick (1938a)	Pleurotus serotinus Schrad.	n/a	n/a	n/a	n/a	n/a	n/a	S	n/a	RS	Atlantic Rainforest
Hohenbuehelia serotina (Pers.) Singer	Rick (1961a)	Pleurotus serotinus Schrad.	n/a	n/a	n/a	n/a	n/a	n/a	S	n/a	RS	Atlantic Rainforest
Holwaya mucida (Schulzer) Korf & Abawi	Freire (1978)	Crinula caliciiformis Fr.	n/a	n/a	n/a	n/a	n/a	n/a	S	n/a	AM, PA	Amazon Rainforest
Holwaya mucida (Schulzer) Korf & Abawi	Freire (2005)	Crinula caliciiformis Fr.	n/a	n/a	n/a	n/a	n/a	n/a	n/a	L	CE
Hydnophlebia chrysorhiza (Eaton) Parmasto	Baltazar et al. (2016)	Phanerochaete cf. chrysorhiza (Torr.) Budington & Gilb.	n/a	n/a	n/a	n/a	n/a	n/a	n/a	L	RS	Atlantic Rainforest
Hydnophlebia chrysorhiza (Eaton) Parmasto	Chikowski et al. (2020)	Hydnophlebia chrysorhiza (Eaton) Parmasto	n/a	n/a	n/a	n/a	n/a	n/a	n/a	L	PE
Hydnophlebia chrysorhiza (Eaton) Parmasto	Gibertoni et al. (2007)	Phanerochaete chrysorhiza(Eaton) Budington & Gilb.	n/a	n/a	n/a	n/a	n/a	n/a	n/a	L	PA	Atlantic Rainforest
Hydnopolyporus palmatus (Hook.) O. Fidalgo	Abrahão et al. (2012)	Hydnopolyporus fimbriatus (Cooke) D.A. Reid	n/a	n/a	TS	n/a	n/a	n/a	n/a	L	SP	Cerrado
Hydnopolyporus palmatus (Hook.) O. Fidalgo	Bononi et al. (1981)	Polystictus warmingii Fr.	n/a	n/a	TS	n/a	n/a	n/a	n/a	L	SP	Atlantic Rainforest
Hydnopolyporus palmatus (Hook.) O. Fidalgo	Fidalgo (1963)	Hydnopolyporus palmatus (Hook) O. Fidalgo f. capitatus	n/a	n/a	TS	F	n/a	n/a	S	n/a	SP
Hydnopolyporus palmatus (Hook.) O. Fidalgo	Fidalgo (1963)	Hydnopolyporus palmatus (Hook) O. Fidalgo f. palmatus	n/a	n/a	TS	F	n/a	M	n/a	n/a	RJ, RS, SP			Although Fidalgo (1963) considered Hydnopolyporus fimbriatus as synonym of Hydnopolyporus palmatus, we are following they as different species based on Index Fungorum
Hydnopolyporus palmatus (Hook.) O. Fidalgo	Fidalgo (1963)	Hydnopolyporus palmatus (Hook) O. Fidalgo f. warmingii	n/a	n/a	TS	F	n/a	n/a	S	n/a	RS, SP
Hydnopolyporus palmatus (Hook.) O. Fidalgo	Fidalgo and Prance (1976)		C	n/a	TS	F	n/a	n/a	n/a	L	RO	Amazon Rainforest
Hydnopolyporus palmatus (Hook.) O. Fidalgo	Fidalgo et al. (1965)		n/a	n/a	TS	F	n/a	n/a	S	n/a	SP	Cerrado
Hydnopolyporus palmatus (Hook.) O. Fidalgo	Loguercio-Leite (1990)	Polystictus warmingii (Berk.)	n/a	n/a	TS	n/a	n/a	n/a	n/a	L	SC
Hydnopolyporus palmatus (Hook.) O. Fidalgo	Santos (2017)	Hydnopolyporus palmatus Torrend.	C	n/a	TS	F	n/a	n/a	S	n/a	DF
Hydropus cavipes (Pat. & Gaillard) Dennis	Pegler (1997)		n/a	n/a	n/a	n/a	n/a	n/a	S	n/a	SP	Atlantic Rainforest
Hydropus cavipes (Pat. & Gaillard) Dennis	Singer (1982)		n/a	n/a	n/a	n/a	n/a	M	n/a	n/a	AM	Amazon Rainforest
Hygrocybe arnoldsii de Meijer	Meijer (2008)		n/a	T	n/a	n/a	n/a	M	n/a	n/a	PR	Atlantic Rainforest
Hygrocybe arnoldsii de Meijer	Timm (2018)		C	T	n/a	F	n/a	n/a	S	n/a	RS
Hygrocybe arnoldsii de Meijer	Timm (2021)		C	T	n/a	F	n/a	n/a	S	n/a	RS
Hygrocybe cantharellus (Schwein.) Murrill	Meijer (2001)	Hygrocybe cantharellus (Schw.: Fr.) Murr.	n/a	n/a	n/a	n/a	n/a	n/a	n/a	L	PR
Hygrocybe cantharellus (Schwein.) Murrill	Meijer (2006)	Hygrocybe cf. cantharellus (Schwein. : Fr.) Murrill	n/a	n/a	n/a	n/a	n/a	n/a	n/a	L	PR	Atlantic Rainforest
Hygrocybe cantharellus (Schwein.) Murrill	Meijer (2008)	Hygrocybe cf. cantharellus (Schwein.:Fr.) Murrill	n/a	n/a	n/a	n/a	n/a	n/a	n/a	L	PR	Atlantic Rainforest
Hygrocybe chlorophana (Fr.) Wünsche	Rick (1938a)	Hygrophorus chlorophanus Fr.	n/a	n/a	n/a	n/a	n/a	n/a	S	n/a	RS
Hygrocybe chlorophana (Fr.) Wünsche	Rick (1961a)	Hygrophorus chlorophanus Fr.	n/a	n/a	n/a	n/a	n/a	n/a	S	n/a	RS	Atlantic Rainforest
Hygrocybe coccinea (Schaeff.) P. Kumm.	Grandi et al. (1984)	Hygrophorus coccineus (Schaeff.) Fr.	n/a	n/a	n/a	n/a	n/a	n/a	n/a	L	SP	Atlantic Rainforest
Hygrocybe conica (Schaeff.) P. Kumm.	Bononi et al. (1984b)	Hygrocybe conica (Scop. ex Fr.) Karst.	n/a	n/a	n/a	n/a	n/a	n/a	n/a	L	SP
Hygrocybe conica (Schaeff.) P. Kumm.	Karstedt and Stürmer (2008)	Hygrocybe conica (Scop.) P. Kumm.	n/a	n/a	n/a	n/a	n/a	n/a	n/a	L	SC	Atlantic Rainforest
Hygrocybe conica (Schaeff.) P. Kumm.	Meijer (2001)	Hygrocybe cinereifolia Courtecuisse & Priou	n/a	n/a	n/a	n/a	n/a	n/a	n/a	L	PR	Atlantic Rainforest
Hygrocybe conica (Schaeff.) P. Kumm.	Meijer (2001)	Hygrocybe conica (Schaeff.:Fr.) P.Kumm.	n/a	n/a	n/a	n/a	n/a	n/a	n/a	L	PR	Atlantic Rainforest
Hygrocybe conica (Schaeff.) P. Kumm.	Meijer (2006)	Hygrocybe cf. cinereifolia Courtec. & Priou	n/a	n/a	n/a	n/a	n/a	n/a	n/a	L	PR	Atlantic Rainforest
Hygrocybe conica (Schaeff.) P. Kumm.	Meijer (2006)	Hygrocybe conica (Schaeff.:Fr.) P.Kumm.	n/a	n/a	n/a	n/a	n/a	n/a	n/a	L	PR	Atlantic Rainforest
Hygrocybe conica (Schaeff.) P. Kumm.	Meijer (2008)	Hygrocybe cf. cinereifolia Courtec. & Priou	n/a	n/a	n/a	n/a	n/a	n/a	n/a	L	PR	Atlantic Rainforest
Hygrocybe conica (Schaeff.) P. Kumm.	Meijer (2008)	Hygrocybe conica (Schaeff.:Fr.) P.Kumm.	n/a	n/a	n/a	n/a	n/a	n/a	n/a	L	PR	Atlantic Rainforest
Hygrocybe conica (Schaeff.) P. Kumm.	Pegler (1997)	Hygrocybe conica (Scop.: Fr.) P.Kumm.	n/a	n/a	n/a	n/a	n/a	n/a	S	n/a	SP	Atlantic Rainforest
Hygrocybe conica (Schaeff.) P. Kumm.	Silva-Filho et al. (2019a)	Hygrocybe conica var. conica (Schaeff.) P. Kumm	n/a	n/a	n/a	F	n/a	M	n/a	n/a	PR, RN	Atlantic Rainforest
Hygrocybe conica (Schaeff.) P. Kumm.	Sobestiansky (2005)		n/a	n/a	n/a	n/a	n/a	n/a	n/a	L	RS
Hygrocybe flavescens (Kauffman) Singer	Meijer (2001)	Hygrocybe flavescens (C.H. Kaufm.) Singer	n/a	n/a	n/a	n/a	n/a	n/a	n/a	L	PR
Hygrocybe flavescens (Kauffman) Singer	Meijer (2006)	Hygrocybe cf. flavescens (Kauffman) Singer	n/a	n/a	n/a	n/a	n/a	n/a	n/a	L	PR	Atlantic Rainforest
Hygrocybe flavescens (Kauffman) Singer	Meijer (2008)	Hygrocybe cf. flavescens (Kauffman) Singer	n/a	n/a	n/a	n/a	n/a	n/a	n/a	L	PR	Atlantic Rainforest
Hygrocybe miniata (Fr.) P. Kumm.	Baptista et al. (2012)		n/a	n/a	n/a	n/a	n/a	n/a	n/a	L	RS
Hygrocybe miniata (Fr.) P. Kumm.	Nascimento et al. (2021)		n/a	n/a	n/a	F	n/a	n/a	n/a	L	MA	Amazon Rainforest
Hygrocybe miniata (Fr.) P. Kumm.	Pegler (1997)		n/a	n/a	n/a	n/a	n/a	n/a	S	n/a	SP	Atlantic Rainforest
Hygrocybe miniata (Fr.) P. Kumm.	Rick (1938a)	Hygrophorus miniatus Fr.	n/a	n/a	n/a	n/a	n/a	n/a	S	n/a	RS
Hygrocybe miniata (Fr.) P. Kumm.	Rick (1961a)	Hygrophorus miniatus Fr.	n/a	n/a	n/a	n/a	n/a	n/a	S	n/a	RS
Hygrocybe nigrescens (Quél.) Kühner	Bononi et al. (1984b)	Hygrophorus nigrescens var. brevisporus Dennis	n/a	n/a	n/a	n/a	n/a	n/a	n/a	L	SP			Hygrocybe nigrescens var. brevispora (Dennis) Pegler considered different from Hygrocybe conica (Schaeff.) P. Kumm. based on Lodge et al. (2014)
Hygrocybe nigrescens (Quél.) Kühner	Meijer (2006)	Hygrocybe nigrescens var. brevispora (Dennis) Pegler	n/a	n/a	n/a	n/a	n/a	n/a	n/a	L	PR	Atlantic Rainforest		Hygrocybe nigrescens var. brevispora (Dennis) Pegler considered different from Hygrocybe conica (Schaeff.) P. Kumm. based on Lodge et al. (2014)
Hygrocybe nigrescens (Quél.) Kühner	Meijer (2008)	Hygrocybe nigrescens var. brevispora (Dennis) Pegler	n/a	n/a	n/a	n/a	n/a	n/a	n/a	L	PR	Atlantic Rainforest		Hygrocybe nigrescens var. brevispora (Dennis) Pegler considered different from Hygrocybe conica (Schaeff.) P. Kumm. based on Lodge et al. (2014)
Hygrocybe nigrescens (Quél.) Kühner	Pegler (1997)	Hygrocybe nigrescens var. brevispora (Dennis) Pegler	n/a	n/a	n/a	n/a	n/a	n/a	S	n/a	SP	Atlantic Rainforest		Hygrocybe nigrescens var. brevispora (Dennis) Pegler considered different from Hygrocybe conica (Schaeff.) P. Kumm. based on Lodge et al. (2014)
Hygrocybe nigrescens (Quél.) Kühner	Silva-Filho et al. (2019a)	Hygrocybe nigrescens var. brevispora (Dennis) Pegler	n/a	n/a	n/a	F	n/a	M	n/a	n/a	PR, RN	Atlantic Rainforest		Hygrocybe nigrescens var. brevispora (Dennis) Pegler considered different from Hygrocybe conica (Schaeff.) P. Kumm. based on Lodge et al. (2014)
Hymenochaete damicornis (Link) Lév.	Azevedo and Guerrero (1993)	Hymenochaete damaecornis (Link ex Fr.) Lév.	n/a	T	TS	n/a	n/a	M	n/a	n/a	RS	Atlantic Rainforest, Pampa
Hymenochaete damicornis (Link) Lév.	Batista and Vital (1960)	Hymenochaete caxangaensis Bat. & A.F. Vital	n/a	T	TS	F	n/a	M	n/a	n/a	PE	Atlantic Rainforest
Hymenochaete damicornis (Link) Lév.	Bononi (1979b)	Hymenochaete damaecornis (Link ex Fr.) Lév.	n/a	T	TS	n/a	n/a	M	n/a	n/a	SP	Atlantic Rainforest
Hymenochaete damicornis (Link) Lév.	Bononi (1984b)	Hymenochaete damaecornis (Link ex Fr.) Lév.	n/a	T	TS	n/a	n/a	n/a	n/a	L	SP	Atlantic Rainforest
Hymenochaete damicornis (Link) Lév.	Bononi et al. (1981)	Hymenochaete damaecornis (Link ex Fr.) Lév.	n/a	T	TS	n/a	n/a	n/a	n/a	L	SP	Atlantic Rainforest
Hymenochaete damicornis (Link) Lév.	Fidalgo et al. (1965)	Hymenochaete damaecornis (Link ex Fr.) Lév.	n/a	T	TS	F	n/a	n/a	n/a	L	SP	Cerrado
Hymenochaete damicornis (Link) Lév.	Gibertoni et al. (2003)		n/a	T	TS	n/a	n/a	n/a	n/a	L	AL, PB, PE, SE	Atlantic Rainforest
Hymenochaete damicornis (Link) Lév.	Gibertoni et al. (2007)		n/a	T	TS	n/a	n/a	n/a	n/a	L	AL, PB, PE, SE	Atlantic Rainforest
Hymenochaete damicornis (Link) Lév.	Hennings (1897)		n/a	T	TS	n/a	n/a	n/a	n/a	L	SC	Atlantic Rainforest
Hymenochaete damicornis (Link) Lév.	Hennings (1902a)	Hymenochaete damicorne (Link) Lév.	n/a	T	TS	n/a	n/a	n/a	n/a	L	PA	Amazon Rainforest
Hymenochaete damicornis (Link) Lév.	Hennings (1904b)	Hymenochaete damaecornis (Link ex Fr.) Lév.	n/a	T	TS	n/a	n/a	n/a	n/a	L	SP	Atlantic Rainforest
Hymenochaete damicornis (Link) Lév.	Job (1985)	Hymenochaete damaecornis (Link ex Fr.) Lév.	n/a	T	TS	n/a	n/a	n/a	n/a	L	RS, SP	Atlantic Rainforest
Hymenochaete damicornis (Link) Lév.	Léger (1998)	Hymenochaete damaecornis (Link ex Fr.) Lév.	n/a	T	TS	n/a	n/a	M	n/a	n/a	SP	Atlantic Rainforest
Hymenochaete damicornis (Link) Lév.	Lira et al. (2016)		n/a	T	TS	n/a	n/a	n/a	n/a	L	AL, BA, PE, PI, SE	Caatinga
Hymenochaete damicornis (Link) Lév.	Meijer (2006)		n/a	T	TS	n/a	n/a	n/a	n/a	L	PR	Atlantic Rainforest
Hymenochaete damicornis (Link) Lév.	Ryvarden (1985)	Stipitochaete damicornis (Link) Ryvarden	n/a	T	TS	n/a	n/a	M	n/a	n/a	RS	Atlantic Rainforest
Hymenochaete damicornis (Link) Lév.	Soares and Gugliotta (1998)	Stipitochaete damicornis (Link) Ryvarden	n/a	T	TS	n/a	n/a	M	n/a	n/a	SP	Atlantic Rainforest
Hymenochaete damicornis (Link) Lév.	Spegazzini (1889)	Hymenochaete damaecornis (Link ex Fr.) Lév.	n/a	T	TS	n/a	n/a	n/a	S	n/a	SP	Atlantic Rainforest
Hymenochaete microcycla (Zipp. ex Lév.) Spirin & Miettinen	Bononi et al. (1981)	Polyporus tabacinus Mont.	n/a	n/a	n/a	n/a	n/a	n/a	n/a	L	SP	Atlantic Rainforest		Synonym based on Miettinen et al. (2019)
Hymenochaete microcycla (Zipp. ex Lév.) Spirin & Miettinen	Gibertoni et al. (2015)	Inonotus tabacinus	n/a	n/a	n/a	n/a	n/a	n/a	n/a	L	PE	Atlantic Rainforest
Hymenochaete microcycla (Zipp. ex Lév.) Spirin & Miettinen	Groposo and Loguercio-Leite (2005)	Cyclomyces tabacinus (Mont.) Pat.	n/a	n/a	n/a	n/a	n/a	n/a	n/a	L	SC	Atlantic Rainforest
Hymenochaete microcycla (Zipp. ex Lév.) Spirin & Miettinen	Gugliotta et al. (2010)	Inonotus tabacinus	n/a	n/a	n/a	n/a	n/a	n/a	n/a	L	SP	Atlantic Rainforest
Hymenochaete microcycla (Zipp. ex Lév.) Spirin & Miettinen	Hennings (1904a)	Polystictus tabacinus (Mont.) Fr.	n/a	n/a	n/a	n/a	n/a	n/a	n/a	L	RJ	Atlantic Rainforest
Hymenochaete microcycla (Zipp. ex Lév.) Spirin & Miettinen	Rick (1960)	Polystictus tabacinus (Mont.) Fr.	n/a	n/a	n/a	n/a	n/a	n/a	S	n/a	RS	Atlantic Rainforest
Hymenochaete microcycla (Zipp. ex Lév.) Spirin & Miettinen	Soares and Gugliotta (1998)	Cyclomyces tabacinus (Montagne) Patouillard	n/a	n/a	n/a	n/a	n/a	M	n/a	n/a	SP	Atlantic Rainforest
Hymenochaete microcycla (Zipp. ex Lév.) Spirin & Miettinen	Theissen (1911)	Polyporus tabacinus Mont.	n/a	n/a	n/a	F	n/a	n/a	S	n/a	MT, RS
Hymenochaete mougeotii (Fr.) Cooke	Job (1985)		n/a	n/a	n/a	n/a	n/a	n/a	n/a	L	RS	Atlantic Rainforest
Hymenochaete rubiginosa (Dicks.) Lév.	Job (1985)		n/a	n/a	n/a	n/a	n/a	n/a	n/a	L	RS	Atlantic Rainforest
Hymenopellis radicata (Relhan) R.H. Petersen	Grandi et al. (1984)	Oudemansiella radicata (Relhan) Singer	n/a	n/a	n/a	n/a	n/a	n/a	n/a	L	SP	Atlantic Rainforest
Hymenopellis radicata (Relhan) R.H. Petersen	Putzke and Pereira (1988)	Oudemansiella radicata (Relhan) Singer	C	n/a	n/a	n/a	n/a	M	n/a	n/a	PR	Atlantic Rainforest
Hymenopellis radicata (Relhan) R.H. Petersen	Rick (1961a)	Collybia radicata (Relhan) Quél.	n/a	n/a	n/a	n/a	n/a	n/a	S	n/a	RS	Atlantic Rainforest
Hymenopellis radicata (Relhan) R.H. Petersen	Rick (1961a)	Collybia radicata var. napipes (Hook. f. ex Berk.) Rick	n/a	n/a	n/a	n/a	n/a	n/a	S	n/a	RS	Atlantic Rainforest
Hymenopellis radicata (Relhan) R.H. Petersen	Rick (1961a)	Collybia radicata var.var. retigera (Bres.) Rick	n/a	n/a	n/a	n/a	n/a	n/a	S	n/a	RS	Atlantic Rainforest
Hymenopellis radicata (Relhan) R.H. Petersen	Singer (1964a)	Oudemansiella radicata (Relhan) Singer	n/a	n/a	n/a	n/a	n/a	n/a	S	n/a	PE	Atlantic Rainforest
Hysterangium atlanticum Sulzbacher, Grebenc, Baseia et Nouhra	Sulzbacher et al. (2019b)		n/a	T	n/a	F	D	M	n/a	n/a	PB	Atlantic Rainforest	LT623204; LT623205; LT623206 (ITS)
Inflatostereum glabrum (Pat.) D.A. Reid	Berkeley (1856b)	Stereum fissum Berk.	n/a	n/a	TS	n/a	n/a	n/a	S	n/a	AM	Amazon Rainforest
Inflatostereum glabrum (Pat.) D.A. Reid	Couceiro et al. (2019)		n/a	n/a	TS	F	n/a	n/a	n/a	L	PA	Amazon Rainforest
Inflatostereum glabrum (Pat.) D.A. Reid	Hennings (1902a)	Stereum huberianum Henn.	n/a	n/a	TS	n/a	n/a	n/a	S	n/a	PA	Amazon Rainforest
Inflatostereum glabrum (Pat.) D.A. Reid	Reid (1965)		n/a	n/a	TS	n/a	n/a	M	n/a	n/a	AM, MA, PA	Amazon Rainforest
Inflatostereum glabrum (Pat.) D.A. Reid	Ryvarden (2010)		n/a	n/a	TS	n/a	n/a	M	n/a	n/a
Inflatostereum glabrum (Pat.) D.A. Reid	Welden (2010)		n/a	n/a	TS	n/a	n/a	M	n/a	n/a	AM, PA	Amazon Rainforest
Infundibulicybe gibba (Pers.) Harmaja	Grandi et al. (1984)	Clitocybe gibba (Fr.) Kumm.	n/a	n/a	n/a	n/a	n/a	n/a	n/a	L	SP	Atlantic Rainforest
Inonotus hispidus (Bull.) P. Karst.	Rick (1960)	Polyporus hispidus (Bull.) Fr.	n/a	n/a	n/a	n/a	n/a	n/a	S	n/a	RS	Atlantic Rainforest
Inonotus obliquus (Fr.) Pilát	Rick (1960)	Poria obliqua (Ach. ex Pers.) P. Karst.	n/a	n/a	n/a	n/a	n/a	n/a	S	n/a	RS	Atlantic Rainforest
Irpex lacteus (Fr.) Fr.	Abe et al. (2015)		n/a	n/a	n/a	n/a	D	n/a	n/a	n/a	SP		KP691044 (ITS)	Phylogeny Figure S19
Irpex lacteus (Fr.) Fr.	Abrahão et al. (2012)		n/a	n/a	n/a	n/a	n/a	n/a	n/a	L	SP	Cerrado
Irpex lacteus (Fr.) Fr.	Abrahão et al. (2019)		n/a	n/a	n/a	n/a	n/a	n/a	n/a	L	SP	Cerrado
Irpex lacteus (Fr.) Fr.	Bononi (1984b)		n/a	n/a	n/a	n/a	n/a	n/a	n/a	L	SP	Cerrado
Irpex lacteus (Fr.) Fr.	Bononi et al. (1981)		n/a	n/a	n/a	n/a	n/a	n/a	n/a	L	SP	Atlantic Rainforest
Irpex lacteus (Fr.) Fr.	Fidalgo et al. (1965)	Poria tulipiferae (Schw.) Overh.	n/a	n/a	n/a	n/a	n/a	n/a	n/a	L	SP	Cerrado
Irpex lacteus (Fr.) Fr.	Gibertoni et al. (2004b)		n/a	n/a	n/a	n/a	n/a	M	n/a	n/a	PE	Atlantic Rainforest
Irpex lacteus (Fr.) Fr.	Gibertoni et al. (2015)		n/a	n/a	n/a	n/a	n/a	n/a	n/a	L	PE	Atlantic Rainforest
Irpex lacteus (Fr.) Fr.	Gibertoni et al. (2016)		n/a	n/a	n/a	n/a	n/a	n/a	n/a	L	AP	Amazon Rainforest
Irpex lacteus (Fr.) Fr.	Gugliotta and Bononi (1999)		n/a	n/a	n/a	n/a	n/a	M	n/a	n/a	SP	Atlantic Rainforest
Irpex lacteus (Fr.) Fr.	Gugliotta and Capelari (1995)		n/a	n/a	n/a	n/a	n/a	n/a	n/a	L	SP	Atlantic Rainforest
Irpex lacteus (Fr.) Fr.	Gugliotta et al. (2010)		n/a	n/a	n/a	n/a	n/a	n/a	n/a	L	SP	Atlantic Rainforest
Irpex lacteus (Fr.) Fr.	Hokama et al. (2016)		n/a	n/a	n/a	n/a	D	n/a	n/a	n/a	MS		JX559574 (ITS)	Phylogeny Figure S19
Irpex lacteus (Fr.) Fr.	Loguercio-Leite et al. (2008a)		n/a	n/a	n/a	n/a	n/a	M	n/a	n/a	SC	Atlantic Rainforest
Irpex lacteus (Fr.) Fr.	Meijer (2006)		n/a	n/a	n/a	n/a	n/a	n/a	n/a	L	PR	Atlantic Rainforest
Irpex lacteus (Fr.) Fr.	Meijer (2008)		n/a	n/a	n/a	n/a	n/a	n/a	n/a	L	PR	Atlantic Rainforest
Irpex lacteus (Fr.) Fr.	Neves et al. (2013)		n/a	n/a	n/a	F	n/a	M	n/a	n/a		Caatinga
Irpex lacteus (Fr.) Fr.	Rick (1959b)	Irpex lacteus Fr.	n/a	n/a	n/a	n/a	n/a	n/a	S	n/a	RS
Irpex lacteus (Fr.) Fr.	Rick (1959b)	Irpex pallescens Fr.	n/a	n/a	n/a	n/a	n/a	n/a	S	L	RS
Irpex lacteus (Fr.) Fr.	Rick (1959b)	Irpex tulipiferae (Fr.) Fr.	n/a	n/a	n/a	n/a	n/a	n/a	S	L	RS
Irpex lacteus (Fr.) Fr.	Rick (1960)	Poria tulipiferae (Schw.) Sacc.	n/a	n/a	n/a	n/a	n/a	n/a	S	n/a	RS	Atlantic Rainforest
Irpex lacteus (Fr.) Fr.	Ryvarden and Meijer (2002)		n/a	n/a	n/a	n/a	n/a	n/a	n/a	L	PR	Atlantic Rainforest
Irpex lacteus (Fr.) Fr.	Silveira and Guerrero (1991)		n/a	n/a	n/a	n/a	n/a	M	n/a	n/a	RS
Irpex lacteus (Fr.) Fr.	Sotão et al. (2009)		n/a	n/a	n/a	n/a	n/a	n/a	n/a	L	PA	Amazon Rainforest
Irpex lacteus (Fr.) Fr.	Westphalen and Silveira (2013)		n/a	n/a	n/a	n/a	n/a	n/a	S	n/a	RS	Atlantic Rainforest
Irpex rosettiformis C.C. Chen & Sheng H. Wu	Abrahão et al. (2012)	Hydnopolyporus fimbriatus (Fr.) Reid	n/a	T	TS	n/a	n/a	n/a	n/a	L	SP	Cerrado		Synonym based on Chen et al. 2021
Irpex rosettiformis C.C. Chen & Sheng H. Wu	Abrahão et al. (2019)	Hydnopolyporus fimbriatus (Cooke) D.A. Reid	n/a	T	TS	n/a	n/a	n/a	n/a	L	SP	Cerrado
Irpex rosettiformis C.C. Chen & Sheng H. Wu	Binder et al. (2013)	Hydnopolyporus fimbriatus (Cooke) D.A. Reid	n/a	T	TS	n/a	D	n/a	n/a	L	PR		JX109875 (rpb2), JX109904 (tef1-α)	Phylogeny Figure S19
Irpex rosettiformis C.C. Chen & Sheng H. Wu	Bononi (1979a)	Hydnopolyporus fimbriatus (Fr.) Reid	n/a	T	TS	n/a	n/a	M	n/a	n/a	SP	Atlantic Rainforest
Irpex rosettiformis C.C. Chen & Sheng H. Wu	Bononi (1979c)	Hydnopolyporus hartmannii (Mont.) Reid	n/a	T	TS	n/a	n/a	M	n/a	n/a	SP	Atlantic Rainforest
Irpex rosettiformis C.C. Chen & Sheng H. Wu	Bononi (1984a)	Hydnopolyporus fimbriatus (Fr.) Reid	n/a	T	TS	n/a	n/a	n/a	n/a	L	SP	Cerrado
Irpex rosettiformis C.C. Chen & Sheng H. Wu	Bononi et al. (1981)	Hydnopolyporus fimbriatus (Fr.) Reid	n/a	T	TS	n/a	n/a	n/a	n/a	L	SP	Atlantic Rainforest
Irpex rosettiformis C.C. Chen & Sheng H. Wu	Bononi et al. (1981)	Polystictus warmingii Fr.	n/a	T	TS	n/a	n/a	n/a	n/a	L	SP
Irpex rosettiformis C.C. Chen & Sheng H. Wu	Bononi et al. (1981)	Hydnopolyporus fimbriatus (Cooke) D.A. Reid	n/a	T	TS	n/a	n/a	n/a	n/a	L	SP
Irpex rosettiformis C.C. Chen & Sheng H. Wu	Bononi et al. (2017)	Hydnopolyporus fimbriatus (Fr.) Reid	n/a	T	TS	n/a	n/a	n/a	n/a	L	MS	Cerrado
Irpex rosettiformis C.C. Chen & Sheng H. Wu	Capelari and Maziero (1988)	Hydnopolyporus fimbriatus (Fr.) Reid	n/a	T	TS	n/a	n/a	n/a	n/a	L	RO	Amazon Rainforest
Irpex rosettiformis C.C. Chen & Sheng H. Wu	Drechsler-Santos et al. (2008b)	Hydnopolyporus fimbriatus (Fr.) Reid	n/a	T	TS	n/a	n/a	n/a	n/a	L	SC	Atlantic Rainforest
Irpex rosettiformis C.C. Chen & Sheng H. Wu	Fries (1830)	Polyporus fimbriatus Fr.	n/a	T	TS	n/a	n/a	n/a	S	n/a
Irpex rosettiformis C.C. Chen & Sheng H. Wu	Gibertoni and Drechsler-Santos (2010)	Hydnopolyporus fimbriatus (Fr.) Reid	n/a	T	TS	n/a	n/a	n/a	n/a	L	MT	Cerrado		Record based on Sampaio (1916)
Irpex rosettiformis C.C. Chen & Sheng H. Wu	Góes-Neto (1999)	Hydnopolyporus fimbriatus (Fr.) Reid	n/a	T	TS	n/a	n/a	n/a	n/a	L	BA
Irpex rosettiformis C.C. Chen & Sheng H. Wu	Guerrero and Homrich (1999)	Hydnopolyporus fimbriatus (Cooke) D.A. Reid	n/a	T	TS	n/a	n/a	n/a	S	n/a	RS
Irpex rosettiformis C.C. Chen & Sheng H. Wu	Gugliotta and Bononi (1999)	Hydnopolyporus fimbriatus (Fr.) Reid	n/a	T	TS	n/a	n/a	M	n/a	n/a	SP	Atlantic Rainforest
Irpex rosettiformis C.C. Chen & Sheng H. Wu	Gugliotta and Capelari (1995)	Hydnopolyporus fimbriatus (Fr.) Reid	n/a	T	TS	n/a	n/a	n/a	n/a	L	SP	Atlantic Rainforest
Irpex rosettiformis C.C. Chen & Sheng H. Wu	Lazarotto et al. (2014)	Hydnopolyporus fimbriatus (Cooke) D.A. Reid	n/a	T	TS	n/a	n/a	n/a	n/a	L	RS	Atlantic Rainforest
Irpex rosettiformis C.C. Chen & Sheng H. Wu	Leal and Gugliotta (2008)	Hydnopolyporus fimbriatus (Fr.) Reid	n/a	T	TS	n/a	n/a	M	n/a	n/a	SP	Atlantic Rainforest
Irpex rosettiformis C.C. Chen & Sheng H. Wu	Meijer (2006)	Hydnopolyporus fimbriatus (Fr.) Reid	n/a	T	TS	n/a	n/a	n/a	n/a	L	PR	Atlantic Rainforest
Irpex rosettiformis C.C. Chen & Sheng H. Wu	Menezes-Filho et al. (2022)	Hydnopolyporus fimbriatus (Fr.) Reid	n/a	T	TS	F	n/a	n/a	n/a	n/a	GO
Irpex rosettiformis C.C. Chen & Sheng H. Wu	Okino et al. (2000)	Hydnopolyporus fimbriatus (Fr.) Reid	n/a	T	TS	n/a	n/a	n/a	n/a	L	SP	Atlantic Rainforest
Irpex rosettiformis C.C. Chen & Sheng H. Wu	Rick (1907)	Polystictus fimbriatus Fr.	n/a	T	TS	F	n/a	n/a	S	n/a	RS
Irpex rosettiformis C.C. Chen & Sheng H. Wu	Rick (1960)	Polystictus fimbriatus Fr.	n/a	T	TS	n/a	n/a	n/a	S	n/a	RS
Irpex rosettiformis C.C. Chen & Sheng H. Wu	Ryvarden and Meijer (2002)	Hydnopolyporus fimbriatus (Fr.) Reid	n/a	T	TS	n/a	n/a	n/a	n/a	L	PR
Irpex rosettiformis C.C. Chen & Sheng H. Wu	Sanuma et al. (2016)	Hydnopolyporus fimbriatus (Cooke) D.A. Reid	C	T	TS	F	n/a	n/a	S	n/a	RR	Amazon Rainforest
Irpex rosettiformis C.C. Chen & Sheng H. Wu	Sjökvist et al. (2012)	Hydnopolyporus fimbriatus (Fr.) Reid	n/a	T	TS	n/a	D	n/a	n/a	L	PR		JN649346 (ITS)	Phylogeny Figure S19
Irpex rosettiformis C.C. Chen & Sheng H. Wu	Sobestiansky (2005)	Hydnopolyporus fimbriatus (Fr.) Reid	n/a	T	TS	n/a	n/a	n/a	n/a	L	RS
Irpex rosettiformis C.C. Chen & Sheng H. Wu	this work		C	T	TS	F	D	n/a	n/a	L	PR, RS, SP	Atlantic Rainforest	OP852120, OP852177, OP852119, OP852130, OQ617929, OP852129, OP852121, OP852178, OQ617933 (ITS)	Phylogeny Figure S19
Irpex rosettiformis C.C. Chen & Sheng H. Wu	Timm (2018)	Hydnopolyporus fimbriatus (Cooke) D.A. Reid	C	T	TS	F	n/a	n/a	S	n/a	RS
Irpex rosettiformis C.C. Chen & Sheng H. Wu	Timm (2021)	Hydnopolyporus fimbriatus (Cooke) D.A. Reid	C	T	TS	F	n/a	n/a	S	n/a	RS
Irpex rosettiformis C.C. Chen & Sheng H. Wu	Trierveiler-Pereira (2019)	Hydnopolyporus fimbriatus (Cooke) D.A. Reid	C	T	TS	F	n/a	n/a	S	n/a	SP
Irpex rosettiformis C.C. Chen & Sheng H. Wu	Trierveiler-Pereira (2022)		C	T	TS	F	n/a	n/a	S	n/a	SP
Irpex rosettiformis C.C. Chen & Sheng H. Wu	Welden (2010)	Hydnopolyporus fimbriatus (Fr.) D.A. Reid fo. hartmannii (Mont.) A.L. Weiden	n/a	T	TS	n/a	n/a	n/a	S	n/a	AC, RS	Amazonia, Atlantic Rainforest
Irpex rosettiformis C.C. Chen & Sheng H. Wu	Welden (2010)	Hydnopolyporus fimbriatus (Fr.) Reid fo. fimbriatus	n/a	T	TS	n/a	n/a	n/a	S	n/a	SP	Atlantic Rainforest
Ischnoderma resinosum (Schrad.) P. Karst.	Capelari and Maziero (1988)	Ischnoderma resinosum (Fr.) Karst.	n/a	n/a	n/a	n/a	n/a	n/a	n/a	L	RO	Amazon Rainforest
Junghuhnia nitida (Pers.) Ryvarden	Gibertoni et al. (2004a)		n/a	n/a	n/a	n/a	n/a	n/a	n/a	L	AL	Atlantic Rainforest
Junghuhnia nitida (Pers.) Ryvarden	Gibertoni et al. (2007)		n/a	n/a	n/a	n/a	n/a	n/a	n/a	L	AL	Atlantic Rainforest
Junghuhnia nitida (Pers.) Ryvarden	Gugliotta and Bononi (1999)		n/a	n/a	n/a	n/a	n/a	n/a	n/a	L	SP	Atlantic Rainforest
Junghuhnia nitida (Pers.) Ryvarden	Gugliotta and Capelari (1995)		n/a	n/a	n/a	n/a	n/a	n/a	n/a	L	SP	Atlantic Rainforest
Junghuhnia nitida (Pers.) Ryvarden	Meijer (2006)	cf.	n/a	n/a	n/a	n/a	n/a	n/a	n/a	L	PR	Atlantic Rainforest
Junghuhnia nitida (Pers.) Ryvarden	Rick (1960)	Poria eupora (P. Karst.) Cooke	n/a	n/a	n/a	n/a	n/a	n/a	S	n/a	RS	Atlantic Rainforest
Junghuhnia nitida (Pers.) Ryvarden	Ryvarden and Meijer (2002)		n/a	n/a	n/a	n/a	n/a	n/a	n/a	L	PR	Atlantic Rainforest
Junghuhnia nitida (Pers.) Ryvarden	Silveira and Guerrero (1991)		n/a	n/a	n/a	n/a	n/a	M	n/a	n/a	RS	Atlantic Rainforest
Laccaria amethystina Cooke	Giachini et al. (2000)		n/a	n/a	n/a	n/a	n/a	n/a	n/a	L	SC	Eucalyptus dunnii plantation, Pinus taeda plantation
Laccaria amethystina Cooke	Giachini et al. (2004)		n/a	n/a	n/a	n/a	n/a	n/a	n/a	L	SC	Eucalyptus dunnii plantation, Pinus taeda plantation
Laccaria bicolor (Maire) P.D. Orton	Giachini et al. (2000)		n/a	n/a	n/a	n/a	n/a	n/a	n/a	L	SC	Eucalyptus dunnii plantation, Pinus taeda plantation
Laccaria bicolor (Maire) P.D. Orton	Giachini et al. (2004)		n/a	n/a	n/a	n/a	n/a	n/a	n/a	L	SC	Eucalyptus dunnii plantation, Pinus taeda plantation
Laccaria fraterna (Sacc.) Pegler	Guerrero and Homrich (1999)		C	n/a	n/a	n/a	n/a	n/a	S	n/a	RS
Laccaria fraterna (Sacc.) Pegler	Lazarotto et al. (2014)		n/a	n/a	n/a	n/a	n/a	n/a	n/a	L	RS	Atlantic Rainforest
Laccaria fraterna (Sacc.) Pegler	Meijer (2001)	Laccaria fraterna (Cooke & Massee) Pegler	n/a	n/a	n/a	n/a	n/a	n/a	n/a	L	PR
Laccaria fraterna (Sacc.) Pegler	Meijer (2006)	Laccaria fraterna (Cooke & Massee) Pegler	n/a	n/a	n/a	n/a	n/a	n/a	n/a	L	PR
Laccaria fraterna (Sacc.) Pegler	Sobestiansky (2005)	Laccaria fraterna (Cooke & Massee) Pegler	n/a	n/a	n/a	n/a	n/a	n/a	n/a	L	RS	Eucalyptus plantation
Laccaria fraterna (Sacc.) Pegler	Timm (2018)		C	n/a	n/a	F	n/a	n/a	S	n/a	RS
Laccaria fraterna (Sacc.) Pegler	Timm (2021)		C	n/a	n/a	F	n/a	n/a	S	n/a	RS
Laccaria laccata (Scop.) Cooke	Bononi et al. (1984b)	Laccaria laccata (Scop. Ex Fr.) Berk. & Br.	n/a	n/a	n/a	n/a	n/a	n/a	n/a	L	SP
Laccaria laccata (Scop.) Cooke	Giachini et al. (2000)	Laccaria laccata (Scop.:Fr.) Cooke var. laccata	n/a	n/a	n/a	n/a	n/a	n/a	n/a	L	SC	Eucalyptus spp. plantation, Pinus spp. plantation
Laccaria laccata (Scop.) Cooke	Giachini et al. (2000)	Laccaria laccata var. pallidifolia (Peck)	n/a	n/a	n/a	n/a	n/a	n/a	n/a	L	SC
Laccaria laccata (Scop.) Cooke	Giachini et al. (2004)	Laccaria laccata (Scop.:Fr.) Cooke var. laccata	n/a	n/a	n/a	n/a	n/a	n/a	n/a	L	SC
Laccaria laccata (Scop.) Cooke	Giachini et al. (2004)	Laccaria laccata var. pallidifolia (Peck)	n/a	n/a	n/a	n/a	n/a	n/a	n/a	L	SC
Laccaria laccata (Scop.) Cooke	Rick (1938a)	Clitocybe laccata Scop.	n/a	n/a	n/a	n/a	n/a	n/a	S	n/a	RS
Laccaria laccata (Scop.) Cooke	Rick (1961a)	Clitocybe laccata Scop.	n/a	n/a	n/a	n/a	n/a	n/a	S	n/a	RS
Laccaria laccata (Scop.) Cooke	Timm (2018)		C	n/a	n/a	F	n/a	n/a	S	n/a	RS
Laccaria laccata (Scop.) Cooke	Timm (2021)		C	n/a	n/a	F	n/a	n/a	S	n/a	RS
Laccaria lateritia Malençon	Giachini et al. (2000)		n/a	n/a	n/a	n/a	n/a	n/a	n/a	L	SC	Eucalyptus dunnii plantation
Laccaria lateritia Malençon	this work		n/a	n/a	n/a	n/a	D	n/a	n/a	L	SP	Eucalyptus	OQ801186 (ITS)	Phylogeny Figure S20
Laccaria ohiensis (Mont.) Singer	Pegler (1997)		n/a	n/a	n/a	n/a	n/a	n/a	S	n/a	SP	Atlantic Rainforest
Laccaria proxima (Boud.) Pat.	Giachini et al. (2000)		n/a	n/a	n/a	n/a	n/a	n/a	n/a	L	SC	Pinus taeda plantation
Laccaria proxima (Boud.) Pat.	Giachini et al. (2004)		n/a	n/a	n/a	n/a	n/a	n/a	n/a	L	SC	Eucalyptus dunnii plantation, Pinus taeda plantation
Laccaria proxima (Boud.) Pat.	Lobato and Vargas (2008)		n/a	n/a	n/a	F	n/a	n/a	n/a	L	RS
Laccaria proxima (Boud.) Pat.	Meijer (2001)		C	n/a	n/a	n/a	n/a	n/a	n/a	L	PR
Laccaria proxima (Boud.) Pat.	Meijer (2006)		n/a	n/a	n/a	n/a	n/a	n/a	n/a	L	PR
Laccaria proxima (Boud.) Pat.	Sobestiansky (2005)	Laccaria cf. proxima (Boud.) Pat.	n/a	n/a	n/a	n/a	n/a	n/a	n/a	L	RS
Laccaria proxima (Boud.) Pat.	Timm (2018)		C	n/a	n/a	F	n/a	n/a	S	n/a	RS	Pinus plantation
Laccaria proxima (Boud.) Pat.	Timm (2021)		C	n/a	n/a	F	n/a	n/a	S	n/a	RS
Laccaria pumila Fayod	Giachini et al. (2000)		n/a	n/a	n/a	n/a	n/a	n/a	n/a	L	SC	Eucalyptus dunnii plantation, Pinus taeda plantation
Laccaria pumila Fayod	Giachini et al. (2004)		n/a	n/a	n/a	n/a	n/a	n/a	n/a	L	SC	Eucalyptus dunnii plantation, Pinus taeda plantation
Laccaria tetraspora Singer	Karstedt and Stürmer (2008)	Laccaria tetraspora (Scop.) Fr.	n/a	n/a	n/a	n/a	n/a	n/a	n/a	L	SC	Pinus plantation
Laccaria tetraspora Singer	Singer (1953)		n/a	n/a	n/a	n/a	n/a	n/a	n/a	L	RS
Laccaria tortilis (Bolton) Cooke	Giachini et al. (2000)		n/a	n/a	n/a	n/a	n/a	n/a	n/a	L	SC	Eucalyptus dunnii plantation, Pinus taeda plantation
Laccaria tortilis (Bolton) Cooke	Giachini et al. (2004)		n/a	n/a	n/a	n/a	n/a	n/a	n/a	L	SC	Eucalyptus dunnii plantation, Pinus taeda plantation
Lactarius argillaceifolius Hesler & A.H. Sm.	Giachini et al. (2000)	Lactarius argillaceifolius var. argillaceifolius Hesler & A. H. Sm	n/a	n/a	n/a	n/a	n/a	n/a	n/a	L	SC	Pinus plantation
Lactarius argillaceifolius Hesler & A.H. Sm.	Giachini et al. (2004)	Lactarius argillaceifolius var. argillaceifolius Hesler & A. H. Sm	n/a	n/a	n/a	n/a	n/a	n/a	n/a	L	SC	Pinus plantation
Lactarius camphoratus (Bull.) Fr.	Giachini et al. (2000)	Lactarius fragilis var. fragilis	n/a	n/a	n/a	n/a	n/a	n/a	n/a	L	SC	Pinus plantation
Lactarius camphoratus (Bull.) Fr.	Giachini et al. (2004)	Lactarius fragilis var. fragilis	n/a	n/a	n/a	n/a	n/a	n/a	n/a	L	SC	Pinus plantation
Lactarius camphoratus (Bull.) Fr.	Karstedt and Stürmer (2008)	Lactarius cf. fragilis (Burl.) Hesler & A.H. Sm.	n/a	n/a	n/a	n/a	n/a	n/a	n/a	L	SC	Pinus plantation
Lactarius deliciosus (L.) Gray	Freire et al. (2012)		n/a	n/a	n/a	F	n/a	n/a	S	n/a	SC
Lactarius deliciosus (L.) Gray	Giachini et al. (2000)		n/a	n/a	n/a	n/a	n/a	n/a	n/a	L	SC
Lactarius deliciosus (L.) Gray	Giachini et al. (2004)	Lactarius deliciosus var. deliciosus	n/a	n/a	n/a	n/a	n/a	n/a	n/a	L	SC	Pinus plantation
Lactarius deliciosus (L.) Gray	Guerrero and Homrich (1999)		C	n/a	n/a	n/a	n/a	n/a	S	L	RS
Lactarius deliciosus (L.) Gray	Meijer (2006)		n/a	n/a	n/a	n/a	n/a	n/a	n/a	L	PR
Lactarius deliciosus (L.) Gray	Sobestiansky (2005)		n/a	n/a	n/a	n/a	n/a	n/a	n/a	L	RS
Lactarius deliciosus (L.) Gray	Sulzbacher et al. (2018)		n/a	n/a	n/a	n/a	n/a	n/a	n/a	L	RS	Pampa
Lactarius deliciosus (L.) Gray	Timm (2018)		C	n/a	n/a	F	n/a	n/a	S	n/a	RS
Lactarius deliciosus (L.) Gray	Volcão et al. (2019)		n/a	n/a	n/a	n/a	n/a	n/a	n/a	L	RS
Lactarius fuliginosus (Fr.) Fr.	Rick (1938a)	Lactarius fuliginosus Fr.	n/a	n/a	n/a	n/a	n/a	n/a	S	n/a	RS
Lactarius fuliginosus (Fr.) Fr.	Rick (1961a)	Lactarius fuliginosus Fr.	n/a	n/a	n/a	n/a	n/a	n/a	S	n/a	RS
Lactarius helvus (Fr.) Fr.	Rick (1938a)	Lactarius helvus Fr.	n/a	n/a	n/a	n/a	n/a	n/a	S	n/a	RS
Lactarius helvus (Fr.) Fr.	Rick (1961a)		n/a	n/a	n/a	n/a	n/a	n/a	S	n/a	RS
Lactarius hepaticus Plowr.	this work		C	n/a	n/a	F	D	n/a	n/a	L	SP	Pinus plantation	OR166783, OR166784, OR166785 (ITS)	Phylogeny Figure S21
Lactarius hygrophoroides Berk. & M.A. Curtis	Pegler (1997)		n/a	n/a	n/a	n/a	n/a	n/a	S	L	SP
Lactarius quieticolor Romagn.	Silva-Filho et al. (2020)		C	n/a	n/a	F	D	M	n/a	n/a	RS	Pinus plantation	MT007126, MT007127, MT007128 (ITS)
Lactarius quieticolor Romagn.	Timm (2021)		C	n/a	n/a	F	n/a	n/a	S	n/a	RS
Lactarius rufus (Scop.) Fr.	Giachini et al. (2000)	Lactarius rufus (Fr.) Fr. var. parvus Hesler and A. H. Sm	n/a	n/a	n/a	n/a	n/a	n/a	n/a	L	SC	Pinus plantation
Lactarius rufus (Scop.) Fr.	Giachini et al. (2000)	Lactarius rufus (Fr.) Fr. var. rufus Hesler and A. H. Sm	n/a	n/a	n/a	n/a	n/a	n/a	n/a	L	SC	Pinus plantation
Lactarius rufus (Scop.) Fr.	Giachini et al. (2004)	Lactarius rufus (Fr.) Fr. var. parvus Hesler and A. H. Sm	n/a	n/a	n/a	n/a	n/a	n/a	n/a	L	SC	Pinus plantation
Lactarius rufus (Scop.) Fr.	Giachini et al. (2004)	Lactarius rufus (Fr.) Fr. var. rufus Hesler and A. H. Sm	n/a	n/a	n/a	n/a	n/a	n/a	n/a	L	SC	Pinus plantation
Lactarius rufus (Scop.) Fr.	Meijer (2001)		n/a	n/a	n/a	n/a	n/a	n/a	n/a	L	PR
Lactarius rufus (Scop.) Fr.	Meijer (2006)		n/a	n/a	n/a	n/a	n/a	n/a	n/a	L	PR
Lactarius rufus (Scop.) Fr.	Sobestiansky (2005)		n/a	n/a	n/a	n/a	n/a	n/a	n/a	L	RS
Lactarius rufus (Scop.) Fr.	Timm (2018)		C	n/a	n/a	F	n/a	n/a	S	n/a	RS			indicated as: edible with caution
Lactarius rufus (Scop.) Fr.	Timm (2021)		C	n/a	n/a	F	n/a	n/a	S	n/a	RS
Lactarius taedae Silva-Filho, Sulzbacher & Wartchow	Silva-Filho et al. (2018)		n/a	T	n/a	F	D	M	n/a	n/a	RS	Pinus plantation	MG873443 (ITS)
Lactocollybia aequatorialis Singer	Fidalgo and Prance (1976)		C	n/a	n/a	n/a	n/a	n/a	S	n/a	AM	Amazon Rainforest
Lactocollybia epia (Berk. & Broome) Pegler	Cortez and Sulzbacher (2009)		n/a	n/a	n/a	F	n/a	M	n/a	n/a	RS	Pampa
Lactocollybia epia (Berk. & Broome) Pegler	Meijer (2001)	Lactocollybia angiospermarum	n/a	n/a	n/a	n/a	n/a	n/a	n/a	L	PR	Atlantic Rainforest
Lactocollybia epia (Berk. & Broome) Pegler	Meijer (2006)		n/a	n/a	n/a	n/a	n/a	n/a	n/a	L	PR	Atlantic Rainforest
Lactocollybia epia (Berk. & Broome) Pegler	Pegler (1997)	Lactocollybia angiospermarum	n/a	n/a	n/a	n/a	n/a	n/a	S	n/a	SP	Atlantic Rainforest
Lactocollybia epia (Berk. & Broome) Pegler	Singer (1961)	Lactocollybia angiospermarum	n/a	n/a	n/a	n/a	n/a	n/a	n/a	L	PE	Atlantic Rainforest
Lactocollybia epia (Berk. & Broome) Pegler	Singer (1970b)		n/a	n/a	n/a	n/a	n/a	n/a	S	n/a	PE	Atlantic Rainforest
Laetiporus gilbertsonii Burds.	Pires et al. (2016)		n/a	n/a	n/a	n/a	D	n/a	n/a	L	SP	Atlantic Rainforest	KP765237 (ITS), KP765239 (ITS), KP765240 (ITS), KP765241 (ITS)
Laetiporus gilbertsonii Burds.	Trierveiler-Pereira (2022)		C	n/a	n/a	F	n/a	n/a	S	n/a	SP
Laetiporus portentosus (Berk.) Rajchenb.	Rick (1960)	Polyporus eucalyptorum Fr.	n/a	n/a	n/a	n/a	n/a	n/a	S	n/a	SC	Atlantic Rainforest
Laetiporus sulphureus (Bull.) Murrill	Bononi et al. (1981)	Polyporus sulphureus (Bull.) Fr.	C	n/a	n/a	n/a	n/a	n/a	n/a	L	SP	Atlantic Rainforest
Laetiporus sulphureus (Bull.) Murrill	Drechsler-Santos et al. (2008b)		n/a	n/a	n/a	n/a	n/a	n/a	n/a	L	SC	Atlantic Rainforest
Laetiporus sulphureus (Bull.) Murrill	Gerber and Loguercio-Leite (2000)	Laetiporus sulphureus (Fr.) Murrill	n/a	n/a	n/a	n/a	n/a	n/a	S	n/a	SC	Atlantic Rainforest
Laetiporus sulphureus (Bull.) Murrill	Groposo and Loguercio-Leite (2002)	Polyporus sulphureus (Bull.) Fr.	n/a	n/a	n/a	n/a	n/a	n/a	n/a	L	SC	Atlantic Rainforest
Laetiporus sulphureus (Bull.) Murrill	Loguercio-Leite (1990)	Polyporus sulphureus Bull.	n/a	n/a	n/a	n/a	n/a	n/a	n/a	L	SC
Laetiporus sulphureus (Bull.) Murrill	Meijer (2006)		n/a	n/a	n/a	n/a	n/a	n/a	n/a	L	PR	Atlantic Rainforest
Laetiporus sulphureus (Bull.) Murrill	Meijer (2008)	Polyporus sulphureus (Bull.) Fr.	n/a	n/a	n/a	n/a	n/a	n/a	S	n/a	RS	Atlantic Rainforest
Laetiporus sulphureus (Bull.) Murrill	Reck and Silveira (2008)		C	n/a	n/a	F	n/a	n/a	n/a	L	RS
Laetiporus sulphureus (Bull.) Murrill	Rick (1960)	Polyporus sulphureus (Bull.) Fr.	n/a	n/a	n/a	n/a	n/a	n/a	S	n/a	RS	Atlantic Rainforest
Laetiporus sulphureus (Bull.) Murrill	Ryvarden and Meijer (2002)		n/a	n/a	n/a	n/a	n/a	n/a	n/a	L	PR	Atlantic Rainforest
Laetiporus sulphureus (Bull.) Murrill	Sobestiansky (2005)	Laetiporus sulphureus (Fr.) Murrill	n/a	n/a	n/a	n/a	n/a	n/a	n/a	L	RS	Atlantic Rainforest
Laetiporus sulphureus (Bull.) Murrill	Timm (2018)		C	n/a	n/a	F	n/a	n/a	S	n/a	RS
Laetiporus sulphureus (Bull.) Murrill	Timm (2021)		C	n/a	n/a	F	n/a	n/a	S	n/a	RS
Lentinellus ursinus (Fr.) Kühner	Miller and Stewart (1971)	Lentinus anastomosans Rick	n/a	n/a	TS	F	n/a	M	n/a	n/a	RS			Synonym of Lentinus anastomosans Rick in Lentinellus ursinus (Fr.) Kühner based on Miller & Stewart (1971)
Lentinellus ursinus (Fr.) Kühner	Rick (1938a)	Lentinus anastomosans Rick	n/a	n/a	TS	n/a	n/a	n/a	S	n/a	RS			Synonym of Lentinus anastomosans Rick in Lentinellus ursinus (Fr.) Kühner based on Miller & Stewart (1971)
Lentinellus ursinus (Fr.) Kühner	Rick (1961a)	Lentinus anastomosans Rick	n/a	n/a	TS	n/a	n/a	n/a	S	n/a	RS	Atlantic Rainforest		Synonym of Lentinus anastomosans Rick in Lentinellus ursinus (Fr.) Kühner based on Miller & Stewart (1971)
Lentinula boryana (Berk. & Mont.) Pegler	Berkeley and Cooke (1876)	Agaricus (Collybia) boryanus Berk. & Mont.	n/a	T	TS	n/a	n/a	n/a	n/a	L	BA	Atlantic Rainforest
Lentinula boryana (Berk. & Mont.) Pegler	Dennis (1951b)	Collybia boryana (Berk. & Mont.) Sacc.	n/a	T	TS	n/a	n/a	n/a	S	n/a	BA	Atlantic Rainforest
Lentinula boryana (Berk. & Mont.) Pegler	Grandi et al. (1984)	Lentinus cubensis Berk. & M.A. Curtis	n/a	T	TS	n/a	n/a	n/a	n/a	L	SP	Atlantic Rainforest
Lentinula boryana (Berk. & Mont.) Pegler	Mata and Petersen (2001)	Agaricus boryanus Berk. & Mont.	n/a	T	TS	n/a	n/a	M	n/a	n/a	BA	Atlantic Rainforest
Lentinula boryana (Berk. & Mont.) Pegler	Mata and Petersen (2001)	Lentinus puiggarii Speg.	n/a	T	TS	n/a	n/a	M	n/a	n/a	SP	Atlantic Rainforest
Lentinula boryana (Berk. & Mont.) Pegler	Mata et al. (2001)		n/a	T	TS	n/a	D	M	n/a	n/a	BA, SP, PR	Atlantic Rainforest	AY016440 (ITS)
Lentinula boryana (Berk. & Mont.) Pegler	Menolli Jr. et al. (2022)		C	T	TS	n/a	D	M	n/a	n/a	PR		MW508930 (ITS), MW553225 (tef1-α)
Lentinula boryana (Berk. & Mont.) Pegler	Montagne (1849)	Agaricus boryanus Berk. & Mont.	n/a	T	TS	n/a	n/a	n/a	S	n/a	BA	Atlantic Rainforest
Lentinula boryana (Berk. & Mont.) Pegler	Murrill (1916)	Gymnopus boryanus (Berk. & Mont.) Murrill	C	T	TS	n/a	n/a	n/a	S	n/a	BA	Atlantic Rainforest
Lentinula boryana (Berk. & Mont.) Pegler	Pegler (1983a)		C	T	TS	n/a	n/a	M	n/a	n/a	BA	Atlantic Rainforest
Lentinula boryana (Berk. & Mont.) Pegler	Pegler (1983b)		C	T	TS	n/a	n/a	M	n/a	n/a	BA	Atlantic Rainforest
Lentinula boryana (Berk. & Mont.) Pegler	Pegler (1983c)	Lentinus boryanus (Berk. & Mont.) Singer	n/a	T	TS	n/a	n/a	n/a	n/a	L	BA	Atlantic Rainforest
Lentinula boryana (Berk. & Mont.) Pegler	Pegler (1983c)	Lentinus puiggarii Speg.	n/a	T	TS	n/a	n/a	n/a	n/a	L	SP	Atlantic Rainforest
Lentinula boryana (Berk. & Mont.) Pegler	Pegler (1988)		n/a	T	TS	n/a	n/a	n/a	n/a	L	BA	Atlantic Rainforest
Lentinula boryana (Berk. & Mont.) Pegler	Pegler (1997)		n/a	T	TS	n/a	n/a	n/a	S	n/a	SP	Atlantic Rainforest
Lentinula boryana (Berk. & Mont.) Pegler	Rick (1907)	Collybia boryana (Berk. & Mont.) Sacc.	n/a	T	TS	n/a	n/a	n/a	n/a	L	RS	Atlantic Rainforest
Lentinula boryana (Berk. & Mont.) Pegler	Rick (1961a)	Collybia boryana (Berk. & Mont.) Sacc.	n/a	T	TS	n/a	n/a	n/a	S	n/a	RS	Atlantic Rainforest
Lentinula boryana (Berk. & Mont.) Pegler	Saccardo (1887)	Collybia boryana (Berk. & Mont.) Sacc.	n/a	T	TS	n/a	n/a	n/a	S	n/a	BA	Atlantic Rainforest
Lentinula boryana (Berk. & Mont.) Pegler	Singer (1952a)	Lentinus puiggarii Speg.	n/a	T	TS	n/a	n/a	M	n/a	n/a	SP	Atlantic Rainforest
Lentinula boryana (Berk. & Mont.) Pegler	Singer (1952b)	Lentinus puiggarii Speg.	n/a	T	TS	n/a	n/a	M	n/a	n/a	SP	Atlantic Rainforest
Lentinula boryana (Berk. & Mont.) Pegler	Singer (1953)	Lentinus puiggarii Speg.	n/a	T	TS	n/a	n/a	n/a	n/a	L	RS	Atlantic Rainforest
Lentinula boryana (Berk. & Mont.) Pegler	Singer (1955)	Lentinus boryanus (Berk. & Mont.) Singer	n/a	T	TS	n/a	n/a	n/a	S	n/a	BA	Atlantic Rainforest
Lentinula boryana (Berk. & Mont.) Pegler	Spegazzini (1918)	Lentinus puiggarii Speg.	n/a	T	TS	n/a	n/a	n/a	S	n/a	SP	Atlantic Rainforest
Lentinula boryana (Berk. & Mont.) Pegler	Timm (2018)		C	T	TS	F	n/a	n/a	S	n/a
Lentinula boryana (Berk. & Mont.) Pegler	Timm (2021)		C	T	TS	F	n/a	n/a	S	n/a	RS
Lentinula edodes (Berk.) Pegler	Timm (2018)		C	n/a	n/a	F	n/a	n/a	S	n/a
Lentinula edodes (Berk.) Pegler	Timm (2021)		C	n/a	n/a	F	n/a	n/a	S	n/a	RS
Lentinula raphanica (Murrill) Mata & R.H. Petersen	Capelari et al. (2010)		n/a	n/a	n/a	F	D	M	n/a	n/a	AM, SP	Amazon Rainforest, Atlantic Rainforest	GQ865600 (LSU)
Lentinula raphanica (Murrill) Mata & R.H. Petersen	Menolli Jr. et al. (2022)		C	n/a	n/a	n/a	D	n/a	n/a	n/a	AM	Amazon Rainfores	MW508954, MW508957, MW508977, MW508978, MW508979, MW508976, MW508974, MW508975, MW508973, MW508972, MW508971 (ITS), MW553244, MW553247, MW553262, MW553263, MW553264, MW553261, MW553259, MW553260, MW553258, MW553257, MW553256 (tef1-α)
Lentinula raphanica (Murrill) Mata & R.H. Petersen	this work		n/a	n/a	n/a	F	D	n/a	n/a	L	SP	Atlantic Rainforest	OQ916911, OQ916912 (ITS)	Phylogeny Figure S23
Lentinula raphanica (Murrill) Mata & R.H. Petersen	Thon and Royse (1999)	Lentinula boryana	C	n/a	n/a	n/a	D	n/a	n/a	L	SP	Atlantic Rainforest	AF079579 (ITS)
Lentinus arcularius (Batsch) Zmitr.	Abrahão et al. (2012)	Polyporus arcularius (Batsch) Fr.	n/a	n/a	n/a	n/a	n/a	n/a	n/a	L	SP	Cerrado
Lentinus arcularius (Batsch) Zmitr.	Bononi et al. (2017)	Polyporus arcularius (Batsch) Fr.	n/a	n/a	n/a	n/a	n/a	n/a	n/a	L	MS	Cerrado
Lentinus arcularius (Batsch) Zmitr.	Capelari and Maziero (1988)	Polyporus arcularius (Batsch) Fr.	n/a	n/a	n/a	n/a	n/a	n/a	n/a	L	RO	Amazon Rainforest
Lentinus arcularius (Batsch) Zmitr.	Gibertoni et al. (2015)	Polyporus arcularius (Batsch) Fr.	n/a	n/a	n/a	n/a	n/a	n/a	n/a	L	PE	Atlantic Rainforest
Lentinus arcularius (Batsch) Zmitr.	Gibertoni et al. (2016)	Polyporus arcularius (Batsch) Fr.	n/a	n/a	n/a	n/a	n/a	n/a	n/a	L	PA	Amazon Rainforest
Lentinus arcularius (Batsch) Zmitr.	Gomes-Silva et al. (2012)	Polyporus arcularius (Batsch) Fr.	n/a	n/a	n/a	n/a	n/a	n/a	S	L	PA	Amazon Rainforest
Lentinus arcularius (Batsch) Zmitr.	Groposo and Loguercio-Leite (2002)	Polyporus arcularius (Batsch) Fr.	n/a	n/a	n/a	n/a	n/a	M	n/a	L	RS, SC	Atlantic Rainforest
Lentinus arcularius (Batsch) Zmitr.	Groposo and Loguercio-Leite (2005)	Polyporus arcularius (Batsch) Fr.	n/a	n/a	n/a	n/a	n/a	n/a	n/a	L	SC	Atlantic Rainforest
Lentinus arcularius (Batsch) Zmitr.	Louza and Gugliotta (2007)	Polyporus arcularius (Batsch) Fr.	n/a	n/a	n/a	n/a	n/a	M	n/a	n/a	SP	Atlantic Rainforest
Lentinus arcularius (Batsch) Zmitr.	Medeiros et al. (2013)	Polyporus arcularius (Batsch) Fr.	n/a	n/a	n/a	n/a	n/a	n/a	n/a	L	PA	Amazon Rainforest
Lentinus arcularius (Batsch) Zmitr.	Meijer (2006)	Polyporus arcularius (Batsch : Fr.) Fr.	n/a	n/a	n/a	n/a	n/a	n/a	n/a	L	PR	Atlantic Rainforest
Lentinus arcularius (Batsch) Zmitr.	Rick (1960)	Favolus ciliaris Mont.	n/a	n/a	n/a	n/a	n/a	n/a	S	n/a	RS	Atlantic Rainforest
Lentinus arcularius (Batsch) Zmitr.	Rick (1960)	Polyporus arcularius (Batsch) Fr.	n/a	n/a	n/a	n/a	n/a	n/a	S	n/a	RS
Lentinus arcularius (Batsch) Zmitr.	Sotão et al. (2009)	Polyporus arcularius (Batsch) Fr.	n/a	n/a	n/a	n/a	n/a	n/a	n/a	L	PA	Amazon Rainforest
Lentinus arcularius (Batsch) Zmitr.	Theiszen (1911)	Favolus ciliaris Mont.	n/a	n/a	n/a	n/a	n/a	n/a	S	n/a	RS	Atlantic Rainforest
Lentinus badius (Berk.) Berk.	Drechsler-Santos et al. (2008b)	Lentinus badius (Berk.) Berk.	n/a	n/a	n/a	n/a	n/a	n/a	n/a	L	SC	Atlantic Rainforest
Lentinus badius (Berk.) Berk.	Drechsler-Santos et al. (2008c)	Lentinus badius (Berk.) Berk.	n/a	n/a	n/a	n/a	n/a	n/a	S	n/a	SC
Lentinus badius (Berk.) Berk.	Grandi et al. (1984)	Panus badius (Berk.) Singer	n/a	n/a	n/a	n/a	n/a	n/a	n/a	L	SP	Atlantic Rainforest
Lentinus badius (Berk.) Berk.	Jesus (1996)	Panus badius (Berk.) Sing.	n/a	n/a	n/a	n/a	n/a	n/a	n/a	L	RO	Amazon Rainforest
Lentinus berteroi (Fr.) Fr.	Berkeley (1843)	Lentinus tener Klotzsch	n/a	n/a	TS	n/a	n/a	n/a	n/a	L	RJ
Lentinus berteroi (Fr.) Fr.	Berkeley and Cooke (1876)	Lentinus fumigatus Lév.	n/a	n/a	TS	n/a	n/a	n/a	n/a	L	AM
Lentinus berteroi (Fr.) Fr.	Berkeley and Cooke (1876)	Lentinus tener Klotzsch	n/a	n/a	TS	n/a	n/a	n/a	n/a	L	AM
Lentinus berteroi (Fr.) Fr.	Cavalcante et al. (2021)		n/a	n/a	TS	n/a	n/a	n/a	n/a	L	AM	Amazon Rainforest
Lentinus berteroi (Fr.) Fr.	Drechsler-Santos et al. (2012)	Lentinus bertieri (Fr.) Fr.	n/a	n/a	TS	F	n/a	n/a	S	n/a	CE, PE, RN
Lentinus berteroi (Fr.) Fr.	Meijer (2001)	Lentinus bertieri (Fr. : Fr.) Fr.	n/a	n/a	TS	n/a	n/a	n/a	n/a	L	PR	Atlantic Rainforest
Lentinus berteroi (Fr.) Fr.	Pegler (1983c)	Lentinus bertieri (Fr.) Fr.	n/a	n/a	TS	n/a	n/a	M	n/a	n/a	MG, RJ
Lentinus berteroi (Fr.) Fr.	Pegler (1983c)	Lentinus tener Klotzsch	n/a	n/a	TS	n/a	n/a	M	n/a	n/a	RJ
Lentinus berteroi (Fr.) Fr.	Sanuma et al. (2016)	Lentinus bertieri (Fr.) Fr.	C	n/a	TS	F	n/a	n/a	n/a	L	RR	Amazon Rainforest
Lentinus berteroi (Fr.) Fr.	Spegazzini (1889)	Lentinus tener Klotzsch	n/a	n/a	TS	n/a	n/a	n/a	S	n/a	SP	Atlantic Rainforest
Lentinus berteroi (Fr.) Fr.	Theissen (1912)	Lentinus tener Klotzsch	n/a	n/a	TS	n/a	n/a	n/a	n/a	L	RS	Atlantic Rainforest
Lentinus berteroi (Fr.) Fr.	this work		C	n/a	TS	n/a	D	n/a	n/a	L	SP	Atlantic Rainforest	OQ617936, OQ617937, OQ617940, OQ617938, OQ617945, OQ617947, OQ617948, OQ617946, OQ618181, OQ618182 (ITS)	Phylogeny Figure S24
Lentinus berteroi (Fr.) Fr.	Timm (2018)	Lentinus berteroi (Fr.) Fr.	C	n/a	TS	F	n/a	n/a	S	n/a	RS
Lentinus berteroi (Fr.) Fr.	Timm (2021)		C	n/a	TS	F	n/a	n/a	S	n/a	RS
Lentinus berteroi (Fr.) Fr.	Trierveiler-Pereira (2019)	Lentinus bertieri (Fr.) Fr.	C	n/a	TS	F	n/a	n/a	S	n/a	SP
Lentinus berteroi (Fr.) Fr.	Trierveiler-Pereira (2022)		C	n/a	TS	F	n/a	n/a	S	n/a	SP
Lentinus berteroi (Fr.) Fr.	unpublished		n/a	n/a	TS	n/a	D	n/a	n/a	n/a			JQ955723	Identity confirmed in this work (Phylogeny Figure S24)
Lentinus brumalis (Pers.) Zmitr.	Bononi et al. (1981)	Polyporus brumalis (Pers.) Fr	n/a	n/a	TS	n/a	n/a	n/a	n/a	L	SP	Atlantic Rainforest
Lentinus brumalis (Pers.) Zmitr.	Rajchenberg and Wright (1987)	Favolus apiahynus Speg./ Polyporus brumalis Pers.: Fr.	n/a	n/a	TS	n/a	n/a	n/a	n/a	L	SP	Atlantic Rainforest
Lentinus brumalis (Pers.) Zmitr.	Rick (1960)	Polyporus brumalis (Pers.) Fr	n/a	n/a	TS	n/a	n/a	n/a	S	n/a	RS	Atlantic Rainforest
Lentinus brumalis (Pers.) Zmitr.	Silveira and Wright (2005)	Polyporus tucumanensis Speg.	n/a	n/a	TS	n/a	n/a	M	n/a	n/a	SP	Atlantic Rainforest
Lentinus brumalis (Pers.) Zmitr.	Spegazzini (1889)	Polyporus pauperculus Speg.	n/a	n/a	TS	n/a	n/a	n/a	S	n/a	SP	Atlantic Rainforest
Lentinus brumalis (Pers.) Zmitr.	Spegazzini (1918)	Favolus apiahynus Speg.	n/a	n/a	TS	n/a	n/a	n/a	S	n/a	SP	Atlantic Rainforest
Lentinus brumalis (Pers.) Zmitr.	Theissen (1911)	Polyporus brumalis (Pers.) Fr	n/a	n/a	TS	n/a	n/a	n/a	S	n/a	MG, RS, SP	Atlantic Rainforest
Lentinus concavus (Berk.) Corner	Bononi (1992)		n/a	n/a	n/a	n/a	n/a	n/a	n/a	L	AC	Amazon Rainforest
Lentinus concavus (Berk.) Corner	Bononi et al. (2008)		n/a	n/a	n/a	n/a	n/a	M	n/a	n/a	MS	Pantanal
Lentinus concavus (Berk.) Corner	Fidalgo and Prance (1976)	Pleurotus concavus (Berk.) Singer	C	n/a	n/a	n/a	n/a	n/a	n/a	L	RR	Amazon Rainforest
Lentinus concavus (Berk.) Corner	Sanuma et al. (2016)		C	n/a	n/a	F	n/a	n/a	n/a	L	RR	Amazon Rainforest
Lentinus concavus (Berk.) Corner	this work		C	n/a	n/a	F	D	n/a	n/a	L	SP	Atlantic Rainforest	OQ628490 (ITS)	Phylogeny Figure S24
Lentinus concavus (Berk.) Corner	Timm (2018)		C	n/a	n/a	F	n/a	n/a	S	n/a	RS
Lentinus concavus (Berk.) Corner	Timm (2021)		C	n/a	n/a	F	n/a	n/a	S	n/a	RS
Lentinus crinitus (L.) Fr.	Abrahão et al. (2012)	Panus crinitus (L.) Singer	n/a	n/a	n/a	n/a	n/a	n/a	n/a	L	SP	Cerrado
Lentinus crinitus (L.) Fr.	Abrahão et al. (2019)		n/a	n/a	n/a	n/a	n/a	n/a	n/a	L	SP	Cerrado
Lentinus crinitus (L.) Fr.	Berkeley and Cooke (1876)		n/a	n/a	n/a	n/a	n/a	n/a	n/a	L
Lentinus crinitus (L.) Fr.	Bononi (1984b)		n/a	n/a	n/a	n/a	n/a	n/a	n/a	L	SP	Cerrado
Lentinus crinitus (L.) Fr.	Bononi et al. (1981)		n/a	n/a	n/a	n/a	n/a	n/a	n/a	L	SP	Atlantic Rainforest
Lentinus crinitus (L.) Fr.	Bononi et al. (2008)		n/a	n/a	n/a	n/a	n/a	n/a	n/a	L	MS	Pantanal
Lentinus crinitus (L.) Fr.	Bononi et al. (2017)		n/a	n/a	n/a	n/a	n/a	n/a	n/a	L	MS	Cerrado
Lentinus crinitus (L.) Fr.	Campos et al. (2005)		n/a	n/a	n/a	n/a	n/a	n/a	n/a	L	PA	Amazon Rainforest
Lentinus crinitus (L.) Fr.	Capelari and Maziero (1988)		n/a	n/a	n/a	n/a	n/a	n/a	n/a	L	RO	Amazon Rainforest
Lentinus crinitus (L.) Fr.	Cavalcante et al. (2021)		n/a	n/a	n/a	n/a	n/a	n/a	n/a	L	AM	Amazon Rainforest
Lentinus crinitus (L.) Fr.	Conceição et al. (2017)		n/a	n/a	n/a	n/a	D	n/a	n/a	n/a	BA		KR014256 (ITS)	Phylogeny Figure S24
Lentinus crinitus (L.) Fr.	Drechsler-Santos et al. (2012)		n/a	n/a	n/a	n/a	n/a	n/a	n/a	L	PE	Caatinga
Lentinus crinitus (L.) Fr.	Fidalgo (1968a)		n/a	n/a	n/a	n/a	n/a	M	n/a	n/a	MT	Amazon Rainforest
Lentinus crinitus (L.) Fr.	Fidalgo and Hirata (1979)		C	n/a	n/a	n/a	n/a	n/a	n/a	L	MT	Amazon Rainforest
Lentinus crinitus (L.) Fr.	Fidalgo and Prance (1976)		C	n/a	n/a	F	n/a	n/a	n/a	L	RR	Amazon Rainforest
Lentinus crinitus (L.) Fr.	Fidalgo et al. (1965)		n/a	n/a	n/a	n/a	n/a	n/a	n/a	L	SP	Cerrado
Lentinus crinitus (L.) Fr.	Gibertoni and Cavalcanti (2003)		n/a	n/a	n/a	n/a	n/a	n/a	n/a	L	PE	Atlantic Rainforest
Lentinus crinitus (L.) Fr.	Gibertoni et al. (2004a)		n/a	n/a	n/a	n/a	n/a	n/a	n/a	L	AL, PB, RN, SE, PE	Atlantic Rainforest
Lentinus crinitus (L.) Fr.	Gibertoni et al. (2007)		n/a	n/a	n/a	n/a	n/a	n/a	n/a	L	AL, PB, RN, SE, PE	Atlantic Rainforest
Lentinus crinitus (L.) Fr.	Góes-Neto (1996)		n/a	n/a	n/a	n/a	n/a	n/a	n/a	L	BA	Atlantic Rainforest
Lentinus crinitus (L.) Fr.	Góes-Neto et al. (2003)		n/a	n/a	n/a	n/a	n/a	n/a	n/a	L	BA	Atlantic Rainforest
Lentinus crinitus (L.) Fr.	Grand et al. (2011)		n/a	n/a	n/a	n/a	D	n/a	n/a	n/a			GU207293 (ITS)	Phylogeny Figure S24
Lentinus crinitus (L.) Fr.	Groposo and Loguercio-Leite (2005)		n/a	n/a	n/a	n/a	n/a	n/a	n/a	L	SC	Atlantic Rainforest
Lentinus crinitus (L.) Fr.	Gugliotta et al. (2010)		n/a	n/a	n/a	n/a	n/a	n/a	n/a	L	SP	Atlantic Rainforest
Lentinus crinitus (L.) Fr.	Hennings (1904a)	Lentinus subcervinus Berk. & M.A. Curtis	n/a	n/a	n/a	n/a	n/a	n/a	n/a	L	AM	Amazon Rainforest
Lentinus crinitus (L.) Fr.	Hennings (1904b)	Lentinus subcervinus B. et C. Journ	n/a	n/a	n/a	n/a	n/a	n/a	n/a	L	SP	Atlantic Rainforest
Lentinus crinitus (L.) Fr.	Meijer (2001)		n/a	n/a	n/a	n/a	n/a	n/a	n/a	L	PR	Atlantic Rainforest
Lentinus crinitus (L.) Fr.	Meijer (2006)		n/a	n/a	n/a	n/a	n/a	n/a	n/a	L	PR	Atlantic Rainforest
Lentinus crinitus (L.) Fr.	Meijer (2008)		n/a	n/a	n/a	n/a	n/a	n/a	n/a	L	PR	Atlantic Rainforest
Lentinus crinitus (L.) Fr.	Pegler (1983c)		n/a	n/a	n/a	n/a	n/a	M	n/a	n/a	BA, RJ, SP
Lentinus crinitus (L.) Fr.	Santos (2017)		C	n/a	n/a	F	n/a	n/a	S	n/a	DF
Lentinus crinitus (L.) Fr.	Sanuma et al. (2016)		C	n/a	n/a	F	n/a	n/a	n/a	L	RR	Amazon Rainforest
Lentinus crinitus (L.) Fr.	Singer (1953)	Panus crinitus (L.: Fr.) Singer	n/a	n/a	n/a	n/a	n/a	n/a	n/a	L	RS
Lentinus crinitus (L.) Fr.	Sotão et al. (1991)		n/a	n/a	n/a	n/a	n/a	n/a	n/a	L	AP	Amazon Rainforest
Lentinus crinitus (L.) Fr.	Sotão et al. (1997)		n/a	n/a	n/a	F	n/a	n/a	n/a	L	PA	Amazon Rainforest
Lentinus crinitus (L.) Fr.	Sotão et al. (2002)		n/a	n/a	n/a	n/a	n/a	n/a	n/a	L	PA	Amazon Rainforest
Lentinus crinitus (L.) Fr.	Sotão et al. (2003)		n/a	n/a	n/a	n/a	n/a	n/a	n/a	L	AP, PA	Amazon Rainforest
Lentinus crinitus (L.) Fr.	Sotão et al. (2009)		n/a	n/a	n/a	n/a	n/a	n/a	n/a	L	PA	Amazon Rainforest
Lentinus crinitus (L.) Fr.	Spegazzini (1889)		n/a	n/a	n/a	n/a	n/a	n/a	S	n/a	SP	Atlantic Rainforest
Lentinus crinitus (L.) Fr.	Teixeira (1946)		n/a	n/a	n/a	F	n/a	M	n/a	n/a
Lentinus crinitus (L.) Fr.	this work		C	n/a	n/a	n/a	D	n/a	n/a	L	SP	Atlantic Rainforest	OQ618184, PNT2 (ITS), PNT2 (LSU)	Phylogeny Figure S24
Lentinus crinitus (L.) Fr.	Timm (2018)		C	n/a	n/a	F	n/a	n/a	S	n/a	RS
Lentinus crinitus (L.) Fr.	Timm (2021)		C	n/a	n/a	F	n/a	n/a	S	n/a	RS
Lentinus crinitus (L.) Fr.	Vinha (1988)		n/a	n/a	n/a	n/a	n/a	n/a	n/a	L	ES	Atlantic Rainforest
Lentinus fasciatus Berk.	Theiszen (1912)	Lentinus fuscopurpureus Kalchbr.	n/a	n/a	n/a	n/a	n/a	n/a	n/a	L	RS	Atlantic Rainforest
Lentinus glabratus Mont.	Fidalgo and Prance (1976)		C	n/a	n/a	n/a	n/a	n/a	n/a	L	RR	Amazon Rainforest
Lentinus patulus Lév.	Pereira (1988)	Pleurotus calyx (Speg.) Singer	n/a	n/a	n/a	n/a	n/a	M	n/a	n/a	RS			Although Index Fungorum considers Pleurotus calyx (Speg.) Singer [= Lentinus calyx (Speg.) Pegler] as a distinct species, we considered it as a synonym of Lentinus patulus Lév. according to Pegler (1983c)
Lentinus scleropus (Pers.) Fr.	Gaudichaud-Beaupré (1827)	Agaricus scleropus	n/a	T	TS	n/a	n/a	n/a	S	n/a	AM	Amazon Rainforest
Lentinus scleropus (Pers.) Fr.	Hennings (1904a)	Lentinus vellereus Berk. & M.A. Curtis	n/a	T	TS	n/a	n/a	n/a	n/a	L	AM	Amazon Rainforest
Lentinus scleropus (Pers.) Fr.	Hennings (1904b)	Lentinus vellereus Berk. & M.A. Curtis	n/a	T	TS	n/a	n/a	n/a	n/a	L	SP	Atlantic Rainforest
Lentinus scleropus (Pers.) Fr.	Pegler (1983c)		C	T	TS	n/a	n/a	M	n/a	n/a	AM	Amazon Rainforest
Lentinus scleropus (Pers.) Fr.	Pereira (1988)	Pleurotus hirtus (Fr.) Singer	n/a	T	TS	n/a	n/a	M	n/a	n/a	RS
Lentinus scleropus (Pers.) Fr.	Singer (1953)	Pleurotus hirtus (Fr.) Sing.	n/a	T	TS	n/a	n/a	n/a	n/a	L	RS
Lentinus squarrosulus Mont.	Theiszen (1912)	Lentinus leucochrous Lév	n/a	n/a	n/a	n/a	n/a	n/a	n/a	L	RS	Atlantic Rainforest
Lentinus swartzii Berk.	Berkeley (1843)	Lentinus crassipes Berk.	n/a	T	TS	n/a	n/a	n/a	S	n/a	MG
Lentinus swartzii Berk.	Berkeley (1843)		n/a	T	TS	n/a	n/a	n/a	S	n/a	MG
Lentinus swartzii Berk.	Berkeley (1856a)	Lentinus nicotiana Berk.	n/a	T	TS	n/a	n/a	n/a	S	n/a	AM	Amazon Rainforest
Lentinus swartzii Berk.	Berkeley and Cooke (1876)	Lentinus crassipes Berk.	n/a	T	TS	n/a	n/a	n/a	n/a	L	AM, MG
Lentinus swartzii Berk.	Berkeley and Cooke (1876)	Lentinus nicotiana Berk.	n/a	T	TS	n/a	n/a	n/a	n/a	L	AM, MG
Lentinus swartzii Berk.	Berkeley and Cooke (1876)	Lentinus tricholoma Berk. & Cooke	n/a	T	TS	n/a	n/a	n/a	n/a	L	AM, MG
Lentinus swartzii Berk.	Berkeley and Cooke (1876)		n/a	T	TS	n/a	n/a	n/a	n/a	L	AM, MG
Lentinus swartzii Berk.	Bononi et al. (2008)		n/a	T	TS	n/a	n/a	n/a	n/a	L	MS	Pantanal
Lentinus swartzii Berk.	Drechsler-Santos et al. (2012)		n/a	T	TS	n/a	n/a	n/a	n/a	L	PE	Caatinga
Lentinus swartzii Berk.	Pegler (1983c)	Lentinus crassipes Berk.	n/a	T	TS	n/a	n/a	M	n/a	n/a	MG
Lentinus swartzii Berk.	Pegler (1983c)	Lentinus nicotianus Berk.	n/a	T	TS	n/a	n/a	M	n/a	n/a	MG
Lentinus swartzii Berk.	Pegler (1983c)	Lentinus prancei Singer	n/a	T	TS	n/a	n/a	M	n/a	n/a	AM	Amazon Rainforest
Lentinus swartzii Berk.	Pegler (1983c)	Lentinus tricholoma Berk. & Cooke	n/a	T	TS	n/a	n/a	M	n/a	n/a	AM	Amazon Rainforest
Lentinus swartzii Berk.	Pegler (1983c)		n/a	T	TS	n/a	n/a	M	n/a	n/a	AM, BA, MG, MT, RJ, SP
Lentinus swartzii Berk.	Singer (1981)	Lentinus prancei Singer	n/a	T	TS	F	n/a	M	n/a	n/a	AM	Amazon Rainforest
Lentinus swartzii Berk.	Spegazzini (1889)	Lentinus crassipes Berk.	n/a	T	TS	n/a	n/a	n/a	S	n/a	SP	Atlantic Rainforest
Lentinus swartzii Berk.	Spegazzini (1889)	Lentinus schnyderi Speg.	n/a	T	TS	n/a	n/a	n/a	S	n/a	SP	Atlantic Rainforest
Lentinus tricholoma (Mont.) Zmitr.	Abrahão et al. (2019)	Polyporus tricholoma Mont.	n/a	n/a	n/a	n/a	n/a	n/a	n/a	L	SP	Cerrado
Lentinus tricholoma (Mont.) Zmitr.	Batista et al. (1966)		n/a	n/a	n/a	n/a	n/a	n/a	n/a	L	AM	Amazon Rainforest
Lentinus tricholoma (Mont.) Zmitr.	Bononi (1992)	Polyporus tricholoma Mont.	n/a	n/a	n/a	n/a	n/a	n/a	n/a	L	AC	Amazon Rainforest
Lentinus tricholoma (Mont.) Zmitr.	Capelari and Maziero (1988)		n/a	n/a	n/a	n/a	n/a	n/a	n/a	L	RO	Amazon Rainforest
Lentinus tricholoma (Mont.) Zmitr.	Drechsler-Santos et al. (2008b)	Polyporus tricholoma Mont.	n/a	n/a	n/a	n/a	n/a	n/a	n/a	L	SC	Atlantic Rainforest
Lentinus tricholoma (Mont.) Zmitr.	Fidalgo and Prance (1976)	Polyporus tricholoma Mont.	C	n/a	n/a	n/a	n/a	n/a	n/a	L	RR	Amazon Rainforest
Lentinus tricholoma (Mont.) Zmitr.	Gibertoni et al. (2004a)	Polyporus tricholoma Mont.	n/a	n/a	n/a	n/a	n/a	n/a	n/a	L	AL
Lentinus tricholoma (Mont.) Zmitr.	Gibertoni et al. (2007)	Polyporus tricholoma Mont.	n/a	n/a	n/a	n/a	n/a	n/a	n/a	L	AL
Lentinus tricholoma (Mont.) Zmitr.	Gibertoni et al. (2015)	Polyporus tricholoma Mont.	n/a	n/a	n/a	n/a	n/a	n/a	n/a	L	PE	Atlantic Rainforest
Lentinus tricholoma (Mont.) Zmitr.	Gibertoni et al. (2016)	Polyporus tricholoma Mont.	n/a	n/a	n/a	n/a	n/a	n/a	n/a	L	AP	Amazon Rainforest
Lentinus tricholoma (Mont.) Zmitr.	Gomes-Silva et al. (2012)	Polyporus tricholoma Mont.	n/a	n/a	n/a	n/a	n/a	n/a	S	n/a	AM, PA, RO, RR	Amazon Rainforest
Lentinus tricholoma (Mont.) Zmitr.	Gonçalves and Loguercio-Leite (2001)	Polyporus tricholoma Mont.	n/a	n/a	n/a	n/a	n/a	n/a	n/a	L	SC	Atlantic Rainforest
Lentinus tricholoma (Mont.) Zmitr.	Gugliotta and Bononi (1999)	Polyporus tricholoma	n/a	n/a	n/a	n/a	n/a	M	n/a	n/a	SP	Atlantic Rainforest
Lentinus tricholoma (Mont.) Zmitr.	Gugliotta and Capelari (1995)	Polyporus tricholoma Mont.	n/a	n/a	n/a	n/a	n/a	n/a	n/a	L	SP	Atlantic Rainforest
Lentinus tricholoma (Mont.) Zmitr.	Gugliotta et al. (2010)	Polyporus tricholoma Mont.	n/a	n/a	n/a	n/a	n/a	n/a	n/a	L	SP	Atlantic Rainforest
Lentinus tricholoma (Mont.) Zmitr.	Hennings (1904a)	Polyporus tricholoma Mont.	n/a	n/a	n/a	n/a	n/a	n/a	n/a	L	AM	Amazon Rainforest
Lentinus tricholoma (Mont.) Zmitr.	Loguercio-Leite (1992)	Polyporus tricholoma Mont.	n/a	n/a	n/a	n/a	n/a	M	n/a	n/a	SC	Atlantic Rainforest
Lentinus tricholoma (Mont.) Zmitr.	Loguercio-Leite and Wright (1991)	Polyporus tricholoma Mont.	n/a	n/a	n/a	n/a	n/a	n/a	n/a	L	SC	Atlantic Rainforest
Lentinus tricholoma (Mont.) Zmitr.	Louza and Gugliotta (2007)		n/a	n/a	n/a	n/a	n/a	M	n/a	n/a	SP	Atlantic Rainforest
Lentinus tricholoma (Mont.) Zmitr.	Medeiros et al. (2013)	Polyporus tricholoma Mont.	n/a	n/a	n/a	n/a	n/a	n/a	n/a	L	PA	Amazon Rainforest
Lentinus tricholoma (Mont.) Zmitr.	Meijer (2006)	Polyporus tricholoma Mont.	n/a	n/a	n/a	n/a	n/a	n/a	n/a	L	PR	Atlantic Rainforest
Lentinus tricholoma (Mont.) Zmitr.	Neves et al. (2013)	Polyporus tricholoma Mont.	n/a	n/a	n/a	F	n/a	M	n/a	n/a		Caatinga
Lentinus tricholoma (Mont.) Zmitr.	Prance (1972)	Polyporus stipitarius Berk. & M.A. Curtis	C	n/a	n/a	n/a	n/a	n/a	n/a	L	AM	Amazon Rainforest
Lentinus tricholoma (Mont.) Zmitr.	Rajchenberg and Meijer (1990)	Polyporus tricholoma Mont.	n/a	n/a	n/a	n/a	n/a	n/a	n/a	L	PR
Lentinus tricholoma (Mont.) Zmitr.	Reck and Silveira (2008)	Polyporus tricholoma Mont.	n/a	n/a	n/a	F	n/a	n/a	n/a	L	RS
Lentinus tricholoma (Mont.) Zmitr.	Rick (1960)	Polyporus humphreyi Henn.	n/a	n/a	n/a	n/a	n/a	n/a	S	n/a	RS
Lentinus tricholoma (Mont.) Zmitr.	Sampaio (1916)	Polyporus tricholoma Mont.	n/a	n/a	n/a	n/a	n/a	n/a	n/a	L	MT	Cerrado
Lentinus tricholoma (Mont.) Zmitr.	Santos (2017)		C	n/a	n/a	F	n/a	n/a	S	n/a	DF
Lentinus tricholoma (Mont.) Zmitr.	Sanuma et al. (2016)	Polyporus tricholoma Mont.	C	n/a	n/a	F	n/a	n/a	S	n/a	RR	Amazon Rainforest
Lentinus tricholoma (Mont.) Zmitr.	Silva and Minter (1995)	Polyporus tricholoma Mont.	n/a	n/a	n/a	n/a	n/a	n/a	n/a	L	AM
Lentinus tricholoma (Mont.) Zmitr.	Silveira and Guerrero (1991)	Polyporus tricholoma Mont.	n/a	n/a	n/a	n/a	n/a	M	n/a	n/a	RS	Atlantic Rainforest
Lentinus tricholoma (Mont.) Zmitr.	Silveira and Wright (2005)	Polyporus tricholoma Mont.	n/a	n/a	n/a	n/a	n/a	M	n/a	n/a	RS, RJ	Atlantic Rainforest
Lentinus tricholoma (Mont.) Zmitr.	Sotão et al. (2009)		n/a	n/a	n/a	n/a	n/a	n/a	n/a	L	PA	Amazon Rainforest
Lentinus tricholoma (Mont.) Zmitr.	Teixeira and Fidalgo (1983)		n/a	n/a	n/a	F	n/a	M	n/a	n/a	AM, MA, RJ, SP, PR, RS
Lentinus tricholoma (Mont.) Zmitr.	Timm (2018)	Polyporus tricholoma Mont.	C	n/a	n/a	F	n/a	n/a	S	n/a
Lentinus tricholoma (Mont.) Zmitr.	Timm (2021)	Polyporus tricholoma Mont.	C	n/a	n/a	F	n/a	n/a	S	n/a	RS
Lentinus tricholoma (Mont.) Zmitr.	Trierveiler-Pereira (2022)	Polyporus tricholoma Mont.	C	n/a	n/a	F	n/a	n/a	S	n/a	SP
Lentinus tricholoma (Mont.) Zmitr.	Xavier de Lima et al. (2018)	Polyporus tricholoma Mont.	n/a	n/a	n/a	n/a	n/a	n/a	n/a	L	PE, PB	Caatinga
Lenzites betulinus (L.) Fr.	Couceiro et al. (2019)	Lenzites betulina (L.) Fr.	n/a	n/a	n/a	n/a	n/a	n/a	n/a	L	PA	Amazon Rainforest
Lenzites betulinus (L.) Fr.	Drechsler-Santos et al. (2008b)	Lenzites betulina (L.) Fr	n/a	n/a	n/a	n/a	n/a	n/a	n/a	L	SC	Atlantic Rainforest
Lenzites betulinus (L.) Fr.	Fidalgo and Fidalgo (1957)	Trametes betulina (L. ex Fr.) Pilát.	n/a	n/a	n/a	F	n/a	M	n/a	n/a	SP	Atlantic Rainforest
Lenzites betulinus (L.) Fr.	Gerber and Loguercio-Leite (2000)	Lenzites betulina (L.) Fr.	n/a	n/a	n/a	n/a	n/a	n/a	S	n/a	SC	Atlantic Rainforest
Lenzites betulinus (L.) Fr.	Hennings (1904b)	Lenzites flaccida (Bull.) Fr.	n/a	n/a	n/a	n/a	n/a	n/a	n/a	L	SP	Atlantic Rainforest
Lenzites betulinus (L.) Fr.	Meijer (2006)		n/a	n/a	n/a	n/a	n/a	n/a	n/a	L	PR	Atlantic Rainforest
Lenzites betulinus (L.) Fr.	Meijer (2008)	Lenzites betulinus (L.) Fr.	n/a	n/a	n/a	n/a	n/a	n/a	n/a	L	PR	Atlantic Rainforest
Lenzites betulinus (L.) Fr.	Rajchenberg and Meijer (1990)		n/a	n/a	n/a	n/a	n/a	n/a	n/a	L	PR	Atlantic Rainforest
Lenzites betulinus (L.) Fr.	Ryvarden and Meijer (2002)		n/a	n/a	n/a	n/a	n/a	n/a	n/a	L	PR	Atlantic Rainforest
Lenzites betulinus (L.) Fr.	Silveira and Guerrero (1991)	Lenzites betulina (L.) Fr.	n/a	n/a	n/a	n/a	n/a	M	n/a	n/a	RS	Atlantic Rainforest
Lenzites betulinus (L.) Fr.	Silveira and Guerrero (1991)		n/a	n/a	n/a	n/a	n/a	M	n/a	n/a	RS	Atlantic Rainforest
Lenzites betulinus (L.) Fr.	Sobestiansky (2005)		n/a	n/a	n/a	n/a	n/a	n/a	n/a	L	RS	Atlantic Rainforest
Lenzites betulinus (L.) Fr.	Theiszen (1911)	Lenzites flaccida (Bull.) Fr.	n/a	n/a	n/a	n/a	n/a	n/a	S	n/a	SP	Atlantic Rainforest
Lenzites betulinus (L.) Fr.	Timm (2018)	Lenzites betulinus (L.) Fr.	n/a	n/a	n/a	F	n/a	n/a	S	n/a	RS
Lenzites betulinus (L.) Fr.	Timm (2021)	Lenzites betulina (L.) Fr.	n/a	n/a	n/a	F	n/a	n/a	S	n/a	RS
Lepiota clypeolaria (Bull.) P. Kumm.	Bononi et al. (1981)	Lepiota clypeolaria (Bull. Ex Fr.) Kummer	n/a	n/a	n/a	n/a	n/a	n/a	n/a	L	SP	Atlantic Rainforest
Lepiota clypeolaria (Bull.) P. Kumm.	Hennings (1904b)	Lepiota clypeolaria Bull.	n/a	n/a	n/a	n/a	n/a	n/a	n/a	n/a	SP	Atlantic Rainforest
Lepiota clypeolaria (Bull.) P. Kumm.	Putzke and Putzke (2017a)		n/a	n/a	n/a	n/a	n/a	M	n/a	n/a	RS
Lepiota clypeolaria (Bull.) P. Kumm.	Rick (1907)	Lepiota clypeolaria Bull.	n/a	n/a	n/a	n/a	n/a	n/a	S	n/a	RS
Lepiota clypeolaria (Bull.) P. Kumm.	Rick (1908)	Lepiota clypeolaria Bull.	n/a	n/a	n/a	n/a	n/a	n/a	n/a	L	RS
Lepiota clypeolaria (Bull.) P. Kumm.	Rick (1937)	Lepiota clypeolaria Bull.	n/a	n/a	n/a	n/a	n/a	n/a	S	n/a	RS
Lepiota clypeolaria (Bull.) P. Kumm.	Rick (1961a)	Lepiota clypeolaria Bull.	n/a	n/a	n/a	n/a	n/a	n/a	S	n/a	RS
Lepiota cristata (Bolton) P. Kumm.	Bononi et al. (2017)		n/a	n/a	n/a	n/a	n/a	n/a	n/a	L	MS	Cerrado
Lepiota cristata (Bolton) P. Kumm.	Putzke and Putzke (2017a)	Lepiota cristata (Bolton ex Fr.) Kumm.	n/a	n/a	n/a	n/a	n/a	M	n/a	n/a	RS
Lepiota cristata (Bolton) P. Kumm.	Rick (1937)	Lepiota cristata Alb. et Schw.	n/a	n/a	n/a	n/a	n/a	n/a	S	n/a	RS
Lepiota cristata (Bolton) P. Kumm.	Rick (1961a)	Lepiota cristata Alb. et Schw.	n/a	n/a	n/a	n/a	n/a	n/a	S	n/a	RS
Lepiota cristata (Bolton) P. Kumm.	Rick (1961a)	var. L. pycnocephala B. et Br.	n/a	n/a	n/a	n/a	n/a	n/a	S	n/a	RS
Lepiota cristata (Bolton) P. Kumm.	Timm (2018)	Lepiota cf. cristata (Bolton) P. Kumm.	n/a	n/a	n/a	F	n/a	n/a	S	n/a	RS
Lepiota cristata (Bolton) P. Kumm.	Timm (2021)	Lepiota cf. cristata	n/a	n/a	n/a	F	n/a	n/a	S	n/a	RS
Lepiota erminea (Fr.) P. Kumm.	Rick (1937)	Lepiota erminea Fr.	n/a	n/a	n/a	n/a	n/a	n/a	S	n/a	RS
Lepiota erminea (Fr.) P. Kumm.	Rick (1961a)	Lepiota erminea Fr.	n/a	n/a	n/a	n/a	n/a	n/a	S	n/a	RS	Atlantic Rainforest
Lepiota lilacea Bres.	Albuquerque et al. (2010)		n/a	n/a	n/a	F	n/a	M	n/a	n/a	RJ	Atlantic Rainforest
Lepiota lilacea Bres.	Pegler (1997)		n/a	n/a	n/a	n/a	n/a	n/a	S	n/a	SP	Atlantic Rainforest
Leucoagaricus americanus (Peck) Vellinga	Albuquerque et al. (2007)		n/a	n/a	n/a	F	n/a	n/a	n/a	L	RJ	Atlantic Rainforest
Leucoagaricus americanus (Peck) Vellinga	Neves et al. (2013)		n/a	n/a	n/a	F	n/a	M	n/a	n/a		Caatinga
Leucoagaricus badhamii (Berk. & Broome) Singer	Rick (1937)	Lepiota badhamii Berk.	n/a	n/a	n/a	n/a	n/a	n/a	S	n/a	RS
Leucoagaricus badhamii (Berk. & Broome) Singer	Rick (1961a)	Lepiota badhamii Berk.	n/a	n/a	n/a	n/a	n/a	n/a	S	n/a	RS	Atlantic Rainforest
Leucoagaricus leucothites (Vittad.) Wasser	Grandi et al. (1984)	Leucoagaricus naucinus (Fr.) Singer	n/a	n/a	TS	n/a	n/a	n/a	n/a	L	SP	Atlantic Rainforest
Leucoagaricus leucothites (Vittad.) Wasser	Meijer (2001)		n/a	n/a	TS	n/a	n/a	n/a	n/a	L	PR
Leucoagaricus leucothites (Vittad.) Wasser	Meijer (2006)		n/a	n/a	TS	n/a	n/a	n/a	n/a	L	PR
Leucoagaricus leucothites (Vittad.) Wasser	Rick (1920)	Lepiota holoserica	n/a	n/a	TS	n/a	n/a	n/a	n/a	L	RS
Leucoagaricus leucothites (Vittad.) Wasser	Rick (1937)	Lepiota holosericea var. lanata Rick	n/a	n/a	TS	n/a	n/a	n/a	S	n/a	RS
Leucoagaricus leucothites (Vittad.) Wasser	Rick (1961a)	Lepiota holosericea var. lanata Rick	n/a	n/a	TS	n/a	n/a	n/a	S	n/a	RS
Leucoagaricus nympharum (Kalchbr.) Bon	Rick (1937)	Lepiota rhacodes f. puellaris Fr.	n/a	n/a	n/a	n/a	n/a	n/a	n/a	L	RS
Leucoagaricus nympharum (Kalchbr.) Bon	Rick (1961a)	Lepiota rhacodes var. puellaris Fr.	n/a	n/a	n/a	n/a	n/a	n/a	S	n/a	RS	Atlantic Rainforest
Leucoagaricus rubrotinctus (Peck) Singer	Capelari and Maziero (1988)	Lepiota rubrotincta Peck	n/a	n/a	n/a	n/a	n/a	n/a	n/a	L	RO	Amazon Rainforest
Leucoagaricus rubrotinctus (Peck) Singer	Cavalcante et al. (2021)	Leucoagaricus rubrotinctum	n/a	n/a	n/a	n/a	n/a	n/a	n/a	L	AM	Amazon Rainforest
Leucoagaricus rubrotinctus (Peck) Singer	Ferreira and Cortez (2012)		n/a	n/a	n/a	F	n/a	M	n/a	n/a	PR	Atlantic Rainforest
Leucoagaricus rubrotinctus (Peck) Singer	Neves et al. (2013)		n/a	n/a	n/a	F	n/a	M	n/a	n/a		Caatinga
Leucoagaricus rubrotinctus (Peck) Singer	Putzke and Putzke (2017a)		n/a	n/a	n/a	n/a	n/a	M	n/a	n/a	PE
Leucoagaricus rubrotinctus (Peck) Singer	Rosa and Capelari (2009)		n/a	n/a	n/a	n/a	n/a	n/a	n/a	L	MG	Atlantic Rainforest
Leucoagaricus rubrotinctus (Peck) Singer	Rother and Silveira (2008)		n/a	n/a	n/a	F	n/a	n/a	n/a	L	RS
Leucocoprinus birnbaumii (Corda) Singer	Albuquerque et al. (2006)		n/a	n/a	n/a	n/a	n/a	n/a	n/a	L	RS	Atlantic Rainforest
Leucocoprinus birnbaumii (Corda) Singer	Bononi et al. (2008)		n/a	n/a	n/a	n/a	n/a	n/a	n/a	L	MS	Pantanal
Leucocoprinus birnbaumii (Corda) Singer	Cavalcante et al. (2021)	Leococoprinus birnbaumii	n/a	n/a	n/a	n/a	n/a	n/a	n/a	L	AM	Amazon Rainforest
Leucocoprinus birnbaumii (Corda) Singer	Grandi et al. (1984)		n/a	n/a	n/a	n/a	n/a	n/a	n/a	L	SP	Atlantic Rainforest
Leucocoprinus birnbaumii (Corda) Singer	Lira et al. (2015)		n/a	n/a	n/a	n/a	n/a	n/a	n/a	L	CE
Leucocoprinus birnbaumii (Corda) Singer	Meijer (2001)		n/a	n/a	n/a	n/a	n/a	n/a	n/a	L	PR
Leucocoprinus birnbaumii (Corda) Singer	Meijer (2006)		n/a	n/a	n/a	n/a	n/a	n/a	n/a	L	PR	Atlantic Rainforest
Leucocoprinus birnbaumii (Corda) Singer	Meijer (2008)		n/a	n/a	n/a	n/a	n/a	n/a	n/a	L	PR
Leucocoprinus birnbaumii (Corda) Singer	Mendoza et al. (2018)		n/a	n/a	n/a	n/a	n/a	n/a	n/a	L	AM	Amazon Rainforest
Leucocoprinus birnbaumii (Corda) Singer	Nascimento and Alves (2014)		n/a	n/a	n/a	F	n/a	M	n/a	n/a	CE
Leucocoprinus birnbaumii (Corda) Singer	Nascimento et al. (2021)		n/a	n/a	n/a	F	n/a	n/a	n/a	L	MA	Amazon Rainforest
Leucocoprinus birnbaumii (Corda) Singer	Neves et al. (2013)		n/a	n/a	n/a	F	n/a	M	n/a	n/a
Leucocoprinus birnbaumii (Corda) Singer	Pegler (1997)		n/a	n/a	n/a	n/a	n/a	n/a	S	n/a	SP	Atlantic Rainforest
Leucocoprinus birnbaumii (Corda) Singer	Putzke and Putzke (2017a)		n/a	n/a	n/a	n/a	n/a	M	n/a	n/a	RS
Leucocoprinus birnbaumii (Corda) Singer	Raithelhuber (1991)	Leucocoprinus birnbaumii var. salvadorianus Raith.	n/a	n/a	n/a	n/a	n/a	n/a	S	n/a
Leucocoprinus birnbaumii (Corda) Singer	Rother and Silveira (2008)		n/a	n/a	n/a	F	n/a	n/a	n/a	L	RS
Leucocoprinus birnbaumii (Corda) Singer	Rother and Silveira (2009)		n/a	n/a	n/a	F	n/a	M	n/a	n/a	RS
Leucocoprinus birnbaumii (Corda) Singer	Sobestiansky (2005)		n/a	n/a	n/a	n/a	n/a	n/a	n/a	L	RS
Leucocoprinus birnbaumii (Corda) Singer	Timm (2018)		n/a	n/a	n/a	F	n/a	n/a	S	n/a	RS
Leucocoprinus birnbaumii (Corda) Singer	Timm (2021)		n/a	n/a	n/a	F	n/a	n/a	S	n/a	RS
Leucocoprinus cepistipes (Sowerby) Pat.	Berkeley (1843)	Agaricus (Lepiota) cepestipes Sow. Berk.	n/a	n/a	n/a	n/a	n/a	n/a	S	n/a	PI	Caatinga
Leucocoprinus cepistipes (Sowerby) Pat.	Berkeley and Cooke (1876)	A. (Lepiota) cepestipes Sow. Berk.	n/a	n/a	n/a	n/a	n/a	n/a	n/a	L	PI	Caatinga
Leucocoprinus cepistipes (Sowerby) Pat.	Bononi et al. (1981)	Leucocoprinus caestipes Pat.	n/a	n/a	n/a	n/a	n/a	n/a	n/a	L	SP	Atlantic Rainforest
Leucocoprinus cepistipes (Sowerby) Pat.	Bononi et al. (1984b)	Leucocoprinus cepaestipes (Sow. ex Fr.) Pat.	n/a	n/a	n/a	n/a	n/a	n/a	n/a	L	SP
Leucocoprinus cepistipes (Sowerby) Pat.	Capelari and Maziero (1988)	Leucocoprinus cepaestipes (Sow.: Fr.) Pat.	n/a	n/a	n/a	n/a	n/a	n/a	n/a	L	RO	Amazon Rainforest
Leucocoprinus cepistipes (Sowerby) Pat.	Lira et al. (2015)		n/a	n/a	n/a	n/a	n/a	n/a	n/a	L	CE
Leucocoprinus cepistipes (Sowerby) Pat.	Meijer (2001)	Leucocoprinus cepistipes (Sow.: Fr.) Pat.	n/a	n/a	n/a	n/a	n/a	n/a	n/a	L	PR
Leucocoprinus cepistipes (Sowerby) Pat.	Prance (1984)	Leucocoprinus cheimonoceps (Berk. & M.A. Curtis) Singer	C	n/a	n/a	n/a	n/a	n/a	n/a	L	RR	Amazon Rainforest
Leucocoprinus cepistipes (Sowerby) Pat.	Prance (1986)	Leucocoprinus cheimonoceps (Berk. & Curt.) Sing.	C	n/a	n/a	n/a	n/a	n/a	n/a	L	RR	Amazon Rainforest
Leucocoprinus cepistipes (Sowerby) Pat.	Putzke and Putzke (2017a)	Leucocoprinus cepistipes (Sow. Ex Fr.) Pat.	n/a	n/a	n/a	n/a	n/a	M	n/a	n/a	RS
Leucocoprinus cepistipes (Sowerby) Pat.	Rick (1908)	Lepiota cepaestipes Sow.	n/a	n/a	n/a	n/a	n/a	n/a	n/a	L	RS
Leucocoprinus cepistipes (Sowerby) Pat.	Rick (1937)	Lepiota cepaestipes Sow.	n/a	n/a	n/a	n/a	n/a	n/a	S	n/a	RS
Leucocoprinus cepistipes (Sowerby) Pat.	Rick (1961a)	Lepiota cepaestipes Sow.	n/a	n/a	n/a	n/a	n/a	n/a	S	n/a	RS
Leucocoprinus cepistipes (Sowerby) Pat.	Rother and Silveira (2008)		n/a	n/a	n/a	F	n/a	n/a	n/a	L	RS
Leucocoprinus cepistipes (Sowerby) Pat.	Rother and Silveira (2009)		n/a	n/a	n/a	F	n/a	M	n/a	n/a	RS
Leucocoprinus cepistipes (Sowerby) Pat.	Singer (1953)	Leucocoprinus cepaestipes (Sow. ex Fr.) Pat.	n/a	n/a	n/a	n/a	n/a	n/a	n/a	L	RS
Leucocoprinus fragilissimus (Ravenel ex Berk. & M.A. Curtis) Pat.	Albuquerque et al. (2006)	Leucocoprinus fragilissimus (Rav.) Pat.	n/a	n/a	n/a	n/a	n/a	n/a	n/a	L	RS	Atlantic Rainforest
Leucocoprinus fragilissimus (Ravenel ex Berk. & M.A. Curtis) Pat.	Bononi et al. (1981)	Leucocoprinus fragilissimus (Berk. & Rav.) Pat.	n/a	n/a	n/a	n/a	n/a	n/a	n/a	L	SP	Atlantic Rainforest
Leucocoprinus fragilissimus (Ravenel ex Berk. & M.A. Curtis) Pat.	Capelari and Maziero (1988)	Leucocoprinus fragilissimus (Rav.) Pat.	n/a	n/a	n/a	n/a	n/a	n/a	n/a	L	RO	Amazon Rainforest
Leucocoprinus fragilissimus (Ravenel ex Berk. & M.A. Curtis) Pat.	Cavalcante et al. (2021)		n/a	n/a	n/a	n/a	n/a	n/a	n/a	L	AM	Amazon Rainforest
Leucocoprinus fragilissimus (Ravenel ex Berk. & M.A. Curtis) Pat.	Lazarotto et al. (2014)	Leucocoprinus fragilissimus (Berk. & M.A. Curtis) Pat.	n/a	n/a	n/a	n/a	n/a	n/a	n/a	L	RS	Atlantic Rainforest
[truncated: 1,508 more rows]

## Sheet: All_Taxa
IFungiLab - Brazilian Edible Mushrooms (BEM)	IFungiLab - Brazilian Edible Mushrooms (BEM)
Taxon	The reference indicates edibility	Brazilian type	Brazilian type of any synonym	Mushroom pics in the reference	DNA	Complete morphology	Short morphology	Presented in a list	Brazilian states or region	Biome or habitat/host	GenBank accession for published sequences
Abortiporus biennis (Bull.) Singer	n/a	n/a	n/a	n/a	n/a	M	S	L	PR, RS, SP	Atlantic Rainforest
Agaricus abruptibulbus Peck	n/a	n/a	n/a	n/a	n/a	n/a	S	n/a	RS	Atlantic Rainforest
Agaricus argentinus Speg.	C	n/a	n/a	n/a	n/a	M	S	L	RS	Atlantic Rainforest
Agaricus argyropotamicus Speg.	C	n/a	n/a	n/a	n/a	M	S	L	CE, MT, RS, SP	Caatinga, Cerrado, Atlantic Rainforest
Agaricus arvensis Schaeff.	C	n/a	n/a	n/a	n/a	n/a	S	L	PR, RS	Atlantic Rainforest
Agaricus augustus Fr.	C	n/a	n/a	n/a	n/a	n/a	S	L	RS	Atlantic Rainforest
Agaricus bisporus (J.E. Lange) Imbach	C	n/a	n/a	F	n/a	M	S	n/a	RS
Agaricus campestris L.	C	n/a	n/a	F	n/a	M	S	L	PE, PR, RS, SP	Atlantic Rainforest
Agaricus comtulus Fr.	n/a	n/a	n/a	n/a	n/a	n/a	S	n/a	RS	Atlantic Rainforest
Agaricus dulcidulus Schulzer	C	n/a	n/a	F	n/a	M	S	L	MG, PE, PR, RJ	Atlantic Rainforest
Agaricus endoxanthus Berk. & Broome	n/a	n/a	n/a	F	n/a	M	S	L	PE, RS, SP	Atlantic Rainforest, Pampa
Agaricus fuscofibrillosus (F.H. Møller) Pilát	n/a	n/a	n/a	n/a	n/a	n/a	n/a	L	PR	Atlantic Rainforest
Agaricus langei (F.H. Møller) F.H. Møller	C	n/a	n/a	n/a	n/a	M	n/a	L	PR, RS	Atlantic Rainforest
Agaricus litoralis (Wakef. & A. Pearson) Pilát	n/a	n/a	n/a	F	n/a	M	S	L	PR, RS	Pampa, Sand dunes
Agaricus martineziensis Heinem.	C	n/a	n/a	F	D	M	n/a	n/a	RS, SP	Atlantic Rainforest	JF896227 (ITS), AY668957 (LSU)
Agaricus meijeri Heinem.	C	T	n/a	F	n/a	M	S	L	PR, RS	Atlantic Rainforest
Agaricus osecanus Pilát	n/a	n/a	n/a	n/a	n/a	n/a	n/a	L	PR	Atlantic Rainforest
Agaricus pampeanus Speg.	C	n/a	n/a	F	n/a	n/a	S	n/a	RS
Agaricus porphyrizon P.D. Orton	n/a	n/a	n/a	F	n/a	n/a	S	L	RS
Agaricus subrufescens Peck	C	n/a	TS	F	D	M	S	L	PR, RS, SP	Atlantic Rainforest	KU557350 (ITS), AJ884650 (ITS), AJ884652 (ITS), AJ884653 (ITS), AJ884654 (ITS), AY818653 (ITS), AY818651 (ITS), AY818652 (ITS), AY818658 (ITS), AY818650 (ITS), KF281110 (ITS), KF281111 (ITS), KF281112 (ITS), KF281113 (ITS)
Agaricus subrutilescens (Kauffman) Hotson & D.E. Stuntz	n/a	n/a	n/a	n/a	n/a	M	n/a	L	SC	Pinus plantation
Agaricus sylvaticus Schaeff.	C	n/a	n/a	F	n/a	M	S	L	MG, PR, RO, RS, SP	Atlantic Rainforest, Amazon Rainforest
Agaricus sylvicola (Vittad.) Peck	C	n/a	n/a	n/a	n/a	M	n/a	L	PR, RS	Atlantic Rainforest
Agaricus volvatulus Heinem. & Gooss.-Font.	C	n/a	n/a	n/a	n/a	n/a	n/a	L	PR, RJ	Atlantic Rainforest
Agrocybe broadwayi (Murrill) Dennis	n/a	n/a	n/a	n/a	n/a	n/a	S	n/a	SP	Atlantic Rainforest
Agrocybe pediades (Fr.) Fayod	n/a	n/a	n/a	F	n/a	M	S	L	GO, PR, RS	Cerrado
Agrocybe perfecta (Rick) Singer	C	T	n/a	F	n/a	n/a	S	L	PR, RS, SP	Atlantic Rainforest
Agrocybe praecox (Pers.) Fayod	n/a	n/a	n/a	n/a	n/a	n/a	S	L	RS	Atlantic Rainforest
Agrocybe vervacti (Fr.) Singer	n/a	n/a	n/a	n/a	n/a	n/a	S	n/a	RS	Atlantic Rainforest
Aleuria aurantia (Pers.) Fuckel	C	n/a	n/a	F	n/a	n/a	S	n/a	RS
Amanita craseoderma Bas	n/a	T	n/a	n/a	n/a	M	n/a	n/a	AM, RO	Amazon Rainforest
Amanita dulciodora C.C. Nascimento, Sá & Wartchow	n/a	T	n/a	F	n/a	M	n/a	n/a	BA	Atlantic Rainforest
Amanita excelsa (Fr.) Bertill.	n/a	n/a	n/a	n/a	n/a	n/a	S	n/a	RS	Atlantic Rainforest
Amanita rubescens Pers.	C	n/a	n/a	F	n/a	n/a	S	n/a	RS, SP	Pinus plantation
Amanita strobiliformis (Paulet ex Vittad.) Bertill.	n/a	n/a	n/a	n/a	n/a	n/a	S	n/a	RS	Atlantic Rainforest
Amauroderma aurantiacum (Torrend) Gibertoni & Bernicchia	C	T	TS	F	D	M	S	L	DF, GO, MT, PA, PR, RO, SE, SP	Amazon Rainforest, Atlantic Rainforest, Cerrado	KT006600 (ITS), JX310840 (ITS), KR816510 (ITS), MF409961 (ITS), KU315205 (LSU), MF409953 (LSU), MF436687 (rpb1)
Amauroderma omphalodes (Berk.) Torrend	n/a	T	n/a	F	D	M	S	L	AL, AM, BA, MG, MS, MT, PA, PE, PR, RJ, RO, SC, SP	Amazon Rainforest, Atlantic Rainforest, Cerrado	KT006604 (ITS), KT006603 (ITS),MF409956 (ITS), MF409957 (ITS), MF409951 (LSU), MF409952 (LSU), MF436682 (rpb1), MF436683 (rpb1), MF421238 (tef-1α), MF421238 (tef-1α)
Amauroderma subrugosum (Bres. & Pat.) Torrend	n/a	n/a	n/a	n/a	n/a	n/a	n/a	L	PA	Amazon Rainforest
Amylosporus campbellii (Berk.) Ryvarden	n/a	n/a	n/a	n/a	n/a	n/a	n/a	L	PR	Atlantic Rainforest
Antrodia heteromorpha (Fr.) Donk	n/a	n/a	n/a	F	n/a	M	S	L	ES, PE, PR, RS, SC, SP	Atlantic Rainforest
Apioperdon pyriforme (Schaeff.) Vizzini	n/a	n/a	n/a	F	n/a	M	n/a	n/a	MG, PB, PE, PR RS, SP	Atlantic Rainforest
Arachnion album Schwein.	n/a	n/a	n/a	F	D	M	n/a	n/a	PE, PR, RS, SP	Atlantic Rainforest, Cerrado, Pampa, urban area	KX496885 (ITS)
Armillaria mellea (Vahl) P. Kumm.	n/a	n/a	TS	n/a	n/a	n/a	S	L	RS, SP	Atlantic Rainforest
Armillaria puiggarii Speg.	n/a	T	n/a	F	n/a	M	S	n/a	RS, SP	Atlantic Rainforest
Artomyces pyxidatus (Pers.) Jülich	n/a	n/a	n/a	n/a	n/a	n/a	S	n/a	RS	Atlantic Rainforest
Astraeus hygrometricus (Pers.) Morgan	n/a	n/a	n/a	n/a	n/a	M	n/a	n/a	PB, PE, ES	Atlantic Rainforest, Caatinga
Auricularia auricula-judae (Bull.) Quél.	C	n/a	n/a	n/a	n/a	M	S	L	MT, PA, RJ, SP	Amazon Rainforest, Atlantic Rainforest, Cerrado
Auricularia brasiliana Y.C. Dai & F. Wu	n/a	T	n/a	F	D	M	n/a	n/a	AL, BA, CE, MA, MT,PE, PI, RO		KP729274, KP729275, KP729276, KP729277 (ITS), KP729292, KP729293, KP729294, KP729295 (LSU)
Auricularia cornea Ehrenb.	C	n/a	n/a	F	D	M	n/a	L	AC, CE, DF, GO, MA, PB, PE, PR, RS, SP	Atlantic Rainforest, Cerrado	KX022016 (ITS), KX022047 (LSU), MZ753959 (rpb1), KX022076 (rpb2), MH213359 (ITS), MH213403 (LSU), MH213433 (rpb2), OQ617344, OQ617345 (ITS)
Auricularia delicata (Mont. ex Fr.) Henn.	C	n/a	n/a	F	n/a	M	S	L	AM, BA, DF, GO, MA, MT, PA, RO, RS, SC, SP	Amazon Rainforest, Atlantic Rainforest, Cerrado
Auricularia fuscosuccinea (Mont.) Henn.	C	n/a	n/a	F	D	M	S	L	AC, AM, GO, MT, PA, PB, PE, PR, RJ, RO, RS, SC, SP	Amazon Rainforest, Atlantic Rainforest, Cerrado	MH213366 (ITS), MH213367(ITS), MH213368 (ITS), KX022028 (ITS), MH213407 (LSU), MH213408 (LSU), MH213409 (LSU), KX022059 (LSU), MZ753964 (rpb1), MH213436 (rpb2), MH213437 (rpb2), MH213438 (rpb2), KX022089 (rpb2), OQ617347, OQ617348, OQ617351, OQ617352, OQ617350, OQ617346, OQ617349, OQ892124 (ITS)
Auricularia mesenterica (Dicks.) Pers.	n/a	n/a	n/a	F	n/a	M	S	L	AM, GO, MT, PA, RJ, RS, SP	Amazon Rainforest, Atlantic Rainforest, Cerrado
Auricularia nigricans (Sw.) Birkebak, Looney & Sánchez-García	C	n/a	n/a	F	n/a	M	S	L	AM, AP, BA, DF, MG, MT, PA, PB, PE, PR, RN, RO, RR, RS, SC, SP	Amazon Rainforest, Atlantic Rainforest, Caatinga, Cerrado
Auricularia tenuis (Lév.) Farl.	n/a	n/a	n/a	n/a	n/a	n/a	S	n/a	RJ	Atlantic Rainforest
Auricularia tremellosa (Fr.) Pat	n/a	n/a	n/a	F	D	M	n/a	n/a	AC, AM, GO, MA		MH213390, MH213391, OQ617353 (ITS), MH213424, MZ669932 (LSU), MH213455 (rpb2)
Bjerkandera adusta (Willd.) P. Karst.	n/a	n/a	n/a	n/a	n/a	M	S	L	BA, PR, RS, SC, SP	Atlantic Rainforest
Bolbitius demangei (Quél.) Sacc. & D. Sacc.	n/a	n/a	n/a	n/a	n/a	M	n/a	L	PE, PR	on cattle dung
Bolbitius reticulatus (Pers.) Ricken	n/a	n/a	n/a	n/a	n/a	n/a	n/a	L	RS
Bolbitius titubans (Bull.) Fr.	n/a	n/a	n/a	n/a	n/a	M	S	L	MS, RS, SP,	Atlantic Rainforest, Cerrado, Pantanal
Boletellus ananas (M.A. Curtis) Murrill	n/a	n/a	TS	n/a	n/a	M	n/a	L	AM	Amazon Rainforest
Boletinellus rompelii (Pat. & Rick) Watling	C	T	n/a	F	D	M	S	L	DF, PR, RS, SP	Atlantic Rainforest, Cerrado, Pinus plantation	AJ419192 (ITS)
Boletus edulis Bull.	C	n/a	n/a	F	D	M	S	L	RS, SP	Pinus plantation	OQ801185 (ITS), OQ941815 (LSU)
Bovista aestivalis (Bonord.) Demoulin	n/a	n/a	n/a	F	n/a	M	n/a	n/a	PE, PR, SP	Atlantic Rainforest, Caatinga, Cerrado
Bovista longispora Kreisel	n/a	n/a	n/a	n/a	n/a	n/a	n/a	L	PR	Atlantic Rainforest
Bovista pila Berk. & M.A. Curtis	n/a	n/a	n/a	n/a	n/a	M	n/a	n/a	PE, SP	Cerrado, Caatinga
Bovista plumbea Pers.	n/a	n/a	n/a	n/a	n/a	M	n/a	n/a	PE, SP	Cerrado, Atlantic Rainforest
Bovista pusilla (Batsch) Pers.	n/a	n/a	n/a	n/a	n/a	M	n/a	n/a	PE, RS	Atlantic Rainforest
Bresadolia paradoxa Speg.	C	n/a	TS	F	D	M	S	L	RS, RR, SP	Amazon Rainforest, Atlantic Rainforest	KY777230 (ITS), KY777231 (ITS), KY777232 (ITS), KY777235 (LSU), KY777236 (LSU)
Brunneoporus malicola (Berk. & M.A. Curtis) Audet	n/a	n/a	n/a	n/a	n/a	n/a	S	L	PR, RS, SP	Atlantic Rainforest
Byssomerulius corium (Pers.) Parmasto	n/a	n/a	TS	F	n/a	M	S	L	AM, BA, CE, RJ, RR, RS, SC, SP	Amazon Rainforest, Atlantic Rainforest, Caatinga, Cerrado
Callistosporium luteo-olivaceum (Berk. & M.A. Curtis) Singer	n/a	n/a	TS	n/a	n/a	M	S	L	PR, RS, SP	Atlantic Rainforest, Cerrado
Calocera cornea (Batsch) Fr.	C	n/a	n/a	F	n/a	M	S	L	AM, DF, GO, PA, PR, RS, SC, SP	Amazon Rainforest, Atlantic Rainforest, Cerrado
Calocybe gambosa (Fr.) Donk	n/a	n/a	n/a	n/a	n/a	n/a	S	n/a	RS	Atlantic Rainforest
Calocybe ionides (Bull.) Donk	n/a	n/a	n/a	n/a	n/a	n/a	S	n/a	RS	Atlantic Rainforest
Calostoma cinnabarinum Desv.	n/a	n/a	n/a	n/a	n/a	M	n/a	n/a	PE, SP	Cerrado, Caatinga
Calvatia cyathiformis (Bosc) Morgan	C	n/a	n/a	F	D	M	n/a	n/a	PA, PE, PR, RJ, RS, SP	Amazon Rainforest, Atlantic Rainforest, Caatinga, Cerrado, Pampa	AJ486872 (ITS)
Calvatia fragilis (Quél.) Morgan	C	n/a	n/a	F	n/a	M	S	n/a	PR, RS, RJ, SP	Atlantic Rainforest, Cerrado, Pampa
Calvatia rugosa (Berk. & M.A. Curtis) D.A. Reid	C	n/a	n/a	F	n/a	M	S	n/a	PR, RJ, RS, SC, SP	Atlantic Rainforest, Pampa
Calvatia sculpta (Harkn.) Lloyd	n/a	n/a	n/a	n/a	n/a	M	n/a	n/a	RN	Atlantic Rainforest
Campanella junghuhnii (Mont.) Singer	n/a	n/a	n/a	n/a	n/a	n/a	S	n/a	RS	Atlantic Rainforest
Cantharellus cibarius Fr.	n/a	n/a	n/a	n/a	n/a	n/a	n/a	L	AM	Amazon Rainforest
Cantharellus cinnabarinus (Schwein.) Schwein.	n/a	n/a	n/a	n/a	n/a	n/a	n/a	L	PR	Atlantic Rainforest
Cantharellus guyanensis Mont.	C	n/a	n/a	F	D	M	S	L	AM, PB, PE, PR, SC, SP	Amazon Rainforest, Atlantic Rainforest, Caatinga	KC897658, KC897659 (LSU), OR166780, OR166781 (ITS)
Cerioporus mollis (Sommerf.) Zmitr. & Kovalenko	n/a	n/a	n/a	n/a	n/a	M	S	L	AC, PR, RS, SC, SP	Amazon Rainforest, Atlantic Rainforest, Cerrado
Cerioporus squamosus (Huds.) Quél	n/a	n/a	n/a	n/a	n/a	n/a	S	L	BA, PR, SP	Atlantic Rainforest
Cerioporus varius (Pers.) Zmitr. & Kovalenk	n/a	n/a	n/a	F	n/a	M	S	L	RS, SP	Atlantic Rainforest
Cerrena hydnoides (Sw.) Zmitr.	n/a	n/a	n/a	F	n/a	M	S	L	AL, AM, BA, ES, MT, PA, PB, PE, PR, RN, RO, RS, SC, SE, SP	Amazon Rainforest, Atlantic Rainforest, Caatinga
Cerrena unicolor (Bull.) Murrill	n/a	n/a	n/a	n/a	n/a	n/a	S	n/a	RS	Atlantic Rainforest
Chalciporus piperatus (Bull.) Bataille	C	n/a	n/a	F	n/a	M	S	L	PB, PR, SC, RS	Atlantic Rainforest, Pinus plantation
Chalciporus trinitensis (Heinem.) Singer, I.J.A. Aguiar & M.H. Ivory	n/a	n/a	n/a	n/a	n/a	M	n/a	L	AM	Amazon Rainforest
Chlorociboria aeruginascens (Nyl.) Kanouse ex C.S. Ramamurthi, Korf & L.R. Batra	n/a	n/a	n/a	n/a	n/a	M	n/a	n/a	PR, RS, SC, SP	Atlantic Rainforest
Chlorociboria aeruginosa (Oeder) Seaver ex C.S. Ramamurthi, Korf & L.R. Batra	n/a	n/a	n/a	F	n/a	M	n/a	n/a	PR, RS, SC	Atlantic Rainforest
Chlorophyllum hortense (Murrill) Vellinga	n/a	n/a	n/a	F	n/a	M	S	L	CE, PB, PR, RS, SP	Atlantic Rainforest, Caatinga, Cerrado
Chlorophyllum molybdites (G. Mey.) Massee	n/a	n/a	TS	F	n/a	M	S	L	BA, DF, PB, PE, PI, PR, RJ, RS, SC, SP	Atlantic Rainforest, Caatinga, Cerrado, Pampa
Chlorophyllum rhacodes (Vittad.) Vellinga	C	n/a	n/a	F	n/a	n/a	S	L	MS, RS	Cerrado, Pampa
Clathrus columnatus Bosc	C	n/a	n/a	F	D	M	S	n/a	CE, PB, PR, RJ, RS, SC, SP	Atlantic Rainforest, Caatinga, Pampa	KF783238 (LSU), KF783239 (LSU), KF783218 (rpb2), KF783219 (rpb2), KF783254 (atp6), KF783255 (atp6)
Clavaria argillacea Pers.	n/a	n/a	n/a	n/a	n/a	n/a	S	n/a	RS (?)	Atlantic Rainforest
Clavaria fragilis Holmsk.	C	n/a	n/a	F	n/a	M	n/a	L	PR, RS, SC	Atlantic Rainforest
Clavaria fumosa Pers.	n/a	n/a	n/a	F	n/a	M	n/a	n/a	SC	Atlantic Rainforest
Clavaria zollingeri Lév.	n/a	n/a	n/a	F	n/a	M	S	L	MA, PA, PE, PR, RS, SC, SP	Amazon Rainforest, Atlantic Rainforest
Clavulina amethystina (Bull.) Donk	n/a	n/a	n/a	n/a	n/a	n/a	S	n/a	RS
Clavulina cinerea (Bull.) J. Schröt.	C	n/a	n/a	n/a	n/a	M	S	L	MT, RJ, RS	Atlantic Rainforest, Cerrado
Clavulina coralloides (L.) J. Schröt.	C	n/a	n/a	n/a	n/a	n/a	S	n/a	MT, PR, RS, SP	Cerrado, Pinus plantation
Clavulina rugosa (Bull.) J. Schröt.	C	n/a	n/a	F	n/a	n/a	S	n/a	AM (?), RS	Amazon Rainforest (?), Atlantic Rainforest
Clavulinopsis amoena (Zoll. & Moritzi) Corner	n/a	n/a	n/a	F	n/a	M	n/a	n/a	AM, RS, SC	Amazon Rainforest, Atlantic Rainforest
Clavulinopsis corniculata (Schaeff.) Corner	n/a	n/a	n/a	F	n/a	n/a	S	L	MS, PR, RS	Atlantic Rainforest
Clavulinopsis fusiformis (Sowerby) Corner	n/a	n/a	n/a	n/a	n/a	n/a	S	n/a	RS	Atlantic Rainforest
Clavulinopsis helvola (Pers.) Corner	n/a	n/a	n/a	F	n/a	M	n/a	n/a	SC	Atlantic Rainforest
Clavulinopsis laeticolor (Berk. & M.A. Curtis) R.H. Petersen	n/a	n/a	n/a	F	D	M	n/a	n/a	RS, SC	Atlantic Rainforest	OQ968588, OQ968589, OQ968593, OQ968594, OQ968592, OQ968595, OQ968591, OQ968587 (ITS)
Clitocella popinalis (Fr.) Kluting, T.J. Baroni & Bergemann	n/a	n/a	n/a	n/a	n/a	n/a	S	n/a	RS
Clitocybe brumalis (Fr.) Quél.	n/a	n/a	n/a	n/a	n/a	n/a	n/a	L	RS	Atlantic Rainforest
Clitocybe catinus (Fr.) Quél.	n/a	n/a	n/a	n/a	n/a	n/a	S	n/a	SP	Atlantic Rainforest
Clitocybe dealbata (Sowerby) P. Kumm.	n/a	n/a	n/a	n/a	n/a	n/a	S	n/a	RS	Atlantic Rainforest, Pampa
Clitocybe nebularis (Batsch) P. Kumm.	n/a	n/a	n/a	n/a	n/a	n/a	S	n/a	RS	Atlantic Rainforest, Pampa
Clitocybe phyllophila (Pers.) P. Kumm.	n/a	n/a	n/a	n/a	n/a	n/a	S	n/a	RS	Atlantic Rainforest
Clitocybe rivulosa (Pers.) P. Kumm.	n/a	n/a	n/a	n/a	n/a	n/a	n/a	L	RS	Atlantic Rainforest
Clitopaxillus alexandri (Gillet) G. Moreno, Vizzini, Consiglio & P. Alvarado	n/a	n/a	n/a	n/a	n/a	n/a	S	n/a	RS	Atlantic Rainforest
Clitopilus caelatus (Fr.) Vila & Contu	n/a	n/a	n/a	n/a	n/a	n/a	n/a	L	PR	Atlantic Rainforest
Clitopilus scyphoides (Fr.) Singer	n/a	n/a	n/a	n/a	n/a	n/a	n/a	L	PR	Atlantic Rainforest
Collybia nuda (Bull.) Z.M. He & Zhu L. Yang	C	n/a	n/a	F	n/a	n/a	S	L	RS, SP	Atlantic Rainforest
Collybia pseudocalopus (Henn.) Singer	C	n/a	n/a	n/a	n/a	n/a	n/a	L	RR	Amazon Rainforest
Collybia sordida (Schumach.) Z.M. He & Zhu L. Yang	C	n/a	n/a	F	D	M	S	L	PR, RJ, RS, SP	Atlantic Rainforest	OQ618185, OR166786, OR166787, OR166788, OR166789 (ITS), OR165788 (LSU)
Coltricia cinnamomea (Jacq.) Murrill	n/a	n/a	n/a	n/a	n/a	n/a	S	L	AM, PA, PB, PE, PR, RJ, RS, SE	Amazon Rainforest, Atlantic Rainforest
Conocybe apala (Fr.) Arnolds	n/a	n/a	n/a	n/a	n/a	M	n/a	n/a	RS
Conocybe tenera (Schaeff.) Fayod	n/a	n/a	n/a	n/a	n/a	M	n/a	n/a	RS, SP	Atlantic Rainforest
Cookeina colensoi (Berk.) Seaver	c	n/a	n/a	F	D	M	S	n/a	BA, MT, PR, RS, SC, SP	Atlantic Rainforest, Cerrado	OQ621659 (ITS)
Cookeina speciosa (Fr.) Dennis	C	n/a	n/a	F	n/a	M	S	L	AM, RS	Amazon Rainforest
Cookeina sulcipes (Berk.) Kuntze	n/a	n/a	n/a	F	n/a	M	n/a	n/a	BA, PA	Atlantic Rainforest
Cookeina tricholoma (Mont.) Kuntze	C	T	n/a	F	D	M	n/a	n/a	AL, AM, BA, MA, PA, PR, RJ, SC, SP	Amazon Rainforest, Atlantic Rainforest	OQ617354, OQ621662 (ITS)
Cookeina venezuelae (Berk. & M.A. Curtis) Le Gal	C	n/a	n/a	F	D	n/a	S	L	PR,SP	Atlantic Rainforest	OQ621661, OQ621656, OQ621658 (ITS)
Coprinellus disseminatus (Pers.) J.E. Lange	C	n/a	n/a	F	D	M	S	L	AM, DF, PA, PB, PR, RS, SP	Amazon Rainforest, Atlantic Rainforest, Endophyte of Hevea	KJ832000 (ITS), KJ832006 (ITS), KJ832053 (ITS)
Coprinellus domesticus (Bolton) Vilgalys, Hopple & Jacq. Johnson	n/a	n/a	n/a	n/a	n/a	n/a	S	L	RS
Coprinellus micaceus (Bull.) Vilgalys, Hopple & Jacq. Johnson	C	n/a	n/a	F	n/a	n/a	S	L	MS, PR, RS	Atlantic Rainforest, Cerrado
Coprinellus radians (Fr.) Vilgalys, Hopple & Jacq. Johnson	n/a	n/a	n/a	n/a	D	n/a	S	L	MG, RS	Atlantic Rainforest (endophyte of Solanum cernuum)	HM997120, KY364618 (ITS)
Coprinopsis acuminata (Romagn.) Redhead, Vilgalys & Moncalvo	n/a	n/a	n/a	n/a	n/a	n/a	n/a	L	PR
Coprinopsis atramentaria (Bull.) Redhead, Vilgalys & Moncalvo	n/a	n/a	n/a	n/a	n/a	n/a	S	L	RS
Coprinopsis brunneofibrillosa (Dennis) Redhead, Vilgalys & Moncalvo	n/a	n/a	n/a	n/a	n/a	M	n/a	n/a	PE
Coprinopsis cinerea (Schaeff.) Redhead, Vilgalys & Moncalvo	C	n/a	n/a	F	n/a	M	S	L	PE, PR, RS
Coprinopsis friesii (Quél.) P. Karst.	n/a	n/a	n/a	n/a	n/a	n/a	S	n/a	RS
Coprinopsis lagopus (Fr.) Redhead, Vilgalys & Moncalvo	n/a	n/a	n/a	n/a	n/a	M	S	L	PE, PR, RS	Atlantic Rainforest
Coprinopsis picacea (Bull.) Redhead, Vilgalys & Moncalvo	n/a	n/a	n/a	n/a	n/a	n/a	S	n/a	RS
Coprinopsis radiata (Bolton) Redhead, Vilgalys & Moncalvo	n/a	n/a	n/a	n/a	n/a	n/a	S	n/a	MS
Coprinopsis tuberosa (Quél.) Doveri, Granito & Lunghini	n/a	n/a	n/a	n/a	n/a	n/a	n/a	L	PR
Coprinus comatus (O.F. Müll.) Pers.	C	n/a	n/a	F	D	M	S	L	PR, RS, SP	Atlantic Rainforest, Cerrado	OQ617445, OR166782 (ITS)
Coprinus sterquilinus (Fr.) Fr.	n/a	n/a	n/a	n/a	n/a	n/a	S	L	PR, RS	Atlantic Rainforest
Cordyceps farinosa (Holmsk.) Kepler, B. Shrestha & Spatafora	n/a	n/a	n/a	F	n/a	n/a	S	L	AM, BA, DF, GO, PA, PE, PR, RJ, RS, SP	Amazon Rainforest, Atlantic Rainforest, Cerrado
Cordyceps militaris (L.) Fr.	n/a	n/a	n/a	n/a	n/a	n/a	n/a	L	PR	Atlantic Rainforest
Coriolopsis daedaleoides (Berk.) Ryvarden	C	n/a	n/a	n/a	n/a	n/a	n/a	L
Corticium roseocarneum (Schwein.) Hjortstam	n/a	n/a	n/a	n/a	n/a	n/a	S	n/a	SC	Atlantic Rainforest
Cortinarius anomalus (Fr.) Fr.	n/a	n/a	n/a	n/a	n/a	n/a	S	n/a	RS	Atlantic Rainforest
Cotylidia aurantiaca (Pat.) A.L. Welden	n/a	T	n/a	F	n/a	M	n/a	L	AM, PA, PR, RJ, RS, SP	Amazon Rainforest, Atlantic Rainforest
Crepidotus applanatus (Pers.) P. Kumm.	n/a	n/a	n/a	n/a	n/a	M	n/a	n/a	RS, SP	Atlantic Rainforest
Crepidotus mollis (Schaeff.) Staude	n/a	n/a	n/a	n/a	n/a	M	n/a	n/a	RS	Atlantic Rainforest
Crinipellis scabella (Alb. & Schwein.) Murrill	n/a	n/a	n/a	n/a	n/a	n/a	S	n/a	RS	Atlantic Rainforest
Crucibulum laeve (Huds.) Kambly	n/a	n/a	n/a	n/a	n/a	M	n/a	n/a	RS, SP	Atlantic Rainforest, Cerrado
Cuphophyllus pratensis (Fr.) Bon	n/a	n/a	n/a	n/a	n/a	n/a	n/a	L	PR	Atlantic Rainforest
Cyathus stercoreus (Schwein.) De Toni	n/a	n/a	n/a	F	n/a	M	n/a	n/a	MS, PR, RS, SP	Atlantic Rainforest, Cerrado, Pantanal
Cyathus striatus (Huds.) Willd	n/a	n/a	n/a	F	n/a	M	n/a	n/a	AL, PB, PE, SP, RS	Atlantic Rainforest, Cerrado
Cyclocybe aegerita (V. Brig.) Vizzini	C	n/a	n/a	n/a	n/a	M	S	L	RS	Atlantic Rainforest
Cyclocybe cylindracea (DC.) Vizzini & Angelini	C	n/a	TS	F	n/a	M	S	L	PR, RS, SP	Atlantic Rainforest
Cymatoderma dendriticum (Pers.) D.A. Reid	n/a	n/a	TS	F	D	M	S	L	PB, PE, PR, SE, RS, SC, SP	Atlantic Rainforest	OQ938259, OQ938260 (ITS)
Cymatoderma elegans Jungh.	n/a	n/a	n/a	F	n/a	M	n/a	n/a	MS	Atlantic Rainforest
Cyptotrama asprata (Berk.) Redhead & Ginns	n/a	n/a	n/a	F	n/a	n/a	S	n/a	PR, SP	Atlantic Rainforest
Cystoderma amianthinum (Scop.) Fayod	n/a	n/a	n/a	n/a	n/a	n/a	n/a	L	SP	Atlantic Rainforest
Dacrymyces capitatus Schwein.	n/a	n/a	n/a	n/a	n/a	n/a	S	n/a	AM, RS	Amazon Rainforest, Atlantic Rainforest
Dacrymyces chrysospermus Berk. & M.A. Curtis	n/a	n/a	n/a	F	n/a	M	S	L	DF, PR	Atlantic Rainforest, Cerrado
Dacryopinax elegans (Berk. & M.A. Curtis) G.W. Martin	C	n/a	n/a	F	n/a	M	S	L	AM, DF, GO, PR, RJ, RS, SP	Amazon Rainforest, Atlantic Rainforest, Cerrado
Dacryopinax spathularia (Schwein.) G.W. Martin	C	n/a	n/a	F	n/a	M	S	L	AM, DF, GO, MA, PA, PR, RJ, RS, SP	Amazon Rainforest, Atlantic Rainforest, Cerrado
Dactylosporina steffenii (Rick) Dörfelt	C	T	n/a	F	n/a	M	n/a	L	PE, PR, RS, SP	Atlantic Rainforest
Daedaleopsis confragosa (Bolton) J. Schröt.	n/a	n/a	n/a	n/a	n/a	n/a	n/a	L	PA	Amazon Rainforest
Daldinia concentrica (Bolton) Ces. & De Not	n/a	n/a	n/a	F	n/a	M	n/a	n/a	AM, MA, MS, MT, PB RS, SC, SP	Amazon Rainforest, Atlantic Rainforest, Cerrado, Pantanal
Deconica merdaria (Fr.) Noordel.	n/a	n/a	n/a	n/a	n/a	M	S	L	RS, SP	Atlantic Rainforest
Dentipellis fragilis (Pers.) Donk	n/a	n/a	n/a	n/a	n/a	n/a	S	L	SP	Atlantic Rainforest
Donkia pulcherrima (Berk. & M.A. Curtis) Pilát	n/a	n/a	n/a	n/a	n/a	M	S	L	PA, PB, PE, PR, RO, RS, SP	Atlantic Rainforest
Earliella scabrosa (Pers.) Gilb. & Ryvarden	n/a	n/a	n/a	F	n/a	M	S	L	AC, AL, AP, AM, BA, PA, PB, PE, PR, RO, RR, RS, SC, SP	Amazon Rainforest, Atlantic Rainforest, Caatinga
Echinochaete brachypora (Mont.) Ryvarden	n/a	n/a	n/a	n/a	n/a	M	S	L	AL, BA, PB, PR, RS, SC, SP	Atlantic Rainforest, Cerrado
Echinoderma asperum (Pers.) Bon	n/a	n/a	n/a	n/a	n/a	n/a	S	n/a	RS	Atlantic Rainforest
Entoloma bloxamii (Berk. & Broome) Sacc.	n/a	n/a	n/a	F	n/a	M	n/a	L	PB, PR	Atlantic Rainforest
Entoloma conferendum (Britzelm.) Noordel.	n/a	n/a	n/a	n/a	n/a	n/a	n/a	L	PR	Atlantic Rainforest
Entoloma lividoalbum (Kühner & Romagn.) Kubička	n/a	n/a	n/a	F	n/a	M	n/a	L	RJ	Atlantic Rainforest
Entoloma virescens (Sacc.) E. Horak ex Courtec.	n/a	n/a	n/a	F	n/a	M	S	n/a	CE, SP	Atlantic Rainforest, Caatinga
Exidia glandulosa (Bull.) Fr.	n/a	n/a	n/a	n/a	n/a	M	S	L	PR	Atlantic Rainforest
Favolus brasiliensis (Fr.) Fr.	C	T	n/a	F	D	M	S	L	AM, BA, MG, MT, PA, PR, RJ, RO, RR, RS, SC, SP	Amazon Rainforest, Atlantic Rainforest, Cerrado	AB735977 (ITS), MN648682 (ITS), MN648683 (ITS), AB735953 (LSU), AB735954 (LSU), MN648708 (LSU), MN648709 (LSU), MN648710 (LSU), MN648711 (LSU), MN781127 (RPB1), OQ617891 (ITS)
Favolus pseudoprinceps (Murrill) Sacc. & Trotter	C	n/a	TS	F	D	M	S	L	AM, ES, MT, PA, RJ, RR, SP	Amazon Rainforest, Atlantic Rainforest	MN648686, MN648687, MN648688, OR353453, OR353454, OR346137, OR353455 (ITS), MN648714, MN648715, MN648716, OR351906, OR351907, OR351908, OR351909 (LSU), OR735317, OR735318, OR735319 (tef), PP784160, PP784161, MN781131 (rpb1)
Favolus tenuiculus P. Beauv.	C	n/a	n/a	F	n/a	M	S	L	AC, AL, BA, DF, PA, PB, PE, PR, RJ, RN, RS, SC, SE, SP	Amazon Rainforest, Atlantic Rainforest, Caatinga, Cerrado
Favolus tessellatus Mont.	C	n/a	TS	F	D	M	n/a	n/a	ES, PR, RS, SP	Atlantic Rainforest	MN648685, MN648684, OQ617926, OQ617926, OQ617931, OR353448, OR353449, OR353450, OR502609, OR346134, OR353451, OR502611, OR502612 (ITS), MN648713, MN648712, OR351904, OR502617, OR502618, OR502619 (LSU), MN648722, MN648721 (mtSSU), OR735315 (tef-1α), OR735327, MN781130 (rpb1)
Favolus trigonus Lloyd	C	T	TS	F	D	M	S	n/a	AC, AM, BA, PA, RR, RS, SP	Amazon Rainforest, Atlantic Rainforest, Caatinga	PP062817, OR353447, PP062818 (ITS), OR351903 (LSU), OR735314 (tef-1α)
Filoboletus gracilis (Klotzsch ex Berk.) Singer	C	n/a	n/a	F	n/a	n/a	S	L	AC, AM, PA, PR, RO, RS, SP	Amazon Rainforest, Atlantic Rainforest
Fistulina hepatica (Schaeff.) With.	n/a	n/a	n/a	n/a	n/a	M	n/a	L	SC	Atlantic Rainforest
Fomes fomentarius (L.) Fr.	n/a	n/a	n/a	F	n/a	n/a	S	n/a	RS	Atlantic Rainforest
Fomitiporella umbrinella (Bres.) Murrill	n/a	T	n/a	F	D	M	S	L	AL, PA, PE, PR, RN, RO, RS, SC, SE, SP	Amazon Rainforest, Atlantic Rainforest	MK802940 (LSU), MK802941 (LSU), MK802942 (LSU), MK802943 (ITS), MK802944 (ITS)
Fomitiporia punctata (P. Karst.) Murrill	n/a	n/a	n/a	n/a	n/a	M	n/a	L	AP, PA, PR, RS, SC, SP	Amazon Rainforest, Atlantic Rainforest
Fulvifomes rimosus (Berk.) Fiasson & Niemelä	n/a	n/a	n/a	F	n/a	M	S	L	BA, ES, MS, PA, PB, PR, RN, RS, SP	Amazon Rainforest, Atlantic Rainforest, Caatinga, Cerrado
Funalia aspera (Jungh.) Zmitr. & Malysheva	n/a	n/a	n/a	n/a	n/a	n/a	S	n/a	MG, RS, SC, SP	Atlantic Rainforest
Funalia caperata (Berk.) Zmitr. & Malysheva	n/a	n/a	n/a	F	n/a	M	S	L	AL, AM, AC, AP, BA, ES, MT, PA, PB, PE, PR, RJ, RN, RO, RS, SC, SE, SP	Amazon Rainforest, Atlantic Rainforest, Caatinga, Cerrado
Funalia floccosa (Jungh.) Zmitr. & Malysheva	n/a	n/a	TS	F	n/a	n/a	S	L	AP, BA, PA, PB, PE, RO, RR, RS, SP	Amazon Rainforest, Atlantic Rainforest, Caatinga, Cerrado
Fuscoporia gilva (Schwein.) T. Wagner & M. Fisch.	n/a	n/a	n/a	F	n/a	M	S	L	AC, AL, AM, AP, BA, ES, MS, MT, PA, PB, PE, PR, RJ, RN, RO, RR, RS, SC, SE, SP	Amazon Rainforest, Atlantic Rainforest, Caatinga, Cerrado, Pampa, Pantanal
Fuscoporia wahlbergii (Fr.) T. Wagner & M. Fisch.	n/a	n/a	n/a	F	n/a	M	S	L	BA, PR, RJ, RS, SC, SP	Atlantic Rainforest
Ganoderma applanatum (Pers.) Pat.	n/a	n/a	n/a	F	n/a	M	S	L	AL, AP, BA, ES, PA, PB, PE, RS, SC, SP	Amazon Rainforest, Atlantic Rainforest
Ganoderma lucidum (Curtis) P. Karst.	n/a	n/a	n/a	F	n/a	M	S	L	AP, BA, ES, MS, MT, PA, PE, RO, RS, SC, SP	Amazon Rainforest, Atlantic Rainforest, Pantanal
Ganoderma orbiforme (Fr.) Ryvarden	n/a	n/a	n/a	n/a	D	n/a	S	L	PB, PE, PR, SP	Atlantic Rainforest, Caatinga	JX310813 (ITS), JX310827 (LSU), JX310814 (ITS), JX310828 (LSU), JX310815 (ITS), JX310829 (LSU), JX310816 (ITS), JX310830 (LSU), VXL607 (ITS), VXL607 (LSU)
Ganoderma resinaceum Boud.	n/a	n/a	n/a	F	n/a	M	S	L	AL, PB, PE, PR, RS, SC, SP	Amazon Rainforest, Atlantic Rainforest, Caatinga, Cerrado
Geastrum fimbriatum Fr.	n/a	n/a	n/a	F	n/a	M	n/a	n/a	PA, PB, PE, PI, RJ, RN, RO, RS	Amazon Rainforest, Atlantic Rainforest, Caatinga
Geastrum javanicum Lév.	n/a	n/a	n/a	F	n/a	M	n/a	n/a	CE, MG, PB, PE, PR, RJ, RN	Atlantic Rainforest, Caatinga
Geastrum pectinatum Pers.	n/a	n/a	n/a	F	n/a	M	n/a	n/a	CE, PB, PR, RN, RS, SP,	Atlantic Rainforest, Caatinga
Geastrum saccatum Fr.	n/a	T	n/a	F	n/a	M	n/a	n/a	AM, PA, PB, PE, PR, RN, RS, SP	Amazon Rainforest, Atlantic Rainforest, Cerrado, Pampa
Geastrum triplex Jungh.	n/a	n/a	n/a	F	n/a	M	n/a	n/a	AM, CE, PA, PB, PE, PR, RN, RS, SC, SP	Amazon Rainforest, Atlantic Rainforest, Caatinga, Cerrado
Gloeophyllum trabeum (Pers.) Murrill	n/a	n/a	n/a	n/a	n/a	n/a	S	L	BA, RS	Atlantic Rainforest
Gloeoporus thelephoroides (Hook.) G. Cunn.	n/a	n/a	n/a	n/a	n/a	M	S	L	MG, MS, MT, PA, RS, SC, SP	Amazon Rainforest, Atlantic Rainforest, Cerrado, Pantanal
Grammothele fuligo (Berk. & Broome) Ryvarden	n/a	n/a	n/a	n/a	D	n/a	n/a	L	RO, SC	Amazon Rainforest, Atlantic Rainforest	KJ832062 (ITS)
Guepinia helvelloides (DC.) Fr.	n/a	n/a	n/a	n/a	n/a	n/a	S	n/a	SP	Atlantic Rainforest
Gymnopilus earlei Murrill	C	n/a	n/a	n/a	n/a	M	S	L	MS, PR, RO, RS, SP	Amazon Rainforest, Cerrado, Pantanal
Gymnopilus hispidellus Murrill	C	n/a	n/a	n/a	n/a	M	n/a	L	AM, RO	Amazon Rainforest
Gymnopilus junonius (Fr.) P.D. Orton	C	n/a	n/a	F	n/a	n/a	S	n/a	RS
Gymnopus androsaceus (L.) Della Magg. & Trassin.	n/a	n/a	n/a	n/a	n/a	n/a	S	L	MS, SP	Atlantic Rainforest, Cerrado
Gymnopus dryophilus (Bull.) Murrill	n/a	n/a	n/a	n/a	n/a	n/a	S	L	PE, RS	Atlantic Rainforest
Gymnopus fusipes (Bull.) Gray	n/a	n/a	TS	n/a	n/a	n/a	S	n/a	RS	Atlantic Rainforest
Gymnopus ocior (Pers.) Antonín & Noordel.	n/a	n/a	n/a	n/a	n/a	n/a	S	n/a	RS	Atlantic Rainforest
Gyrodontium sacchari (Spreng.) Hjortstam	n/a	n/a	n/a	n/a	n/a	M	n/a	n/a
Gyroporus austrobrasiliensis A.C. Magnago	n/a	T	n/a	F	D	M	n/a	n/a	RS	Atlantic Rainforest	MF436999 (ITS), MF437000 (ITS), MF437001 (ITS), MF437014 (LSU), MF437015 (LSU)
Hapalopilus croceus (Pers.) Donk	n/a	n/a	n/a	n/a	n/a	n/a	S	n/a	RS	Atlantic Rainforest
Hebeloma mesophaeum (Pers.) Quél.	n/a	n/a	n/a	n/a	n/a	n/a	S	n/a	RS	Atlantic Rainforest
Hebeloma sacchariolens Quél.	n/a	n/a	n/a	n/a	n/a	n/a	n/a	L	PR, RS	Atlantic Rainforest
Helvellosebacina concrescens (Schwein.) Oberw., Garnica & K. Riess	n/a	n/a	n/a	n/a	n/a	n/a	S	n/a	SP	Atlantic Rainforest
Heterobasidion annosum (Fr.) Bref.	n/a	n/a	n/a	n/a	n/a	n/a	S	L	BA, SP	Atlantic Rainforest
Hohenbuehelia petaloides (Bull.) Schulzer	n/a	n/a	n/a	n/a	n/a	n/a	S	L	PR, RO, RS, SP	Amazon Rainforest, Atlantic Rainforest
Hohenbuehelia serotina (Pers.) Singer	n/a	n/a	n/a	n/a	n/a	n/a	S	n/a	RS	Atlantic Rainforest
Holwaya mucida (Schulzer) Korf & Abawi	n/a	n/a	n/a	n/a	n/a	n/a	S	n/a	AM, CE, PA	Amazon Rainforest
Hydnophlebia chrysorhiza (Eaton) Parmasto	n/a	n/a	n/a	n/a	n/a	n/a	n/a	L	PA, PE, RS	Atlantic Rainforest
Hydnopolyporus palmatus (Hook.) O. Fidalgo	C	n/a	TS	F	n/a	M	S	L	DF, RJ, RO, RS, SC, SP	Atlantic Rainforest, Amazon Rainforest, Cerrado
Hydropus cavipes (Pat. & Gaillard) Dennis	n/a	n/a	n/a	n/a	n/a	M	S	n/a	AM, SP	Amazon Rainforest, Atlantic Rainforest
Hygrocybe arnoldsii de Meijer	n/a	T	n/a	F	n/a	M	S	n/a	PR, RS	Atlantic Rainforest
Hygrocybe cantharellus (Schwein.) Murrill	n/a	n/a	n/a	n/a	n/a	n/a	n/a	L	PR	Atlantic Rainforest
Hygrocybe chlorophana (Fr.) Wünsche	n/a	n/a	n/a	n/a	n/a	n/a	S	n/a	RS	Atlantic Rainforest
Hygrocybe coccinea (Schaeff.) P. Kumm.	n/a	n/a	n/a	n/a	n/a	n/a	n/a	L	SP	Atlantic Rainforest
Hygrocybe conica (Schaeff.) P. Kumm.	n/a	n/a	n/a	F	n/a	M	S	L	PR, RN, RS, SC, SP	Atlantic Rainforest
Hygrocybe flavescens (Kauffman) Singer	n/a	n/a	n/a	n/a	n/a	n/a	n/a	L	PR	Atlantic Rainforest
Hygrocybe miniata (Fr.) P. Kumm.	n/a	n/a	n/a	n/a	n/a	n/a	S	L	MA, RS, SP	Amazon Rainforest, Atlantic Rainforest
Hygrocybe nigrescens (Quél.) Kühner	n/a	n/a	n/a	F	n/a	M	S	L	PR, RN, SP	Atlantic Rainforest
Hymenochaete damicornis (Link) Lév.	n/a	T	TS	F	n/a	M	S	L	AL, BA, PA, PB, PE, PI, PR, RS, SC, SE, SP	Amazon Rainforest, Atlantic Rainforest, Caatinga, Cerrado, Pampa
Hymenochaete microcycla (Zipp. ex Lév.) Spirin & Miettinen	n/a	n/a	n/a	F	n/a	M	S	L	MT, PE, RJ, RS, SC, SP	Atlantic Rainforest
Hymenochaete mougeotii (Fr.) Cooke	n/a	n/a	n/a	n/a	n/a	n/a	n/a	L	RS	Atlantic Rainforest
Hymenochaete rubiginosa (Dicks.) Lév.	n/a	n/a	n/a	n/a	n/a	n/a	n/a	L	RS	Atlantic Rainforest
Hymenopellis radicata (Relhan) R.H. Petersen	C	n/a	n/a	n/a	n/a	n/a	S	L	PE, PR, RS, SP	Atlantic Rainforest
Hysterangium atlanticum Sulzbacher et al.	n/a	T	n/a	F	D	M	n/a	n/a	PB	Atlantic Rainforest	LT623204 (ITS), LT623205 (ITS), LT623206 (ITS)
Inflatostereum glabrum (Pat.) D.A. Reid	n/a	n/a	TS	F	n/a	M	S	L	AM, MA, PA	Amazon Rainforest
Infundibulicybe gibba (Pers.) Harmaja	n/a	n/a	n/a	n/a	n/a	n/a	n/a	L	SP	Atlantic Rainforest
Inonotus hispidus (Bull.) P. Karst.	n/a	n/a	n/a	n/a	n/a	n/a	S	n/a	RS	Atlantic Rainforest
Inonotus obliquus (Fr.) Pilát	n/a	n/a	n/a	n/a	n/a	n/a	S	n/a	RS	Atlantic Rainforest
Irpex lacteus (Fr.) Fr.	n/a	n/a	n/a	n/a	D	M	S	L	AP, MS, PA, PE, PR, RS, SC, SP	Amazon Rainforest, Atlantic Rainforest, Caatinga, Cerrado	KP691044 (ITS), JX559574 (ITS)
Irpex rosettiformis C.C. Chen & Sheng H. Wu	C	T	TS	F	D	M	S	L	AC, BA, GO, MS, MT, PR, RO, RR, RS, SC, SP	Atlantic Rainforest, Amazon Rainforest, Cerrado	JN649346 (ITS), JX109875 (rpb2), JX109904 (tef1-α), OP852120, OP852177, OP852119, OP852130, OQ617929, OP852129, OP852121, OP852178, OQ617933 (ITS)
Ischnoderma resinosum (Schrad.) P. Karst.	n/a	n/a	n/a	n/a	n/a	n/a	n/a	L	RO	Amazon Rainforest
Junghuhnia nitida (Pers.) Ryvarden	n/a	n/a	n/a	n/a	n/a	M	S	L	Al, PR, RS, SP	Atlantic Rainforest
Laccaria amethystina Cooke	n/a	n/a	n/a	n/a	n/a	n/a	n/a	L	SC	Eucalyptus dunnii plantation, Pinus taeda plantation
Laccaria bicolor (Maire) P.D. Orton	n/a	n/a	n/a	n/a	n/a	n/a	n/a	L	SC	Eucalyptus dunnii plantation, Pinus taeda plantation
Laccaria fraterna (Sacc.) Pegler	C	n/a	n/a	F	n/a	n/a	S	L	PR, RS	Atlantic Rainforest, Eucalyptus plantation
Laccaria laccata (Scop.) Cooke	C	n/a	n/a	F	n/a	n/a	S	L	RS, SC, SP	Eucalyptus spp. plantation, Pinus spp. plantation
Laccaria lateritia Malençon	n/a	n/a	n/a	n/a	D	n/a	n/a	L	SC, SP	Eucalyptus	OQ801186 (ITS)
Laccaria ohiensis (Mont.) Singer	n/a	n/a	n/a	n/a	n/a	n/a	S	n/a	SP	Atlantic Rainforest
Laccaria proxima (Boud.) Pat.	C	n/a	n/a	F	n/a	n/a	S	L	PR, RS, SC	Eucalyptus dunnii plantation, Pinus taeda plantation
Laccaria pumila Fayod	n/a	n/a	n/a	n/a	n/a	n/a	n/a	L	SC	Eucalyptus dunnii plantation, Pinus taeda plantation
Laccaria tetraspora Singer	n/a	n/a	n/a	n/a	n/a	n/a	n/a	L	RS, SC	Pinus plantation
Laccaria tortilis (Bolton) Cooke	n/a	n/a	n/a	n/a	n/a	n/a	n/a	L	SC	Eucalyptus dunnii plantation, Pinus taeda plantation
Lactarius argillaceifolius Hesler & A.H. Sm.	n/a	n/a	n/a	n/a	n/a	n/a	n/a	L	SC	Pinus plantation
Lactarius camphoratus (Bull.) Fr.	n/a	n/a	n/a	n/a	n/a	n/a	n/a	L	SC	Pinus plantation
Lactarius deliciosus (L.) Gray	C	n/a	n/a	F	n/a	n/a	S	L	PR, RS, SC	Pinus plantation, Pampa
Lactarius fuliginosus (Fr.) Fr.	n/a	n/a	n/a	n/a	n/a	n/a	S	n/a	RS
Lactarius helvus (Fr.) Fr.	n/a	n/a	n/a	n/a	n/a	n/a	S	n/a	RS
Lactarius hepaticus Plowr.	C	n/a	n/a	F	D	n/a	n/a	n/a	SP	Pinus plantation	OR166783, OR166784, OR166785 (ITS)
Lactarius hygrophoroides Berk. & M.A. Curtis	n/a	n/a	n/a	n/a	n/a	n/a	S	L	SP	Atlantic Rainforest
Lactarius quieticolor Romagn.	C	n/a	n/a	F	D	M	S	n/a	RS	Pinus plantation	MT007126, MT007127, MT007128 (ITS)
Lactarius rufus (Scop.) Fr.	C	n/a	n/a	F	n/a	n/a	S	L	PR, RS, SC	Pinus plantation
Lactarius taedae Silva-Filho, Sulzbacher & Wartchow	n/a	T	n/a	F	D	M	n/a	n/a	RS	Pinus plantation	MG873443 (ITS)
Lactocollybia aequatorialis Singer	C	n/a	n/a	n/a	n/a	n/a	S	n/a	AM	Amazon Rainforest
Lactocollybia epia (Berk. & Broome) Pegler	n/a	n/a	n/a	F	n/a	M	n/a	n/a	PE, PR, RS, SP	Atlantic Rainforest, Pampa
Laetiporus gilbertsonii Burds.	n/a	n/a	n/a	F	D	M	n/a	L	ES, SP	Atlantic Rainforest	KP765240 (ITS), KP765241 (ITS), KP765239 (ITS), KP765237 (ITS)
Laetiporus portentosus (Berk.) Rajchenb.	n/a	n/a	n/a	n/a	n/a	n/a	S	n/a	SC	Atlantic Rainforest
Laetiporus sulphureus (Bull.) Murrill	C	n/a	n/a	F	n/a	M	S	L	PR, RS, SC, SP	Atlantic Rainforest
Lentinellus ursinus (Fr.) Kühner	n/a	n/a	TS	F	n/a	M	S	n/a	RS	Atlantic Rainforest
Lentinula boryana (Berk. & Mont.) Pegler	C	T	TS	F	D	M	S	L	BA, PR, RS, SP	Atlantic Rainforest	AY016440, MW508930 (ITS), MW553225 (tef1-α)
Lentinula edodes (Berk.) Pegler	n/a	n/a	n/a	F	n/a	n/a	S	n/a	RS
Lentinula raphanica (Murrill) Mata & R.H. Petersen	C	n/a	n/a	F	D	M	n/a	n/a	AM, SP	Amazon Rainforest, Atlantic Rainforest	AF079579, OQ916911, OQ916912 (ITS), GQ865600 (LSU), MW508954, MW508957, MW508977, MW508978, MW508979, MW508976, MW508974, MW508975, MW508973, MW508972, MW508971 (ITS), MW553244, MW553247, MW553262, MW553263, MW553264, MW553261, MW553259, MW553260, MW553258, MW553257, MW553256 (tef1-α)
Lentinus arcularius (Batsch) Zmitr.	n/a	n/a	n/a	n/a	n/a	M	S	L	PA, PE, PR, MS, RO, RS, SC, SP	Amazon Rainforest, Atlantic Rainforest, Cerrado
Lentinus badius (Berk.) Berk.	n/a	n/a	n/a	n/a	n/a	n/a	S	L	RO, SC, SP	Amazon Rainforest, Atlantic Rainforest
Lentinus berteroi (Fr.) Fr.	C	n/a	TS	n/a	D	M	n/a	L	AM, CE, MG, PE, PR, RJ, RN, RR, RS, SP	Amazon Rainforest, Atlantic Rainforest	JQ955723, OQ617936, OQ617937, OQ617940, OQ617938, OQ617945, OQ617947, OQ617948, OQ617946, OQ618181, OQ618182 (ITS)
Lentinus brumalis (Pers.) Zmitr.	n/a	n/a	TS	n/a	n/a	M	n/a	L	MG, RS, SP	Atlantic Rainforest
Lentinus concavus (Berk.) Corner	C	n/a	n/a	F	D	M	S	L	AC, MS, RR, RS, SP	Amazon Rainforest, Atlantic Rainforest, Pantanal	OQ628490 (ITS)
Lentinus crinitus (L.) Fr.	C	n/a	n/a	F	D	M	S	L	AL, AP, AM, BA, DF, ES, MS, MT, PA, PB, PE, PR, RJ, RN, RO, RR, RS, SC, SE, SP	Amazon Rainforest, Atlantic Rainforest, Caatinga, Cerrado, Pantanal	KR014256 (ITS), GU207293 (ITS), OQ618184, PNT2 (ITS), PNT2 (LSU)
Lentinus fasciatus Berk.	n/a	n/a	n/a	n/a	n/a	n/a	n/a	L	RS	Atlantic Rainforest
Lentinus glabratus Mont.	C	n/a	n/a	n/a	n/a	n/a	n/a	L	RR	Amazon Rainforest
Lentinus patulus Lév.	n/a	n/a	n/a	n/a	n/a	M	n/a	n/a	RS	Atlantic Rainforest
Lentinus scleropus (Pers.) Fr.	C	T	TS	n/a	n/a	M	S	L	AM, RS, SP	Amazon Rainforest, Atlantic Rainforest
Lentinus squarrosulus Mont.	n/a	n/a	n/a	n/a	n/a	n/a	n/a	L	RS	Atlantic Rainforest
Lentinus swartzii Berk.	n/a	T	TS	F	n/a	M	S	L	AM, BA, MG, MS, MT, PE, SP, RJ	Amazon Rainforest, Atlantic Rainforest, Caatinga, Pantanal
Lentinus tricholoma (Mont.) Zmitr.	C	n/a	n/a	F	n/a	M	S	L	AL, AM, AP, AC, DF, MA, MT, PA, PB, PE, PR, RJ, RO, RR, RS, SC, SP	Amazon Rainforest, Atlantic Rainforest, Caatinga, Cerrado
Lenzites betulinus (L.) Fr.	n/a	n/a	n/a	F	n/a	M	S	L	PR, RS, SC, SP	Atlantic Rainforest
Lepiota clypeolaria (Bull.) P. Kumm.	n/a	n/a	n/a	n/a	n/a	M	S	L	RS, SP	Atlantic Rainforest
Lepiota cristata (Bolton) P. Kumm.	n/a	n/a	n/a	F	n/a	M	S	L	MS, RS	Cerrado
Lepiota erminea (Fr.) P. Kumm.	n/a	n/a	n/a	n/a	n/a	n/a	S	n/a	RS	Atlantic Rainforest
Lepiota lilacea Bres.	n/a	n/a	n/a	F	n/a	M	S	n/a	RJ, SP	Atlantic Rainforest
Leucoagaricus americanus (Peck) Vellinga	n/a	n/a	n/a	F	n/a	M	n/a	L	RJ	Atlantic Rainforest, Caatinga
Leucoagaricus badhamii (Berk. & Broome) Singer	n/a	n/a	n/a	n/a	n/a	n/a	S	n/a	RS	Atlantic Rainforest
Leucoagaricus leucothites (Vittad.) Wasser	n/a	n/a	TS	n/a	n/a	n/a	S	L	PR, RS, SP	Atlantic Rainforest
Leucoagaricus nympharum (Kalchbr.) Bon	n/a	n/a	n/a	n/a	n/a	n/a	S	L	RS	Atlantic Rainforest
Leucoagaricus rubrotinctus (Peck) Singer	n/a	n/a	n/a	F	n/a	M	n/a	L	MG, PE, PR, RO, RS	Amazon Rainforest, Atlantic Rainforest, Caatinga
Leucocoprinus birnbaumii (Corda) Singer	n/a	n/a	n/a	F	n/a	M	S	L	AM, CE, MS, PR, RS, SP	Amazon Rainforest, Atlantic Rainforest, Pantanal
Leucocoprinus cepistipes (Sowerby) Pat.	C	n/a	n/a	F	n/a	M	S	L	CE, PI, PR, RO, RR, RS, SP	Amazon Rainforest, Atlantic Rainforest, Caatinga
Leucocoprinus fragilissimus (Ravenel ex Berk. & M.A. Curtis) Pat.	n/a	n/a	n/a	F	n/a	M	S	L	AL, AM, CE, PB, PE, PR, RO, RS, SP	Amazon Rainforest, Atlantic Rainforest
Limacella guttata (Pers.) Konrad & Maubl.	n/a	n/a	n/a	n/a	n/a	n/a	S	L	PR, SP	Atlantic Rainforest
Lopharia cinerascens (Schwein.) G. Cunn.	n/a	n/a	TS	n/a	n/a	M	S	L	AL, PA, PB, PE, PI, PR, RJ, RN, RO, RS, SC, SE, SP	Amazon Rainforest, Atlantic Rainforest, Caatinga
Lycoperdon lividum Pers.	n/a	n/a	n/a	n/a	n/a	M	n/a	n/a	RS	Atlantic Rainforest
Lycoperdon marginatum Vittad.	n/a	n/a	n/a	F	n/a	M	n/a	n/a	PR, RS, SC, SP	Atlantic Rainforest, Pampa
Lycoperdon perlatum Pers.	C	n/a	n/a	F	n/a	M	n/a	n/a	PE, PR, SP, RS	Atlantic Rainforest, Cerrado, Pampa
Lycoperdon pratense Pers.	n/a	n/a	n/a	F	n/a	M	n/a	n/a	RS, SP	Atlantic Rainforest, Pampa
Lyophyllum decastes (Fr.) Singer	n/a	n/a	n/a	n/a	n/a	n/a	n/a	L	PR	Atlantic Rainforest
Lysurus arachnoideus (E. Fisch.) Trierv.-Per. & K. Hosaka	n/a	n/a	n/a	F	n/a	M	n/a	n/a	AM, SC	Amazon Rainforest, Atlantic Rainforest
Macrocybe praegrandis (Berk.) Pegler & Lodge	n/a	T	n/a	F	n/a	M	S	L	PB, PE, MG, MT, SP,RS	Atlantic Rainforest
Macrocybe titans (H.E. Bigelow & Kimbr.) Pegler, Lodge & Nakasone	C	n/a	n/a	F	D	M	S	n/a	PR, RN, SP	Atlantic Rainforest	OQ618189, OR166790, OR166791 (ITS), OR165789 (LSU)
Macrolepiota bonaerensis (Speg.) Singer	C	n/a	n/a	F	n/a	n/a	S	L	MG, PR, RS, SP	Atlantic Rainforest, Cerrado
Macrolepiota colombiana Franco-Mol.	C	n/a	n/a	F	n/a	M	S	L	MT, PR, RS	Atlantic Rainforest
Macrolepiota dolichaula (Berk. & Broome) Pegler & R.W. Rayner	C	n/a	n/a	n/a	n/a	n/a	S	L	SP	Atlantic Rainforest
Macrolepiota excoriata (Schaeff.) Wasser	n/a	n/a	TS	n/a	n/a	n/a	S	L	RS	Atlantic Rainforest
Macrolepiota kerandi (Speg.) Singer	C	n/a	n/a	F	n/a	n/a	S	n/a	RS
Macrolepiota mastoidea (Fr.) Singer	C	n/a	n/a	F	n/a	M	S	L	MG, RS, SP	Atlantic Rainforest
Macrolepiota procera (Scop.) Singer	C	n/a	n/a	F	n/a	M	S	L	PE, RS, SP	Atlantic Rainforest, Urban area
Macrolepiota zeyheri Heinem.	n/a	n/a	n/a	n/a	n/a	n/a	S	L	RS	Atlantic Rainforest
Marasmiellus candidus (Fr.) Singer	n/a	n/a	n/a	n/a	n/a	n/a	S	n/a	SP	Atlantic Rainforest
Marasmiellus confluens (Pers.) J.S. Oliveira	n/a	n/a	n/a	n/a	n/a	n/a	S	L	RO, RS	Amazon Rainforest, Atlantic Rainforest
Marasmiellus cubensis (Berk. & M.A. Curtis) Singer	C	n/a	n/a	n/a	n/a	n/a	S	L	AM, SP	Amazon Rainforest, Atlantic Rainforest
Marasmiellus luxurians (Peck) J.S. Oliveira	n/a	n/a	n/a	n/a	n/a	n/a	n/a	L	PR	Atlantic Rainforest
Marasmiellus ramealis (Bull.) Singer	n/a	n/a	n/a	n/a	n/a	n/a	n/a	L	PR	Atlantic Rainforest
Marasmiellus subpruinosus (Murrill) J.S. Oliveira	C	n/a	n/a	n/a	n/a	n/a	S	L	RR, SP	Amazon Rainforest, Atlantic Rainforest
Marasmius arborescens (Henn.) Beeli	n/a	n/a	n/a	n/a	n/a	n/a	n/a	L	SP	Atlantic Rainforest
Marasmius cladophyllus Berk.	n/a	T	n/a	F	D	M	S	L	AM, PA, PE, PR, RJ, RS, SP	Amazon Rainforest, Atlantic Rainforest	KP635163 (ITS), KP635164 (ITS), KP635118 (LSU), KP635119 (LSU)
Marasmius cohaerens (Pers.) Cooke & Quél.	n/a	n/a	TS	n/a	n/a	n/a	S	n/a	RS	Atlantic Rainforest
Marasmius graminum (Libert) Berk. & Br.	n/a	n/a	n/a	n/a	n/a	n/a	n/a	L	PR	Atlantic Rainforest
Marasmius haematocephalus (Mont.) Fr.	n/a	T	n/a	F	D	M	S	L	AM, MA, MG, PA, PE, PR, RJ, RS, SP	Amazon Rainforest, Atlantic Rainforest, Caatinga	ON502673 (ITS), ON502729 (LSU)
Marasmius personatus Berk. & M.A. Curtis	n/a	n/a	TS	n/a	n/a	n/a	S	n/a	RS	Atlantic Rainforest
Meiorganum curtisii (Berk.) Singer	n/a	n/a	n/a	F	D	M	n/a	n/a	RS		JN974314 (ITS), JX157585 (ITS)
Melanoleuca grammopodia (Bull.) Murrill	n/a	n/a	n/a	n/a	n/a	n/a	S	n/a	RS	Atlantic Rainforest
Melanoleuca melaleuca (Pers.) Murrill	n/a	n/a	n/a	n/a	n/a	M	n/a	n/a	SP	Atlantic Rainforest
Mensularia radiata (Sowerby) Lázaro Ibiza	n/a	n/a	n/a	n/a	n/a	n/a	S	n/a	RS	Atlantic Rainforest
Microporus affinis (Blume & T. Nees) Kuntze	n/a	n/a	n/a	n/a	n/a	n/a	S	n/a	BA, RS	Atlantic Rainforest
Microporus xanthopus (Fr.) Kuntze	n/a	n/a	n/a	n/a	n/a	n/a	S	n/a	RS	Atlantic Rainforest
Micropsalliota brunneosperma (Singer) Pegler	n/a	n/a	n/a	n/a	n/a	M	n/a	n/a	PE	Atlantic Rainforest
Morchella esculenta (L.) Pers.	C	n/a	n/a	F	n/a	M	S	n/a	RS	Atlantic Rainforest, Pampa
Mucidula mucida (Schrad.) Pat.	n/a	n/a	TS	n/a	n/a	n/a	S	n/a	RS	Atlantic Rainforest
Multiclavula clara (Berk. & M.A. Curtis) R.H. Petersen	n/a	n/a	n/a	n/a	n/a	n/a	n/a	L	RS
Multiclavula mucida (Pers.) R.H. Petersen	n/a	n/a	n/a	n/a	n/a	n/a	n/a	L	RS
Mutinus caninus (Huds.) Fr.	n/a	n/a	n/a	F	n/a	M	n/a	n/a	PB, RO	Amazon Rainforest, Caatinga
Mycena acicula (Schaeff.) P. Kumm.	n/a	n/a	n/a	n/a	n/a	n/a	S	L	CE, SP	Atlantic Rainforest, Caatinga
Mycena chlorophos (Berk. & M.A. Curtis) Sacc.	n/a	n/a	n/a	n/a	n/a	M	n/a	n/a	AM, PR, RJ	Amazon Rainforest, Atlantic Rainforest	KJ831841 (ITS)
Mycena epipterygia (Scop.) Gray	n/a	n/a	n/a	n/a	n/a	n/a	S	L	RS	Atlantic Rainforest
Mycena filopes (Bull.) P. Kumm.	n/a	n/a	n/a	n/a	n/a	n/a	n/a	L	RS	Pinus plantation
Mycena galericulata (Scop.) Gray	C	n/a	n/a	n/a	n/a	n/a	S	L	RS	Atlantic Rainforest
Mycena galopus (Pers.) P. Kumm.	n/a	n/a	n/a	n/a	n/a	n/a	n/a	L	SP	Atlantic Rainforest
Mycena leaiana (Berk.) Sacc.	n/a	n/a	n/a	F	n/a	n/a	S	L	AM, SP, RS	Amazon Rainforest, Atlantic Rainforest, Cerrado
Mycena pura (Pers.) P. Kumm.	n/a	n/a	n/a	F	n/a	M	S	L	AM, MS, PR, RS, SP	Amazon Rainforest, Atlantic Rainforest, Cerrado
Mycena sanguinolenta (Alb. & Schwein.) P. Kumm.	n/a	n/a	n/a	n/a	n/a	n/a	S	L	RS	Atlantic Rainforest
Mycenastrum corium (Guers.) Desv.	n/a	n/a	n/a	n/a	n/a	n/a	S	n/a	RS
Mycoleptodonoides aitchisonii (Berk.) Maas Geest.	n/a	n/a	n/a	n/a	n/a	n/a	n/a	L	SP	Atlantic Rainforest
Naucoria aureobrunnea (Berk. & M.A. Curtis) Cout.	n/a	n/a	n/a	n/a	n/a	n/a	n/a	L	SP	Atlantic Rainforest
Neoclitocybe byssiseda (Bres.) Singer	n/a	n/a	n/a	n/a	n/a	M	S	n/a	AM, PR, RS	Amazon Rainforest, Atlantic Rainforest
Neofavolus alveolaris (DC.) Sotome & T. Hatt.	C	n/a	n/a	F	n/a	M	S	L	RS	Atlantic Rainforest
Neofavolus subpurpurascens (Murrill) Palacio & Robledo	C	n/a	n/a	F	D	M	n/a	n/a	RS, SP	Atlantic Rainforest	MH544274 (ITS), MH544275 (ITS), MH544276 (LSU), MH544277 (LSU)
Neonothopanus hygrophanus (Mont.) De Kesel & Degreef	n/a	n/a	n/a	n/a	n/a	n/a	S	L	MS, PR	Atlantic Rainforest, Pantanal
Nigrofomes melanoporus (Mont.) Murrill	n/a	n/a	n/a	n/a	n/a	n/a	S	L	AL, BA, PB, PE, PR, SP	Atlantic Rainforest
Nigroporus vinosus (Berk.) Murrill	n/a	n/a	n/a	n/a	n/a	n/a	n/a	L	AC, MT, PE, PB, RN, RO, RS, SC, SP	Amazon Rainforest, Atlantic Rainforest, Cerrado
Nothopanus eugrammus (Mont.) Singer	n/a	n/a	n/a	n/a	n/a	M	S	n/a	SP	Atlantic Rainforest
Ophiocordyceps entomorrhiza (Dicks.) G.H. Sung et al.	n/a	n/a	n/a	n/a	n/a	n/a	n/a	L	SC
Ophiocordyceps melolonthae (Tul. & C. Tul.) G.H. Sung et al.	n/a	n/a	TS	F	D	n/a	n/a	L	PR, RS	Atlantic Rainforest	KR082313 (ITS)
Ophiocordyceps nutans (Pat.) G.H. Sung et al.	n/a	n/a	n/a	n/a	n/a	n/a	n/a	L	PR	Atlantic Rainforest
Oudemansiella canarii (Jungh.) Höhn.	C	n/a	n/a	F	n/a	M	S	L	AM, PE, PR, RJ, RO, RS, SP	Amazon Rainforest, Atlantic Rainforest
Oudemansiella cubensis (Berk. & M.A. Curtis) R.H. Petersen	C	n/a	n/a	F	D	M	S	n/a	AM, MT, RJ, RS, SP	Amazon Rainforest, Atlantic Rainforest, Caatinga	OQ618190, OQ621660, OQ621664, OQ621663 (ITS)
Oudemansiella platensis (Speg.) Speg.	C	n/a	n/a	F	D	n/a	S	L	DF, ES, PR, RS, SP	Atlantic Rainforest, Cerrado	KJ620018, OQ618206, OQ618203, OQ618202, OQ618209, OQ618208, OQ618200, OQ621665, OQ618201, OQ618211, OQ618212 (ITS)
Oxyporus populinus (Schumach.) Donk	n/a	n/a	n/a	n/a	n/a	n/a	S	L	PR, RS	Atlantic Rainforest
Pachyma cocos (Schwein.) Fr.	n/a	n/a	n/a	n/a	n/a	n/a	n/a	L	AP	Amazon Rainforest
Panaeolus antillarum (Fr.) Dennis	C	n/a	n/a	F	n/a	M	S	n/a	GO, PE, PR, RJ, RS, SC, SP	Atlantic Rainforest, Cerrado
Panaeolus solidipes (Peck) Sacc.	n/a	n/a	n/a	n/a	n/a	n/a	S	n/a	RS	Atlantic Rainforest
Panellus pusillus (Pers. ex Lév.) Burds. & O.K. Mill.	n/a	n/a	n/a	F	n/a	M	S	L	AM, BA, PE, PR, SC, SP, RS	Amazon Rainforest, Atlantic Rainforest, Cerrado
Panus ciliatus (Lév.) T.W. May & A.E. Wood	C	n/a	n/a	F	D	n/a	S	L	RS, SP	Atlantic Rainforest	MT669118, KM870912 (ITS)
Panus conchatus (Bull.) Fr.	n/a	n/a	n/a	n/a	n/a	n/a	n/a	L	SP	Atlantic Rainforest
Panus neostrigosus Drechsler-Santos & Wartchow	C	n/a	n/a	F	D	M	S	L	AM, DF, MG, PR, RO, RR, RS, SC, SP	Amazon Rainforest, Atlantic Rainforest	JQ955721 (ITS)
Panus similis (Berk. & Broome) T.W. May & A.E. Wood	n/a	n/a	n/a	F	n/a	M	n/a	L	AM, PR, RS	Amazon Rainforest, Atlantic Rainforest
Panus strigellus (Berk.) Overh.	C	n/a	TS	F	D	M	S	L	AM, DF, PR, RR, RS, SC, SP	Amazon Rainforest, Atlantic Rainforest	JQ955722 (ITS), JQ955724 (ITS), JQ955725 (ITS), MT669135, MT669125, MT669136, MN598074 (ITS), OQ621657, OQ618220, OQ621672, OQ621705, OQ917263 (ITS)
Panus tephroleucus (Mont.) T.W. May & A.E. Wood	C	n/a	n/a	F	n/a	M	S	L	AM, BA, PA, PE, SP	Amazon Rainforest, Atlantic Rainforest, Semi-arido
Panus velutinus (Fr.) Sacc.	C	T	TS	F	D	M	S	L	AM, MG, MT, PA, PE, PR, RJ, RN, RO, RR, RS, SP	Amazon Rainforest, Atlantic Rainforest, Caatinga	MT669138, MT669139 (ITS), OQ626166 (ITS)
Parasola conopilea (Fr.) Örstadius & E. Larss.	n/a	n/a	n/a	n/a	n/a	n/a	S	n/a	RS	Atlantic Rainforest
Parasola leiocephala (P.D. Orton) Redhead, Vilgalys & Hopple	n/a	n/a	n/a	F	n/a	M	n/a	L	Northeast, PR	Atlantic Rainforest, Caatinga
Parasola plicatilis (Curtis) Redhead, Vilgalys & Hopple	n/a	n/a	n/a	F	n/a	M	S	L	CE, MG, PE, PI, RJ, RO, RS, SP	Amazon Rainforest, Atlantic Rainforest
Parmotrema austrosinense (Zahlbr.) Hale	n/a	n/a	n/a	F	n/a	M	n/a	L	PR, RS, SE, SP	Atlantic Rainforest
Paxillus involutus (Batsch) Fr.	n/a	n/a	n/a	F	n/a	n/a	S	n/a	RS	Atlantic Rainforest
Peniophorella odontiiformis (Boidin & Berthier) K.H. Larss.	n/a	n/a	TS	n/a	n/a	M	S	L	CE, PB, PE, PI, RS, SC, SP	Atlantic Rainforest, Cerrado
Phaeoclavulina abietina (Pers.) Giachini	n/a	n/a	n/a	n/a	n/a	n/a	S	n/a	SP
Phaeoclavulina cyanocephala (Berk. & M.A. Curtis) Giachini	n/a	n/a	n/a	n/a	n/a	M	S	L	PR, RJ	Atlantic Rainforest
Phaeoclavulina flaccida (Fr.) Giachini	n/a	n/a	n/a	n/a	n/a	n/a	S	n/a	Brazil
Phaeoclavulina ochracea (Bres.) Giachini	n/a	n/a	n/a	n/a	n/a	n/a	S	n/a	RS
Phaeocollybia christinae (Fr.) R. Heim	n/a	n/a	n/a	n/a	n/a	n/a	n/a	L	RS
Phaeolepiota aurea (Matt.) Maire	n/a	n/a	n/a	n/a	n/a	M	n/a	n/a	RS, SP	Atlantic Rainforest
Phaeolus schweinitzii (Fr.) Pat.	n/a	n/a	n/a	n/a	n/a	n/a	n/a	L	AC	Amazon Rainforest
Phaeotremella foliacea (Pers.) Wedin, J.C. Zamora & Millanes	C	n/a	n/a	F	n/a	M	S	L	PR, RS	Atlantic Rainforest
Phallus impudicus L.	C	n/a	n/a	F	n/a	n/a	S	n/a	RS
Phallus indusiatus Vent.	C	n/a	n/a	F	D	M	n/a	n/a	AM, CE, ES, MA, MS, PA, PB, PR, RJ, RS, RN, RO, SC, SP	Amazon Rainforest, Atlantic Rainforest, Caatinga, Cerrado	MF372140 (ITS), MG678500 (ITS), MG678501 (ITS), MG678502 (ITS), MF372132 (LSU), MG678463 (LSU), MG678550 (atp6)
Phallus merulinus (Berk.) Cooke	n/a	n/a	n/a	F	n/a	n/a	n/a	L	AM	Amazon Rainforest
Phanerochaete sordida (P. Karst.) J. Erikss. & Ryvarden	n/a	n/a	TS	n/a	n/a	M	S	L	MG, PR, RR, RS, SP	Amazon Rainforest, Atlantic Rainforest, Pinus plantation
Phellinopsis conchata (Pers.) Y.C. Daí	n/a	n/a	n/a	n/a	n/a	n/a	S	L	PR	Atlantic Rainforest
Phellinus igniarius (L.) Quél.	n/a	n/a	n/a	n/a	n/a	M	n/a	L	RS, SP	Atlantic Rainforest
Phillipsia domingensis (Berk.) Berk. ex Denison	C	n/a	n/a	F	D	M	S	n/a	BA, PR, RJ, RS, SP	Atlantic Rainforest	AF117366, AF117371, OQ916913, OQ916914, OQ916915, OQ916916, OQ916917, OQ941784 (ITS)
Phlebia tremellosa (Schrad.) Nakasone & Burds.	n/a	n/a	n/a	n/a	n/a	n/a	n/a	L	PR, RS, SC	Atlantic Rainforest
Phlebiopsis crassa (Lév.) Floudas & Hibbett	n/a	n/a	n/a	n/a	n/a	M	n/a	L	CE, PE, PI, RN, SC, SP	Atlantic Rainforest
Phlebopus beniensis (Singer & Digilio) Heinem. & Rammeloo	C	n/a	n/a	F	D	M	S	n/a	GO, PB, PR, RS, SP	Atlantic Rainforest, Cerrado	MG996742, MG996743, MG996744, MG996745, MG996746, MG996747, MG996748
Phlebopus portentosus (Berk. & Broome) Boedijn	n/a	n/a	n/a	n/a	n/a	M	n/a	L	PB	Atlantic Rainforest
Pholiota adiposa (Batsch) P. Kumm.	n/a	n/a	n/a	n/a	n/a	M	S	n/a	RS	Atlantic Rainforest
Pholiota bicolor (Speg.) Singer	C	T	n/a	F	n/a	M	n/a	L	PR, RR, RS, SP	Amazon Rainforest, Atlantic Rainforest
Pholiota carbonaria (Fr.) Singer	n/a	n/a	n/a	n/a	n/a	M	n/a	n/a	PR, SP	Atlantic Rainforest
Pholiota gummosa (Lasch) Singer	n/a	n/a	n/a	n/a	n/a	M	n/a	n/a	SP	Atlantic Rainforest
Pholiota spumosa (Fr.) Singer	n/a	n/a	n/a	F	n/a	M	n/a	n/a	RS, SP	Atlantic Rainforest
Pholiota squarrosa (Vahl) P. Kumm.	n/a	n/a	n/a	n/a	n/a	n/a	S	n/a	RS	Pampa
Picipes badius (Pers.) Zmitr. & Kovalenko	n/a	n/a	n/a	F	n/a	n/a	S	n/a	RS	Atlantic Rainforest
Pisolithus arhizus (Scop.) Rauschert	n/a	n/a	n/a	F	n/a	M	n/a	n/a	ES, RS, SP	Atlantic Rainforest, Pampa, Pecan plantation
Pleurotus albidus (Berk.) Pegler	C	T	n/a	F	D	M	S	L	AM, MG, PR, RJ, RR, RS, SP	Amazon Rainforest, Atlantic Rainforest	AF345658 (ITS), KF280339 (ITS), KF280334 (ITS), KF280332 (ITS), KF280336 (ITS), KF280338 (ITS), KF280337 (ITS), KF280335 (ITS), KF280333 (ITS), KX538950 (ITS), OQ621706, OQ621728, OQ621737 (ITS)
Pleurotus columbinus Quél.	n/a	n/a	n/a	n/a	n/a	n/a	S	L	RS	Atlantic Rainforest
Pleurotus cornucopiae (Paulet) Rolland	C	n/a	n/a	F	n/a	M	S	L	RS	Atlantic Rainforest
Pleurotus cystidiosus O.K. Mill.	C	n/a	n/a	n/a	n/a	M	n/a	n/a	RS
Pleurotus djamor (Rumph. ex Fr.) Boedijn	C	n/a	TS	F	D	M	S	L	AM, AP, MS, MT, PA, PB, PE, PR, RJ, RO, RR, RS, SC, SP, TO	Amazon Rainforest, Atlantic Rainforest , Pantanal	KF280328 (ITS), KF280329 (ITS), KF280326 (ITS), KF280327 (ITS), KF280324 (ITS), KF280325 (ITS), OQ621766, OQ623833, OQ621747, OQ623829, OQ623828, OQ623171, OQ623169, OQ623172, OQ623170, OQ623173, OQ625112, OQ623174 (ITS)
Pleurotus dryinus (Pers.) P. Kumm.	n/a	n/a	n/a	n/a	n/a	M	n/a	n/a	RS
Pleurotus eryngii (DC.) Quél.	n/a	n/a	n/a	F	n/a	n/a	S	n/a	MS	Cerrado
Pleurotus flabellatus Sacc.	C	n/a	n/a	n/a	n/a	n/a	n/a	L	AM, SP	Amazon Rainforest
Pleurotus floridanus Singer	n/a	n/a	n/a	n/a	n/a	n/a	n/a	L	PR	Atlantic Rainforest
Pleurotus fuscosquamulosus D.A. Reid & Eicker	n/a	n/a	n/a	n/a	D	M	S	L	SP	Atlantic Rainforest	KF280331 (ITS)
Pleurotus magnificus Rick	C	T	n/a	F	n/a	n/a	S	n/a	RS
Pleurotus opuntiae (Durieu & Lév.) Sacc.	n/a	n/a	n/a	n/a	n/a	n/a	n/a	L	AP	Atlantic Rainforest
Pleurotus ostreatus (Jacq.) P. Kumm.	C	n/a	n/a	n/a	n/a	M	S	L	AM, PA, PE, PR, RS	Amazon Rainforest, Atlantic Rainforest
Pleurotus pulmonarius (Fr.) Quél.	C	n/a	TS	F	D	M	S	L	MS, PR, RS, SP	Atlantic Rainforest, Cerrado	KF280340 (ITS), OQ625253, OQ624958, OQ625280, OQ624889, OQ624959, OQ624936, OQ624890, OQ624955, OQ624935, OQ624891 (ITS)
Pleurotus rickii Bres.	C	T	n/a	F	D	M	S	L	RS, SP	Atlantic Rainforest	KF280342 (ITS), KF280341 (ITS)
Pluteus cervinus (Schaeff.) P. Kumm.	C	n/a	n/a	F	n/a	M	S	n/a	PR, RS	Atlantic Rainforest
Pluteus harrisii Murrill	n/a	n/a	TS	F	D	M	S	L	MG, PR, SP	Atlantic Rainforest	FJ816654 (ITS), FJ816666 (ITS), HM562164 (ITS), FJ816644 (LSU), FJ816652 (LSU)
Pluteus longistriatus (Peck) Peck	n/a	n/a	n/a	F	D	M	S	L	SP	Atlantic Rainforest	HM562149 (ITS), HM562172 (ITS), HM562158 (ITS)
Pluteus petasatus (Fr.) Gillet	n/a	n/a	n/a	n/a	n/a	n/a	S	L	RS	Atlantic Rainforest
Pluteus salicinus (Pers.) P. Kumm.	n/a	n/a	n/a	n/a	n/a	M	n/a	L	PR	Atlantic Rainforest
Pluteus thomsonii (Berk. & Broome) Dennis	n/a	n/a	n/a	n/a	n/a	M	n/a	L	PR, RS	Atlantic Rainforest
Podaxis pistillaris (L.) Fr.	n/a	n/a	TS	F	n/a	M	n/a	n/a	CE, PB, PE, PI, RN, RS, SP	Atlantic Rainforest, Caatinga, Cerrado, Pampa
Podoscypha brasiliensis D.A. Reid	n/a	T	n/a	n/a	n/a	M	n/a	L	AC, PA, PR	Amazon Rainforest, Atlantic Rainforest
Podoscypha nitidula (Berk.) Pat.	n/a	T	n/a	n/a	n/a	M	n/a	L	GO, PB, PR, PE, RN	Cerrado, Atlantic Rainforest
Podoscypha venustula (Speg.) D.A. Reid	n/a	n/a	n/a	n/a	n/a	n/a	S	L	PR, RS	Atlantic Rainforest
Polyporus grammocephalus Berk.	C	n/a	n/a	F	n/a	n/a	S	L	AM, BA, AL, PA, PB, PE, PR, RN, RS, SE	Amazon Rainforest, Atlantic Rainforest
Polyporus indigenus I.J.A. Aguiar & M.A. de Sousa	C	T	n/a	n/a	n/a	M	n/a	n/a	AM, PA, RO	Amazon Rainforest
Polyporus pes-simiae Berk.	n/a	T	n/a	n/a	n/a	n/a	S	L	AM	Amazon Rainforest
Polyporus rugulosus Lév.	n/a	n/a	n/a	n/a	n/a	n/a	S	L	AP	Amazon Rainforest
Polyporus sapurema Möller	C	T	n/a	F	n/a	M	S	L	AC, BA, ES, PR, RS, SP, SC	Amazon Rainforest, Atlantic Rainforest
Polyporus tuberaster (Jacq. ex Pers.) Fr.	n/a	n/a	n/a	n/a	n/a	n/a	S	L	RS, SC	Atlantic Rainforest
Polyporus umbellatus (Pers.) Fr.	n/a	n/a	n/a	n/a	n/a	n/a	S	n/a	RS	Atlantic Rainforest
Porodisculus pendulus (Fr.) Murrill	n/a	n/a	n/a	n/a	D	n/a	n/a	L	SP	Atlantic Rainforest	EU423189 (ITS), EU423194 (rpb2)
Porogramme epimiltina (Berk. & Broome) Y.C. Dai et al.	n/a	n/a	n/a	n/a	n/a	n/a	S	L	PA, SC	Amazon Rainforest, Atlantic Rainforest
Poronidulus conchifer (Schwein.) Murrill	n/a	n/a	n/a	n/a	n/a	n/a	n/a	L	AP	Amazon Rainforest
Postia caesia (Schrad.) P. Karst.	n/a	n/a	n/a	n/a	n/a	n/a	n/a	L	SP	Atlantic Rainforest
Protostropharia semiglobata (Batsch) Redhead, Moncalvo & Vilgalys	n/a	n/a	n/a	F	n/a	M	S	L	PR, RS, SP	Atlantic Rainforest
Psathyrella atroumbonata Pegler	n/a	n/a	n/a	n/a	n/a	n/a	n/a	L	SP	Atlantic Rainforest
Psathyrella candolleana (Fr.) Maire	n/a	n/a	n/a	F	n/a	M	n/a	L	PR, RS	Atlantic Rainforest, Pampa
Psathyrella coprinoceps (Berk. & M.A. Curtis) Dennis	C	n/a	n/a	n/a	n/a	M	S	n/a	RS, SP	Atlantic Rainforest
Psathyrella corrugis (Pers.) Konrad & Maubl.	n/a	n/a	n/a	n/a	n/a	n/a	n/a	L	PR	Atlantic Rainforest
Psathyrella piluliformis (Bull.) P.D. Orton	n/a	n/a	n/a	n/a	n/a	n/a	S	n/a	RS, SP	Atlantic Rainforest
Psathyrella spadiceogrisea (Schaeff.) Maire	n/a	n/a	n/a	n/a	n/a	n/a	S	n/a	RS	Atlantic Rainforest
Psathyrella tuberculata (Pat.) A.H. Sm.	n/a	n/a	n/a	F	n/a	M	n/a	n/a	Northeast	Caatinga
Pseudofistulina radicata (Schwein.) Burds.	n/a	n/a	TS	F	D	M	S	L	RJ, SP	Atlantic Rainforest	OQ626163 (ITS)
Pseudogymnopilus pampeanus (Speg.) Raithelh.	n/a	n/a	n/a	n/a	n/a	M	n/a	L	PR, RS, SP	Atlantic Rainforest
Pseudohydnum gelatinosum (Scop.) P. Karst.	C	n/a	n/a	n/a	n/a	M	n/a	L	PA, SP	Amazon Rainforest
Pseudohydnum viridimontanum C. Coelho-Nascimento & Menolli	C	T	n/a	F	D	M	n/a	n/a	MG	Atlantic Rainforest	OR625552, OR625553 (ITS), OR957373, OR957374 (LSU)
Psilocybe zapotecorum R. Heim	n/a	n/a	n/a	F	n/a	M	S	L	MT, PR, RS, SP	Atlantic Rainforest, Pantanal
Pterula subulata Fr.	n/a	n/a	n/a	F	n/a	n/a	S	L	RJ, RS
Punctularia strigosozonata (Schwein.) P.H.B. Talbot	n/a	n/a	n/a	n/a	n/a	n/a	n/a	L	PE	Atlantic Rainforest
Purpureocillium atypicola (Yasuda) Spatafora, Hywel-Jones & Luangsa-ard	n/a	n/a	n/a	n/a	n/a	n/a	n/a	L	PA	Amazon Rainforest
Pycnoporus cinnabarinus (Jacq.) P. Karst.	n/a	n/a	n/a	n/a	n/a	n/a	n/a	L	SP	Atlantic Rainforest
Pycnoporus sanguineus (L.) Murrill	C	n/a	n/a	F	n/a	M	S	L	AL, AM, AP, BA, ES, MT, PA, PB, PE, PR, RJ, RN, RO, RS, SC, SP	Amazon Rainforest, Atlantic Rainforest, Caatinga, Cerrado
Ramalina ecklonii (Spreng.) Meyen & Flot.	n/a	n/a	n/a	n/a	n/a	n/a	n/a	L	PR
Ramaria concolor (Corner) R.H. Petersen	n/a	n/a	n/a	n/a	n/a	n/a	S	n/a	RJ, RS
Ramaria flava (Schaeff.) Quél.	n/a	n/a	n/a	F	n/a	n/a	S	n/a	RS	Eucalyptus plantation
Ramaria flavobrunnescens (G.F. Atk.) Corner	C	n/a	n/a	n/a	n/a	M	n/a	L	PR, RS, SC, SP	Eucalyptus plantation
Ramaria stricta (Pers.) Quél.	n/a	n/a	n/a	n/a	n/a	n/a	S	n/a	RS
Ramaria toxica L.S. Domínguez & R.H. Petersen	C	n/a	n/a	n/a	n/a	M	n/a	L	PR, RS	Eucalyptus plantation
Ramariopsis kunzei (Fr.) Corner	n/a	n/a	n/a	F	n/a	M	S	n/a	MA, PR, SC, RS	Amazon Rainforest, Atlantic Rainforest
Ramariopsis pulchella (Boud.) Corner	n/a	n/a	n/a	n/a	n/a	n/a	S	n/a	RJ
Rhizopogon luteolus Fr.	n/a	n/a	n/a	F	n/a	M	n/a	n/a	SP	Cerrado, Pinus plantation
Rhizopogon roseolus (Corda) Th. Fr	n/a	n/a	n/a	F	n/a	M	n/a	n/a	PR, RS, SC, SP	Atlantic Rainforest, Cerrado, Pampa, Pinus plantation
Rhodocollybia butyracea (Bull.) Lennox	n/a	n/a	n/a	n/a	n/a	n/a	S	n/a	RS	Atlantic Rainforest
Rhodocollybia maculata (Alb. & Schwein.) Singer	n/a	n/a	n/a	n/a	n/a	n/a	n/a	L	PR	Atlantic Rainforest
Rhodocollybia prolixa (Fr.) Antonín & Noordel.	n/a	n/a	n/a	n/a	n/a	n/a	S	n/a	RS	Atlantic Rainforest
Rickenella fibula (Bull.) Raithelh.	n/a	n/a	n/a	n/a	n/a	n/a	n/a	L	RS	Pampa
Rickiella edulis (Speg.) Pfister	C	n/a	TS	F	D	M	n/a	n/a	RS, SP	Atlantic Rainforest	PQ488465, PQ490568, PQ490570, PQ490569, PQ490571 (ITS)
Rigidoporus amazonicus Ryvarden	n/a	T	n/a	n/a	n/a	M	S	L	AC, SC	Amazon Rainforest, Atlantic Rainforest
Rigidoporus lineatus (Pers.) Ryvarden	n/a	n/a	n/a	n/a	n/a	M	S	L	AL, AP, BA, PB, PE, PR, RS, SC	Amazon Rainforest, Atlantic Rainforest, Cerrado
Rigidoporus microporus (Sw.) Overeem	n/a	n/a	n/a	n/a	D	M	S	L	AC, AM, AP, BA, PA, PB, PE, PR, RO, RR, RS, SC, SP	Amazon Rainforest, Atlantic Rainforest, Cerrado	KJ559477 (ITS), KJ559478 (ITS), KJ559479 (ITS), KJ559527 (LSU)
Ripartitella brasiliensis (Speg.) Singer	C	T	n/a	F	D	M	S	L	PE, PR, RS, SP	Atlantic Rainforest	OQ916918, OQ916919, OQ916920 (ITS)
Royoporus spatulatus (Jungh.) A.B. De	C	n/a	n/a	n/a	n/a	n/a	n/a	L	AM	Amazon Rainforest
Russula consobrina (Fr.) Fr.	n/a	n/a	n/a	n/a	n/a	n/a	S	L	PR, RS, SP	Pinus plantation
Russula foetens Pers.	n/a	n/a	n/a	n/a	n/a	n/a	n/a	L	SP	Atlantic Rainforest
Russula parazurea Jul. Schäff.	C	n/a	n/a	F	D	n/a	n/a	n/a	SP		OR166792 (ITS), OR165790 (LSU)
Russula risigallina (Batsch) Sacc.	C	n/a	n/a	F	n/a	n/a	S	L	RS, SP	Atlantic Rainforest, Cerrado
Russula velenovskyi Melzer & Zvára	n/a	n/a	n/a	n/a	n/a	n/a	n/a	L	PR
Russula xerampelina (Schaeff.) Fr.	n/a	n/a	n/a	n/a	n/a	n/a	n/a	L	RS
Schizophyllum commune Fr.	C	n/a	n/a	F	D	M	S	L	AL, AP, BA, DF, MG, MT, PA, PB, PE, PR, RO, RN, RS, SC, SP,	Amazon Rainforest, Atlantic Rainforest, Caatinga, Cerrado	AF249389 (ITS), KJ832063 (ITS), KU255858 (ITS), KX668571 (ITS), KX668572 (ITS), KX668573 (ITS), LN714704 (rpb2)
Scleroderma bovista Fr.	n/a	n/a	n/a	F	n/a	M	n/a	n/a	PE, RS, SC, SP	Atlantic Rainforest, Pampa, Pecan plantation
Scleroderma verrucosum (Bull.) Pers.	n/a	n/a	n/a	F	n/a	M	n/a	L	BA, PR, RJ, RS	Atlantic Rainforest, Pampa
Sclerotinia sclerotiorum (Lib.) de Bary	n/a	n/a	n/a	F	D	n/a	S	n/a	DF, GO, MG, Northeast, PR	Cerrado, Caatinga, phytopatogen in Crotalaria spectabilis	KJ572534 (ITS), KJ572535 (ITS), KJ572536 (ITS), KJ572537 (ITS), KJ572538 (ITS)
Scutellinia scutellata (L.) Lambotte	n/a	n/a	n/a	F	n/a	M	n/a	n/a	PR, RS, SC	Atlantic Rainforest
Scytinostroma odoratum (Fr.) Donk	n/a	n/a	n/a	n/a	n/a	n/a	n/a	L	RR	Amazon Rainforest
Sebacina schweinitzii (Peck) Oberw.	n/a	n/a	n/a	n/a	n/a	n/a	S	n/a	AM	Amazon Rainforest
Sphaerobolus stellatus Tode	n/a	n/a	TS	F	n/a	M	n/a	n/a	RS, SP	Atlantic Rainforest, Cerrado, Pampa
Steccherinum ochraceum (Pers. ex J.F. Gmel.) Gray	n/a	n/a	TS	n/a	n/a	n/a	S	L	PE, PR, RO, SC, SP	Amazon Rainforest, Atlantic Rainforest
Stereopsis hiscens (Berk. & Ravenel) D.A. Reid	n/a	n/a	n/a	n/a	n/a	M	n/a	L	AM, PR, SP	Amazon Rainforest, Atlantic Rainforest, Cerrado
Stereum hirsutum (Willd.) Pers.	n/a	n/a	n/a	F	n/a	M	S	L	PA, PR, RS, SP	Amazon Rainforest, Atlantic Rainforest
Stereum ostrea (Blume & T. Nees) Fr.	n/a	n/a	TS	F	n/a	M	S	L	AM, AL, BA, MS, MT, PA, PB, PE, PR, RJ, RN, RR, RS, SC, SE, SP	Amazon Rainforest, Atlantic Rainforest, Cerrado, Pantanal
Stereum sanguinolentum (Alb. & Schwein.) Fr.	n/a	n/a	n/a	n/a	n/a	n/a	S	n/a	RS	Atlantic Rainforest
Stropharia aeruginosa (Curtis) Quél.	n/a	n/a	n/a	n/a	n/a	M	n/a	n/a	RS	Atlantic Rainforest
Stropharia coronilla (Bull.) Quél.	n/a	n/a	n/a	F	n/a	M	S	L	PE, PR, RS, SP	Pampa
Stropharia rugosoannulata Farl. ex Murrill	C	n/a	TS	F	n/a	M	S	L	PR, RS, SP	Atlantic Rainforest
Suillus granulatus (L.) Roussel	C	n/a	n/a	F	n/a	M	S	L	PR, RS, SC, SP	Atlantic Rainforest, Pinus plantation
Suillus luteus (L.) Roussel	C	n/a	n/a	F	n/a	M	S	L	PR, RS, SP, South	Atlantic Rainforest, Pinus plantation
Suillus salmonicolor (Frost) Halling	C	n/a	n/a	F	D	M	S	L	PR, RS, SC, SP	Atlantic Rainforest, Pinus plantation	AJ419217 (ITS), AJ419218 (ITS), OR166793 (ITS), OR165791 (LSU)
Suillus subaureus (Peck) Snell	C	n/a	n/a	n/a	n/a	M	n/a	L	RS	Atlantic Rainforest, Pinus plantation
Tapinella atrotomentosa (Batsch) Šutara	n/a	n/a	n/a	n/a	n/a	M	n/a	L	SP	Atlantic Rainforest
Tapinella panuoides (Fr.) E.-J. Gilbert	n/a	n/a	n/a	n/a	n/a	M	S	L	PR, RS	Atlantic Rainforest
Tetrapyrgos alba (Berk. & M.A. Curtis) E. Horak	n/a	n/a	n/a	F	n/a	n/a	S	n/a	PR, RJ, RS, SP	Atlantic Rainforest
Thamnomyces chordalis Fr.	n/a	n/a	n/a	F	n/a	M	n/a	n/a	AM, RR	Amazon Rainforest
Thelephora palmata (Scop.) Fr.	n/a	n/a	n/a	n/a	n/a	M	n/a	L	PR, SC	Atlantic Rainforest
Thelephora vialis Schwein.	n/a	n/a	n/a	n/a	n/a	M	n/a	n/a	SP	Atlantic Rainforest
Trametes cubensis (Mont.) Sacc.	c	n/a	n/a	F	n/a	M	S	L	AP, BA,MT, MS, PA, PE, PR, RO, RS, SC, SP	Amazon Rainforest, Atlantic Rainforest, Pantanal
Trametes elegans (Spreng.) Fr.	n/a	n/a	n/a	F	n/a	M	S	L	AP, BA, MT, PA, PE, PR, RO, RR, RS, SC, SP	Amazon Rainforest, Atlantic Rainforest, Cerrado
Trametes hirsuta (Wulfen) Lloyd	n/a	n/a	n/a	F	D	M	S	L	RS, SC, SP	Atlantic Rainforest	JQ346220 (ITS), KR093885 (ITS)
Trametes ochracea (Pers.) Gilb. & Ryvarden	C	n/a	n/a	n/a	n/a	n/a	S	L	RR, RS, SP	Amazon Rainforest, Atlantic Rainforest, Cerrado
Trametes pubescens (Schumach.) Pilát	n/a	n/a	n/a	n/a	n/a	n/a	S	L	AC, RS	Amazon Rainforest, Atlantic Rainforest
Trametes trogii Berk.	n/a	n/a	n/a	n/a	n/a	n/a	n/a	L	SP	Atlantic Rainforest
Trametes vernicipes (Berk.) Zmitr., Wasser & Ezhov	n/a	n/a	n/a	n/a	n/a	n/a	S	n/a	RS	Atlantic Rainforest
Trametes versicolor (L.) Lloyd	n/a	n/a	n/a	F	D	M	S	L	BA, MS, PA, PR, RS, SC, SP	Amazon Rainforest, Atlantic Rainforest, Cerrado	JN164975 (ITS), KF573151 (rpb1), KF573102 (rpb2), KF573054 (tef1-α)
Trechispora mollusca (Pers.) Liberta	n/a	n/a	n/a	n/a	n/a	M	S	L	RS, SC	Atlantic Rainforest
Trechispora thelephora (Lév.) Ryvarden	C	n/a	n/a	F	D	M	n/a	L	AL, AM, BA, MG, PA, PB, PE, PR, RN, RO, RS, SC, SP	Amazon Rainforest, Atlantic Rainforest	KY769868 (ITS), OQ626164 (ITS)
Tremella aurantia Schwein.	n/a	n/a	n/a	n/a	n/a	M	S	L	PR, SP	Atlantic Rainforest
Tremella fuciformis Berk.	C	T	n/a	F	D	M	S	L	AM, BA, DF, PR, RJ, RS, SP	Amazon Rainforest, Atlantic Rainforest, Cerrado	OQ625283 (ITS)
Tremella mesenterica Retz.	C	n/a	TS	F	n/a	M	S	L	SC, SP, RS	Atlantic Rainforest
Tremellodendropsis tuberosa (Grev.) D.A. Crawford	n/a	n/a	n/a	n/a	n/a	n/a	n/a	L	PR	Atlantic Rainforest
Trichaptum abietinum (Pers. ex J.F. Gmel.) Ryvarden	n/a	n/a	n/a	F	n/a	M	S	L	PE, RS, SC, SP	Atlantic Rainforest
Trichaptum biforme (Fr.) Ryvarden	n/a	n/a	n/a	F	n/a	M	S	L	BA, PE, RS, SP	Atlantic Rainforest, Caatinga
Trichaptum perrottetii (Lév.) Ryvarden	C	n/a	n/a	F	n/a	M	n/a	L	AP, BA, MS, MT, PA, PB, PE, PR, SP	Amazon Rainforest, Atlantic Rainforest, Caatinga, Cerrado, Pantanal
Trichocoma paradoxa Jungh.	n/a	n/a	n/a	F	n/a	M	n/a	n/a	MG, RS	Atlantic Rainforest
Trichoglossum hirsutum (Pers.) Boud.	n/a	n/a	n/a	F	n/a	M	n/a	n/a	GO, PE, PR, RS	Atlantic Rainforest, Cerrado
Trichoglossum walteri (Berk.) E.J. Durand	n/a	n/a	TS	n/a	n/a	M	n/a	n/a	SC	Atlantic Rainforest
Tricholoma atrosquamosum Sacc.	n/a	n/a	n/a	n/a	n/a	n/a	n/a	L	PR
Tricholoma evenosum (Sacc.) Rea	n/a	n/a	n/a	n/a	n/a	M	n/a	n/a	SP	Atlantic Rainforest
Tricholoma sulphureum (Bull.) P. Kumm.	n/a	n/a	n/a	F	n/a	n/a	S	n/a	RS
Tricholoma vaccinum (Schaeff.) P. Kumm.	n/a	n/a	n/a	n/a	n/a	n/a	S	n/a	RS	Atlantic Rainforest
Tricholomopsis aurea (Beeli) Desjardin & B.A. Perry	C	n/a	n/a	n/a	D	n/a	S	L	PA, PR, SP	Amazon Rainforest, Atlantic Rainforest, Cerrado	PQ569934 (ITS)
Tropicoporus linteus (Berk. & M.A. Curtis) L.W. Zhou & Y.C. Dai	n/a	n/a	n/a	F	n/a	M	n/a	L	AP, PA, PE, PR, RO, RS, SC, SP	Amazon Rainforest, Atlantic Rainforest, Caatinga
Truncospora ochroleuca (Berk.) Pilát	n/a	n/a	n/a	F	n/a	n/a	S	L	RS, SC	Atlantic Rainforest
Truncospora tephropora (Mont.) Zmitr.	n/a	n/a	n/a	F	n/a	M	S	L	BA, PA, MT, SC, Northeast	Amazon Rainforest, Atlantic Rainforest, Caatinga
Tuber floridanum A. Grupe, Sulzbacher & M.E. Sm.	C	n/a	n/a	F	D	M	n/a	n/a	RS	Pecan plantation	MF611782 (ITS), MH032563 (rpb2)
Typhula juncea (Alb. & Schwein.) P. Karst.	n/a	n/a	n/a	n/a	n/a	n/a	S	L	PR, RS	Atlantic Rainforest
Ustilago maydis (DC.) Corda	C	n/a	n/a	F	n/a	n/a	n/a	L	CE, MG, PE, PR, SP	Corn plantation
Vascellum intermedium A.H. Sm.	n/a	n/a	n/a	n/a	n/a	M	n/a	n/a	SP	Atlantic Rainforest
Vitreoporus dichrous (Fr.) Zmitr.	n/a	n/a	TS	n/a	n/a	n/a	S	L	AL, AM, MG, PE, PR, RJ, RS, SC, SP	Amazon Rainforest, Atlantic Rainforest, Caatinga, Cerrado
Volvariella bombycina (Schaeff.) Singer	n/a	n/a	n/a	n/a	D	M	S	L	PR, RS, SP	Atlantic Rainforest	EU920673 (ITS), EU920669 (LSU), OQ626161, OQ626165 (ITS)
Volvariella taylorii (Berk. & Broome) Singer	n/a	n/a	n/a	n/a	n/a	n/a	S	L	PR, RS, SP	Atlantic Rainforest
Volvariella volvacea (Bull.) Singer	C	n/a	n/a	F	n/a	M	S	L	PR, RJ, RS	Atlantic Rainforest
Volvopluteus earlei (Murrill) Vizzini, Contu & Justo	n/a	n/a	n/a	F	n/a	M	n/a	L	PR	Atlantic Rainforest, Caatinga
Volvopluteus gloiocephalus (DC.) Vizzini, Contu & Justo	C	n/a	n/a	F	n/a	M	S	L	PE, PR, RS	Atlantic Rainforest
Wynnea americana Thaxt.	n/a	n/a	n/a	F	n/a	n/a	S	n/a	RS
Wynnea gigantea Berk. & M.A. Curtis	n/a	n/a	n/a	F	D	M	n/a	n/a	RS	Atlantic Rainforest	MK335781 (ITS), MK335782 (ITS), MK335790 (SSU), MK335802 (LSU), MK335801 (LSU), MK335791 (SSU),
Xeromphalina campanella (Batsch) Kühner & Maire	n/a	n/a	n/a	n/a	n/a	n/a	n/a	L	AM	Amazon Rainforest
Xeromphalina tenuipes (Schwein.) A.H. Sm.	n/a	n/a	TS	F	n/a	M	S	L	ES, MG, PR, RJ, RS, SP	Atlantic Rainforest
Xerula pudens (Pers.) Singer	n/a	n/a	n/a	n/a	n/a	n/a	S	n/a	RS	Atlantic Rainforest
Xylaria polymorpha (Pers.) Grev.	n/a	n/a	n/a	F	n/a	M	S	n/a	AM, RS, SC, SP	Amazon Rainforest, Atlantic Rainforest, Caatinga
Xylobolus frustulatus (Pers.) P. Karst.	n/a	n/a	n/a	n/a	n/a	M	n/a	L	AL, RJ, SP	Atlantic Rainforest
Xylodon flaviporus (Berk. & M.A. Curtis ex Cooke) Riebesehl & Langer	n/a	n/a	n/a	n/a	n/a	M	n/a	L	AL, PB, PE, PR, RN, SC, SP	Amazon Rainforest, Atlantic Rainforest, Pinus plantation
Zhuliangomyces illinitus (Fr.) Redhead	n/a	n/a	n/a	n/a	n/a	n/a	n/a	L	PR	Atlantic Rainforest

## Sheet: Status_Final_BEM
IFungiLab - Brazilian Edible Mushrooms (BEM)	IFungiLab - Brazilian Edible Mushrooms (BEM)
Taxon	WES	ROB	DCB	BEM	Brazilian state	Biome	GenBank accession	Sequence from any collaborator or GenBank (unpublished)	Additional comments
Agaricus meijeri Heinem.	E1	T(M)	C	BEM1	PR, RS	Atlantic Rainforest
Agaricus subrufescens Peck	E1	D◊	C	BEM1	PR, RS, SP	Atlantic Rainforest	KU557350 (ITS), AJ884650 (ITS), AJ884652 (ITS), AJ884653 (ITS), AJ884654 (ITS), AY818653 (ITS), AY818651 (ITS), AY818652 (ITS), AY818658 (ITS), AY818650 (ITS), KF281110 (ITS), KF281111 (ITS), KF281112 (ITS), KF281113 (ITS)
Amanita craseoderma Bas	E1	T(M)	N	BEM1	AM, RO	Amazon Rainforest
Amauroderma omphalodes (Berk.) Torrend	E1	T(D)	N	BEM1	AL, AM, BA, MG, MS, MT, PA, PE, PR, RJ, RO, SC, SP	Amazon Rainforest, Atlantic Rainforest, Cerrado	KT006604 (ITS), KT006603 (ITS), MF409956 (ITS), MF409957 (ITS), MF409951 (LSU), MF409952 (LSU), MF436682 (rpb1), MF436683 (rpb1), MF421238 (tef-1α), MF421238 (tef-1α)
Arachnion album Schwein.	E1	D◊	N	BEM1	PE, PR, RS, SP	Atlantic Rainforest, Cerrado, Pampa, urban area		KX496885 (ITS)
Armillaria puiggarii Speg.	E1	T(M)	N	BEM1	RS, SP	Atlantic Rainforest
Auricularia brasiliana Y.C. Dai & F. Wu	E1*	T(D)	N	BEM1	AL, BA, CE, MA, MT,PE, PI, RO		KP729274, KP729275, KP729276, KP729277 (ITS), KP729292, KP729293, KP729294, KP729295 (LSU)
Auricularia cornea Ehrenb.	E1	D♦	C	BEM1	AC, CE, DF, GO, MA, PB, PE, PR, RS, SP	Amazon Rainforest, Atlantic Rainforest, Cerrado	KX022016 (ITS), MH213358 (ITS), KX022047 (LSU), MZ753959 (rpb1), KX022076 (rpb2), MH213359 (ITS), MH213403 (LSU), MH213433 (rpb2)	KX022015 (ITS), KX022046 (LSU), KX022075 (rpb2), OQ617344, OQ617345 (ITS)
Auricularia fuscosuccinea (Mont.) Henn.	E1	D♦	C	BEM1	AC, AM, GO, MT, PA, PB, PE, PR, RJ, RO, RS, SC, SP	Amazon Rainforest, Atlantic Rainforest, Cerrado	MH213366 (ITS), MH213367(ITS), MH213368 (ITS), KX022028 (ITS), MH213407 (LSU), MH213408 (LSU), MH213409 (LSU), KX022059 (LSU), MZ753964 (rpb1), MH213436 (rpb2), MH213437 (rpb2), MH213438 (rpb2), KX022089 (rpb2)	OQ617347, OQ617348, OQ617351, OQ617352, OQ617350, OQ617346, OQ617349, OQ892124 (ITS)
Auricularia tremellosa (Fr.) Pat	E1*	D♦	C*	BEM1	AC, AM, GO, MA	Amazon Rainforest, Cerrado	MH213390, MH213391 (ITS), MH213424, MZ669932 (LSU), MH213455 (rpb2)	OQ617353 (ITS)
Boletinellus rompelii (Pat. & Rick) Watling	E1	T(D◊)	C*	BEM1	DF, PR, RS, SP	Atlantic Rainforest, Pinus plantation, Cerrado	AJ419192 (ITS)	MG996739 (ITS), MG996740 (ITS), MG996741 (ITS)
Boletus edulis Bull.	E1	D♦	C	BEM1	RS, SP	Pinus plantation		OQ801185 (ITS), OQ941815 (LSU)
Bresadolia paradoxa Speg.	E1	D	C	BEM1	RS, RR, SP	Amazon Rainforest, Atlantic Rainforest	KY777230 (ITS), KY777231 (ITS), KY777232 (ITS), KY777235 (LSU), KY777236 (LSU)
Cantharellus guyanensis Mont.	E1	D♦	C	BEM1	AM, PB, PE, PR, SC, SP	Amazon Rainforest, Atlantic Rainforest, Caatinga	KC897658 (LSU), KC897659 (LSU)	OR166780, OR166781 (ITS)
Clavulinopsis laeticolor (Berk. & M.A. Curtis) R.H. Petersen	E1	D♦	N	BEM1	RS, SC	Atlantic Rainforest		OQ968588, OQ968589, OQ968593, OQ968594, OQ968592, OQ968595, OQ968591, OQ968587 (ITS)
Collybia sordida (Schumach.) Z.M. He & Zhu L. Yang	E1	D♦	C	BEM1	PR, RJ, RS, SP	Atlantic Rainforest, Urban area		OQ618185, OR166786, OR166787, OR166788, OR166789 (ITS), OR165788 (LSU)
Cookeina colensoi (Berk.) Seaver	E1	D♦	C*	BEM1	BA, MT, PR, RS, SC, SP	Atlantic Rainforest, Cerrado		OQ621659 (ITS)
Cookeina tricholoma (Mont.) Kuntze	E1	T(D♦)	C	BEM1	AL, AM, BA, MA, PA, PR, RJ, SC, SP	Amazon Rainforest, Atlantic Rainforest		OQ617354, OQ621662 (ITS)
Cookeina venezuelae (Berk. & M.A. Curtis) Le Gal	E1	D♦	C*	BEM1	PR, SP	Atlantic Rainforest		OQ621661, OQ621656, OQ621658 (ITS)
Coprinellus radians (Fr.) Vilgalys, Hopple & Jacq. Johnson	E1	D◊	N	BEM1	MG, RS	Atlantic Rainforest (endophyte of Solanum cernuum)	HM997120, KY364618 (ITS)
Coprinus comatus (O.F. Müll.) Pers.	E1	D◊♦	C	BEM1	PR, RS, SP	Atlantic Rainforest, Cerrado		MK843969 (ITS), OQ617445, OR166782 (ITS)
Cotylidia aurantiaca (Pat.) A.L. Welden	E1	T(M)	C*	BEM1	AM, PA, PR, RJ, RS, SP	Amazon Rainforest, Atlantic Rainforest
Cymatoderma dendriticum (Pers.) D.A. Reid	E1	D♦	N	BEM1	PB, PE, PR, SE, RS, SC, SP	Atlantic Rainforest		OQ938259, OQ938260 (ITS)
Dactylosporina steffenii (Rick) Dörfelt	E1	T(M)	R	BEM1	PE, PR, RS, SP	Atlantic Rainforest
Favolus brasiliensis (Fr.) Fr.	E1	T(D♦)	C	BEM1	AM, BA, MG, MT, PA, PR, RJ, RO, RR, RS, SC, SP	Amazon Rainforest, Atlantic Rainforest, Cerrado	AB735977 (ITS), MN648683 (ITS), MN648682 (ITS), AB735953 (LSU), AB735954 (LSU), MN648708 (LSU), MN648709 (LSU), MN648710 (LSU), MN648711 (LSU), MN781127 (RPB1)	OQ617891 (ITS)
Favolus pseudoprinceps (Murrill) Sacc. & Trotter	E1	D	C	BEM1	AM, ES, MT, PA, RJ, RR, SP	Amazon Rainforest, Atlantic Rainforest	MN648686, MN648687, MN648688, OR353453, OR353454, OR346137, OR353455 (ITS), MN648714, MN648715, MN648716, OR351906, OR351907, OR351908, OR351909 (LSU), OR735317, OR735318, OR735319 (tef), PP784160, PP784161, MN781131 (rpb1)
Favolus tessellatus Mont.	E1	D♦	C	BEM1	ES, PR, RS, SP	Atlantic Rainforest	MN648685, MN648684, OQ617926, OQ617926, OQ617931, OR353448, OR353449, OR353450, OR502609, OR346134, OR353451, OR502611, OR502612 (ITS), MN648713, MN648712, OR351904, OR502617, OR502618, OR502619 (LSU), MN648722, MN648721 (mtSSU), OR735315 (tef-1α), OR735327, MN781130 (rpb1)	OQ617926, OQ617931 (ITS)
Favolus trigonus Lloyd	E1	T(D)	C	BEM1	AC, AM, BA, PA, RR, RS, SP	Amazon Rainforest, Atlantic Rainforest, Caatinga	PP062817, OR353447, PP062818 (ITS), OR351903 (LSU), OR735314 (tef-1α)
Gyroporus austrobrasiliensis A.C. Magnago	E1*	T(D)	C*	BEM1	RS	Atlantic Rainforest	MF436999 (ITS), MF437000 (ITS), MF437001 (ITS), MF437014 (LSU), MF437015 (LSU)
Irpex lacteus (Fr.) Fr.	E1	D◊	N	BEM1	AP, MS, PA, PE, PR, RS, SC, SP	Amazon Rainforest, Atlantic Rainforest, Caatinga, Cerrado	KP691044 (ITS), JX559574 (ITS)
Irpex rosettiformis C.C. Chen & Sheng H. Wu	E1	T(D♦)	C	BEM1	AC, BA, GO, MS, MT, PR, RO, RR, RS, SC, SP	Atlantic Rainforest, Amazon Rainforest, Cerrado	JN649346 (ITS), JX109875 (rpb2), JX109904 (tef1-α)	OP852120, OP852177, OP852119, OP852130, OQ617929, OP852129, OP852121, OP852178, OQ617933 (ITS)
Laccaria lateritia Malençon	E1	D♦	C*	BEM1	SC, SP	Eucalyptus dunnii plantation		OQ801186 (ITS)
Lactarius hepaticus Plowr.	E1*	D♦	C*	BEM1	SP	Pinus plantation		OR166783, OR166784, OR166785 (ITS)
Lactarius quieticolor Romagn.	E1	D	C	BEM1	RS	Pinus plantation	MT007126, MT007127, MT007128 (ITS)
Laetiporus gilbertsonii Burds.	E1	D	C*	BEM1	ES, SP	Atlantic Rainforest	KP765240 (ITS), KP765241 (ITS), KP765239 (ITS), KP765237 (ITS)
Lentinula boryana (Berk. & Mont.) Pegler	E1	T(D)	C	BEM1	BA, PR, RS, SP	Atlantic Rainforest	AY016440, MW508930 (ITS), MW553225 (tef1-α)
Lentinula raphanica (Murrill) Mata & R.H. Petersen	E1	D♦	C	BEM1	AM, SP	Amazon Rainforest, Atlantic Rainforest	AF079579 (ITS), GQ865600 (LSU), MW508954, MW508957, MW508977, MW508978, MW508979, MW508976, MW508974, MW508975, MW508973, MW508972, MW508971 (ITS), MW553244, MW553247, MW553262, MW553263, MW553264, MW553261, MW553259, MW553260, MW553258, MW553257, MW553256 (tef1-α)	OQ916911, OQ916912 (ITS)
Lentinus berteroi (Fr.) Fr.	E1	D♦◊	C	BEM1	AM, CE, MG, PE, PR, RJ, RN, RR, RS, SP	Amazon Rainforest, Atlantic Rainforest		JQ955723 (ITS), OQ617936, OQ617937, OQ617940, OQ617938, OQ617945, OQ617947, OQ617948, OQ617946, OQ618181, OQ618182 (ITS)
Lentinus crinitus (L.) Fr.	E1	D♦	C	BEM1	AL, AP, AM, BA, DF, ES, MS, MT, PA, PB, PE, PR, RJ, RN, RO, RR, RS, SC, SE, SP	Amazon Rainforest, Atlantic Rainforest, Caatinga, Cerrado, Pantanal	KR014256 (ITS), GU207293 (ITS)	OQ618184, PNT2 (ITS), PNT2 (LSU)
Lentinus scleropus (Pers.) Fr.	E1	T(M)	C*	BEM1	AM, RS, SP	Amazon Rainforest, Atlantic Rainforest
Lentinus swartzii Berk.	E1	T(M)	N	BEM1	AM, BA, MG, MS, MT, PE, SP, RJ	Amazon Rainforest, Atlantic Rainforest, Caatinga, Pantanal
Macrocybe praegrandis (Berk.) Pegler & Lodge	E1	T(M)	R	BEM1	PB, PE, MG, MT, SP, RS	Atlantic Rainforest
Macrocybe titans (H.E. Bigelow & Kimbr.) Pegler, Lodge & Nakasone	E1	D♦	C	BEM1	PR, RN, SP	Atlantic Rainforest		OQ618189, OR166790, OR166791 (ITS), OR165789 (LSU)
Marasmius cladophyllus Berk.	E1	T(D)	N	BEM1	AM, PA, PE, PR, RJ, RS, SP	Amazon Rainforest, Atlantic Rainforest	KP635163 (ITS), KP635164 (ITS), KP635118 (LSU), KP635119 (LSU)
Marasmius haematocephalus (Mont.) Fr.	E1	T(D)	N	BEM1	AM, MA, MG, PA, PE, PR, RJ, RS, SP	Amazon Rainforest, Atlantic Rainforest, Caatinga	ON502673 (ITS), ON502729 (LSU)
Neofavolus subpurpurascens (Murrill) Palacio & Robledo	E1	D	C	BEM1	RS, SP	Atlantic Rainforest	MH544274 (ITS), MH544275 (ITS), MH544276 (LSU), MH544277 (LSU)
Ophiocordyceps melolonthae (Tul. & C. Tul.) G.H. Sung, J.M. Sung, Hywel-Jones & Spatafora	E1	D◊	N	BEM1	PR, RS	Atlantic Rainforest	KR082313 (ITS)
Oudemansiella cubensis (Berk. & M.A. Curtis) R.H. Petersen	E1	D♦	C	BEM1	AM, MT, RJ, RS, SP	Amazon Rainforest, Atlantic Rainforest, Caatinga		OQ618190, OQ621660, OQ621664, OQ621663 (ITS)
Oudemansiella platensis (Speg.) Speg.	E1	D♦◊	C	BEM1	DF, ES, PR, RS, SP	Atlantic Rainforest, Cerrado	KJ620018 (ITS)	OQ618206, OQ618203, OQ618202, OQ618209, OQ618208, OQ618200, OQ621665, OQ618201, OQ618211, OQ618212 (ITS)
Panus ciliatus (Lév.) T.W. May & A.E. Wood	E1	D	N	BEM1	DF, ES, PR, RS, SP	Atlantic Rainforest	KM870912 (ITS)	MT669118 (ITS)
Panus neostrigosus Drechsler-Santos & Wartchow	E1	D	C	BEM1	AM, DF, MG, PR, RO, RR, RS, SC, SP	Amazon Rainforest, Atlantic Rainforest	JQ955721 (ITS), JQ955730 (LSU)
Panus strigellus (Berk.) Overh.	E1	D♦◊	C	BEM1	AM, DF, PR, RR, RS, SC, SP	Amazon Rainforest, Atlantic Rainforest	JQ955722 (ITS), JQ955724 (ITS), JQ955725 (ITS), JQ955729 (LSU), JQ955731 (LSU), JQ955732 (LSU), MT669135, MT669125, MT669136, MN598074 (ITS)	OQ621657, OQ618220, OQ621672, OQ621705, OQ917263 (ITS)
Panus velutinus (Fr.) Sacc.	E1	T(D♦◊)	C	BEM1	AM, MG, MT, PA, PE, PR, RJ, RN, RO, RR, RS, SP	Amazon Rainforest, Atlantic Rainforest, Caatinga	MT669138, MT669139 (ITS)	OQ626166 (ITS)
Phallus indusiatus Vent.	E1	D	C*	BEM1	AM, CE, ES, MA, MS, PA, PB, PR, RJ, RS, RN, RO, SC, SP	Amazon Rainforest, Atlantic Rainforest, Caatinga, Cerrado	MF372140 (ITS), MG678500 (ITS), MG678501 (ITS), MG678502 (ITS), MF372132 (LSU), MG678463 (LSU), MG678550 (atp6)
Phillipsia domingensis (Berk.) Berk. ex Denison	E1	D♦	R	BEM1	BA, PR, RJ, RS, SP	Atlantic Rainforest	AF117366, AF117371 (ITS)	OQ916913, OQ916914, OQ916915, OQ916916, OQ916917, OQ941784 (ITS)
Phlebopus beniensis (Singer & Digilio) Heinem. & Rammeloo	E1	D	C	BEM1	GO, PB, PR, RS, SP	Atlantic Rainforest, Cerrado		MG996742, MG996743, MG996744, MG996745, MG996746, MG996747, MG996748
Pholiota bicolor (Speg.) Singer	E1	T(M)	C	BEM1	PR, RR, RS, SP	Amazon Rainforest, Atlantic Rainforest
Pleurotus albidus (Berk.) Pegler	E1	T(D♦)	C	BEM1	AM, MG, PR, RJ, RR, RS, SP	Amazon Rainforest, Atlantic Rainforest	AF345658 (ITS), KF280339 (ITS), KF280334 (ITS), KF280332 (ITS), KF280336 (ITS), KF280338 (ITS), KF280337 (ITS), KF280335 (ITS), KF280333 (ITS), KX538950 (ITS)	OQ621706, OQ621728, OQ621737 (ITS)
Pleurotus djamor (Rumph. ex Fr.) Boedijn	E1	D♦	C	BEM1	AM, AP, MS, MT, PA, PB, PE, PR, RJ, RO, RR, RS, SC, SP, TO	Amazon Rainforest, Atlantic Rainforest, Pantanal	KF280328 (ITS), KF280329 (ITS), KF280326 (ITS), KF280327 (ITS), KF280324 (ITS), KF280325 (ITS)	OQ621766, OQ623833, OQ621747, OQ623829, OQ623828, OQ623171, OQ623169, OQ623172, OQ623170, OQ623173, OQ625112, OQ623174 (ITS)
Pleurotus fuscosquamulosus D.A. Reid & Eicker	E1	D	N	BEM1	SP	Atlantic Rainforest	KF280331 (ITS)
Pleurotus magnificus Rick	E1*	T(M)	C*	BEM1	RS	Atlantic Rainforest
Pleurotus pulmonarius (Fr.) Quél.	E1	D♦	C	BEM1	MS, PR, RS, SP	Atlantic Rainforest, Cerrado	KF280340 (ITS)	OQ625253, OQ624958, OQ625280, OQ624889, OQ624959, OQ624936, OQ624890, OQ624955, OQ624935, OQ624891 (ITS)
Pleurotus rickii Bres.	E1	T(D)	C	BEM1	RS, SP	Atlantic Rainforest	KF280342 (ITS), KF280341 (ITS)
Pluteus harrisii Murrill	E1	D	N	BEM1	MG, PR, SP	Atlantic Rainforest	FJ816654 (ITS), FJ816666 (ITS), HM562164 (ITS), FJ816644 (LSU), FJ816652 (LSU)
Pluteus longistriatus (Peck) Peck	E1	D	N	BEM1	SP	Atlantic Rainforest	HM562149 (ITS), HM562172 (ITS), HM562158 (ITS)
Podoscypha brasiliensis D.A. Reid	E1	T(M)	N	BEM1	AC, PA, PR	Amazon Rainforest, Atlantic Rainforest
Podoscypha nitidula (Berk.) Pat.	E1	T(M)	N	BEM1	GO, PB, PR, PE, RN	Cerrado, Atlantic Rainforest
Polyporus indigenus I.J.A. Aguiar & M.A. de Sousa	E1	T(M)	C	BEM1	AM, PA, RO	Amazon Rainforest
Polyporus sapurema Möller	E1	T(M)	R	BEM1	AC, BA, ES, PR, RS, SP, SC	Amazon Rainforest, Atlantic Rainforest
Pseudofistulina radicata (Schwein.) Burds.	E1	D♦	N	BEM1	RJ, SP	Atlantic Rainforest		OQ626163 (ITS)
Pseudohydnum viridimontanum C. Coelho-Nascimento & Menolli	E1*	T(D♦)	C	BEM1	MG	Atlantic Rainforest	OR625552, OR625553 (ITS), OR957373, OR957374 (LSU)
Rickiella edulis (Speg.) Pfister	E1	D♦	R	BEM1	RS, SP	Atlantic Rainforest		PQ488465, PQ490568, PQ490570, PQ490569, PQ490571 (ITS)
Rigidoporus amazonicus Ryvarden	E1	T(M)	N	BEM1	AC, SC	Amazon Rainforest, Atlantic Rainforest
Ripartitella brasiliensis (Speg.) Singer	E1	T(D♦)	R	BEM1	PE, PR, RS, SP	Atlantic Rainforest		OQ916918, OQ916919, OQ916920 (ITS)
Russula parazurea Jul. Schäff.	E1	D♦	N	BEM1	SP	exotic trees		OR166792 (ITS), OR165790 (LSU)
Schizophyllum commune Fr.	E1	D◊	C*	BEM1	AL, AP, BA, DF, MG, MT, PA, PB, PE, PR, RO, RN, RS, SC, SP	Amazon Rainforest, Atlantic Rainforest, Caatinga, Cerrado	AF249389 (ITS), KJ832063 (ITS), KU255858 (ITS), KX668571 (ITS), KX668572 (ITS), KX668573 (ITS), LN714704 (rpb2)	KX788176 (ITS), MF599352 (ITS)
Sclerotinia sclerotiorum (Lib.) de Bary	E1	D	N	BEM1	DF, GO, MG, PR	Cerrado, Caatinga, phytopatogen in Crotalaria spectabilis	KJ572534 (ITS), KJ572535 (ITS), KJ572536 (ITS), KJ572537 (ITS), KJ572538 (ITS)
Suillus salmonicolor (Frost) Halling	E1	D♦	R	BEM1	PR, RS, SC, SP	Atlantic Rainforest, Pinus plantation	AJ419217 (ITS), AJ419218 (ITS)	OR166793 (ITS), OR165791 (LSU)
Tremella fuciformis Berk.	E1	T(D♦)	C*	BEM1	AM, BA, DF, PR, RJ, RS, SP	Amazon Rainforest, Atlantic Rainforest, Cerrado		OQ625283 (ITS)
Tricholomopsis aurea (Beeli) Desjardin & B.A. Perry	E1	D♦	N	BEM1	PA, PR, SP	Amazon Rainforest, Atlantic Rainforest, Cerrado		PQ569934 (ITS)
Tuber floridanum A. Grupe, Sulzbacher & M.E. Sm.	E1	D	C*	BEM1	RS	Pecan plantation	MF611782 (ITS), MH032563 (rpb2)
Volvariella bombycina (Schaeff.) Singer	E1	D	R	BEM1	PR, RS, SP	Atlantic Rainforest	EU920673 (ITS), EU920669 (LSU)	OQ626161, OQ626165 (ITS)
Calvatia cyathiformis (Bosc) Morgan	E2	D◊	R	BEM2	PA, PE, PR, RJ, RS, SP	Amazon Rainforest, Atlantic Rainforest, Caatinga, Cerrado, Pampa		AJ486872 (ITS)
Coprinellus disseminatus (Pers.) J.E. Lange	E2	D◊	C	BEM2	AM, DF, PA, PB, PR, RS, SP	Amazon Rainforest, Atlantic Rainforest, Endophyte of Hevea	KJ832000 (ITS), KJ832006 (ITS), KJ832053 (ITS)
Lentinus concavus (Berk.) Corner	E2	D♦	C	BEM2	AC, MS, RR, RS, SP	Amazon Rainforest, Atlantic Rainforest, Pantanal		OQ628490 (ITS)
Trametes versicolor (L.) Lloyd	E2	D◊	N	BEM2	BA, MS, PA, PR, RS, SC, SP	Amazon Rainforest, Atlantic Rainforest, Cerrado	JN164975 (ITS), KF573151 (rpb1), KF573102 (rpb2), KF573054 (tef1-α)
Agaricus bisporus (J.E. Lange) Imbach	E1	M	C	BEM3	RS
Auricularia delicata (Mont. ex Fr.) Henn.	E1	M	C	BEM3	AM, BA, DF, GO, MA, MT, PA, RO, RS, SC, SP	Amazon Rainforest, Atlantic Rainforest, Cerrado
Chalciporus piperatus (Bull.) Bataille	E1	M	C*	BEM3	PB, PR, SC, RS	Atlantic Rainforest, Pinus plantation
Collybia pseudocalopus (Henn.) Singer	E1	L	C	BEM3	RR	Amazon Rainforest
Cookeina sulcipes (Berk.) Kuntze	E1	M	C*	BEM3	BA, PA	Atlantic Rainforest
Coriolopsis daedaleoides (Berk.) Ryvarden	E1	L	C	BEM3
Favolus tenuiculus P. Beauv.	E1	M	C	BEM3	AC, AL, BA, DF, PA, PB, PE, PR, RJ, RN, RS, SC, SE, SP	Amazon Rainforest, Atlantic Rainforest, Caatinga, Cerrado
Filoboletus gracilis (Klotzsch ex Berk.) Singer	E1*	S	C	BEM3	AC, AM, PA, PR, RO, RS, SP	Amazon Rainforest, Atlantic Rainforest
Gymnopilus earlei Murrill	E1	M	C	BEM3	MS, PR, RO, RS, SP	Amazon Rainforest, Cerrado, Pantanal
Gymnopilus hispidellus Murrill	E1	M	C	BEM3	AM, RO	Amazon Rainforest
Hydnopolyporus palmatus (Hook.) O. Fidalgo	E1	M	C	BEM3	DF, RJ, RO, RS, SC, SP	Atlantic Rainforest, Amazon Rainforest, Cerrado
Laccaria laccata (Scop.) Cooke	E1	S	C	BEM3	RS, SC, SP	Eucalyptus spp. plantation, Pinus spp. plantation
Lactarius deliciosus (L.) Gray	E1	S	C	BEM3	PR, RS, SC	Pinus plantation, Pampa
Lactocollybia aequatorialis Singer	E1	S	C	BEM3	AM	Amazon Rainforest
Lentinula edodes (Berk.) Pegler	E1	S	C	BEM3	RS
Lentinus glabratus Mont.	E1	L	C	BEM3	RR	Amazon Rainforest
Lentinus tricholoma (Mont.) Zmitr.	E1	M	C	BEM3	AL, AM, AP, AC, DF, MA, MT, PA, PB, PE, PR, RJ, RO, RR, RS, SC, SP	Amazon Rainforest, Atlantic Rainforest, Caatinga, Cerrado
Macrolepiota bonaerensis (Speg.) Singer	E1	S	C	BEM3	MG, PR, RS, SP	Atlantic Rainforest, Cerrado
Marasmiellus cubensis (Berk. & M.A. Curtis) Singer	E1*	S	C	BEM3	AM, SP	Amazon Rainforest, Atlantic Rainforest
Marasmiellus subpruinosus (Murrill) J.S. Oliveira	E1	S	C	BEM3	RR, SP	Amazon Rainforest, Atlantic Rainforest
Oudemansiella canarii (Jungh.) Höhn.	E1	M	C	BEM3	AM, PE, PR, RJ, RO, RS, SP	Amazon Rainforest, Atlantic Rainforest
Panus tephroleucus (Mont.) T.W. May & A.E. Wood	E1*	M	C	BEM3	AM, BA, PA, PE, SP	Amazon Rainforest, Atlantic Rainforest, Caatinga	MT669119, MT669120, MT669121, MT669122, MT669123, MT669124, MN602052 (ITS)
Pleurotus flabellatus Sacc.	E1	L	C	BEM3	AM, SP	Amazon Rainforest
Pleurotus ostreatus (Jacq.) P. Kumm.	E1	M	C	BEM3	AM, PA, PE, PR, RS	Amazon Rainforest, Atlantic Rainforest
Polyporus grammocephalus Berk.	E1	S	C	BEM3	AM, BA, AL, PA, PB, PE, PR, RN, RS, SE	Amazon Rainforest, Atlantic Rainforest
Pycnoporus sanguineus (L.) Murrill	E1	M	C	BEM3	AL, AM, AP, BA, ES, MT, PA, PB, PE, PR, RJ, RN, RO, RS, SC, SP	Amazon Rainforest, Atlantic Rainforest, Caatinga, Cerrado
Royoporus spatulatus (Jungh.) A.B. De	E1	L	C	BEM3	AM	Amazon Rainforest
Suillus subaureus (Peck) Snell	E1	M	C	BEM3	RS	Atlantic Rainforest, Pinus plantation
Trametes ochracea (Pers.) Gilb. & Ryvarden	E1	S	C	BEM3	RR, RS, SP	Amazon Rainforest, Atlantic Rainforest, Cerrado
Ustilago maydis (DC.) Corda	E1	L	C*	BEM3	CE, MG, PE, PR, SP	Corn plantation
Amanita rubescens Pers.	E2	S	C	BEM4	RS, SP	Pinus plantation
Gymnopilus junonius (Fr.) P.D. Orton	E2	S	C	BEM4	RS
Laetiporus sulphureus (Bull.) Murrill	E2	M	C	BEM4	PR, RS, SC, SP	Atlantic Rainforest
Leucocoprinus cepistipes (Sowerby) Pat.	E2	M	C	BEM4	CE, PI, PR, RO, RR, RS, SP	Amazon Rainforest, Atlantic Rainforest, Caatinga
Macrolepiota procera (Scop.) Singer	E2	M	C	BEM4	PE, RS, SP	Atlantic Rainforest, Urban area
Morchella esculenta (L.) Pers.	E2	M	C*	BEM4	RS	Atlantic Rainforest, Pampa
Ramaria flavobrunnescens (G.F. Atk.) Corner	E2	M	C	BEM4	PR, RS, SC, SP
Ramaria toxica L.S. Domínguez & R.H. Petersen	E2	M	C	BEM4	PR, RS	Eucalyptus plantation
Stropharia rugosoannulata Farl. ex Murrill	E2	M	C	BEM4	PR, RS, SP	Atlantic Rainforest
Suillus granulatus (L.) Roussel	E2	M	C	BEM4	PR, RS, SC, SP	Atlantic Rainforest, Pinus plantation
Suillus luteus (L.) Roussel	E2	M	C	BEM4	PR, RS, SP	Atlantic Rainforest, Pinus plantation
Agaricus argyropotamicus Speg.	E1	M	R	BEM5	CE, MT, RS, SP	Caatinga, Cerrado, Atlantic Rainforest
Agaricus augustus Fr.	E1	S	R	BEM5	RS	Atlantic Rainforest
Agaricus campestris L.	E1	M	R	BEM5	PE, PR, RS, SP	Atlantic Rainforest
Agaricus comtulus Fr.	E1	S	N	BEM5	RS	Atlantic Rainforest
Agaricus dulcidulus Schulzer	E1	M	R	BEM5	MG, PE, PR, RJ	Atlantic Rainforest
Agaricus endoxanthus Berk. & Broome	E1	M	N	BEM5	PE, RS, SP	Atlantic Rainforest, Pampa
Agaricus fuscofibrillosus (F.H. Møller) Pilát	E1	L	N	BEM5	PR	Atlantic Rainforest
Agaricus langei (F.H. Møller) F.H. Møller	E1	M	R	BEM5	PR, RS	Atlantic Rainforest
Agaricus litoralis (Wakef. & A. Pearson) Pilát	E1	M	N	BEM5	PR, RS	Pampa, Sand dunes
Agaricus osecanus Pilát	E1	L	N	BEM5	PR	Atlantic Rainforest
Agaricus pampeanus Speg.	E1	S	R	BEM5	RS
Agaricus porphyrizon P.D. Orton	E1	S	N	BEM5	RS
Agaricus sylvaticus Schaeff.	E1	M	R	BEM5	MG, PR, RO, RS, SP	Atlantic Rainforest, Amazon Rainforest
Agaricus volvatulus Heinem. & Gooss.-Font.	E1	L	R	BEM5	PR, RJ	Atlantic Rainforest
Agrocybe broadwayi (Murrill) Dennis	E1	S	N	BEM5	SP	Atlantic Rainforest
Agrocybe pediades (Fr.) Fayod	E1	M	N	BEM5	GO, PR, RS	Cerrado
Agrocybe praecox (Pers.) Fayod	E1	S	N	BEM5	RS	Atlantic Rainforest
Agrocybe vervacti (Fr.) Singer	E1	S	N	BEM5	RS	Atlantic Rainforest
Amanita strobiliformis (Paulet ex Vittad.) Bertill.	E1	S	N	BEM5	RS	Atlantic Rainforest
Amylosporus campbellii (Berk.) Ryvarden	E1	L	N	BEM5	PR	Atlantic Rainforest
Apioperdon pyriforme (Schaeff.) Vizzini	E1	M	N	BEM5	MG, PB, PE, PR RS, SP	Atlantic Rainforest
Artomyces pyxidatus (Pers.) Jülich	E1	S	N	BEM5	RS	Atlantic Rainforest
Auricularia auricula-judae (Bull.) Quél.	E1	M	R	BEM5	MT, PA, RJ, SP	Amazon Rainforest, Atlantic Rainforest, Cerrado
Auricularia mesenterica (Dicks.) Pers.	E1	M	N	BEM5	AM, GO, MT, PA, RJ, RS, SP	Amazon Rainforest, Atlantic Rainforest, Cerrado
Auricularia nigricans (Sw.) Birkebak, Looney & Sánchez-García	E1	M	R	BEM5	AM, AP, BA, DF, MG, MT, PA, PB, PE, PR, RN, RO, RR, RS, SC, SP	Amazon Rainforest, Atlantic Rainforest, Caatinga, Cerrado
Auricularia tenuis (Lév.) Farl.	E1	S	N	BEM5	RJ	Atlantic Rainforest
Bolbitius demangei (Quél.) Sacc. & D. Sacc.	E1	M	N	BEM5	PE, PR	on cattle dung
Bovista aestivalis (Bonord.) Demoulin	E1	M	N	BEM5	PE, PR, SP	Atlantic Rainforest, Caatinga, Cerrado
Bovista longispora Kreisel	E1	L	N	BEM5	PR	Atlantic Rainforest
Bovista pila Berk. & M.A. Curtis	E1	M	N	BEM5	PE, SP	Cerrado, Caatinga
Byssomerulius corium (Pers.) Parmasto	E1	M	N	BEM5	AM, BA, CE, RJ, RR, RS, SC, SP	Amazon Rainforest, Atlantic Rainforest, Caatinga, Cerrado
Callistosporium luteo-olivaceum (Berk. & M.A. Curtis) Singer	E1	M	N	BEM5	PR, RS, SP	Atlantic Rainforest, Cerrado
Calocera cornea (Batsch) Fr.	E1	M	R	BEM5	AM, DF, GO, PA, PR, RS, SC, SP	Amazon Rainforest, Atlantic Rainforest, Cerrado
Calocybe gambosa (Fr.) Donk	E1	S	N	BEM5	RS	Atlantic Rainforest
Calocybe ionides (Bull.) Donk	E1	S	N	BEM5	RS	Atlantic Rainforest
Calostoma cinnabarinum Desv.	E1	M	N	BEM5	PE, SP	Cerrado, Caatinga
Calvatia sculpta (Harkn.) Lloyd	E1	M	N	BEM5	RN	Atlantic Rainforest
Cantharellus cibarius Fr.	E1	L	N	BEM5	AM	Amazon Rainforest
Cantharellus cinnabarinus (Schwein.) Schwein.	E1	L	N	BEM5	PR	Atlantic Rainforest
Cerioporus varius (Pers.) Zmitr. & Kovalenk	E1	M	N	BEM5	RS, SP	Atlantic Rainforest
Cerrena hydnoides (Sw.) Zmitr.	E1	M	N	BEM5	AL, AM, BA, ES, MT, PA, PB, PE, PR, RN, RO, RS, SC, SE, SP	Amazon Rainforest, Atlantic Rainforest, Caatinga
Chalciporus trinitensis (Heinem.) Singer, I.J.A. Aguiar & M.H. Ivory	E1	M	N	BEM5	AM	Amazon Rainforest
Chlorophyllum hortense (Murrill) Vellinga	E1	M	N	BEM5	CE, PB, PR, RS, SP	Atlantic Rainforest, Caatinga, Cerrado
Clavaria argillacea Pers.	E1	S	N	BEM5		Atlantic Rainforest
Clavaria fragilis Holmsk.	E1	M	R	BEM5	PR, RS, SC	Atlantic Rainforest
Clavaria fumosa Pers.	E1	M	N	BEM5	SC	Atlantic Rainforest
Clavaria zollingeri Lév.	E1	M	N	BEM5	MA, PA, PE, PR, RS, SC, SP	Amazon Rainforest, Atlantic Rainforest
Clavulina amethystina (Bull.) Donk	E1	S	N	BEM5	RS
Clavulina cinerea (Bull.) J. Schröt.	E1	M	R	BEM5	MT, RJ, RS	Atlantic Rainforest, Cerrado
Clavulina coralloides (L.) J. Schröt.	E1	S	R	BEM5	MT, PR, RS, SP	Atlantic Rainforest, Cerrado, Pinus plantation
Clavulina rugosa (Bull.) J. Schröt.	E1	S	N	BEM5	RS	Atlantic Rainforest
Clavulinopsis amoena (Zoll. & Moritzi) Corner	E1	M	N	BEM5	AM, RS, SC	Amazon Rainforest, Atlantic Rainforest
Clavulinopsis corniculata (Schaeff.) Corner	E1	L	N	BEM5	MS, PR, RS	Atlantic Rainforest
Clavulinopsis fusiformis (Sowerby) Corner	E1	S	N	BEM5	RS	Atlantic Rainforest
Clavulinopsis helvola (Pers.) Corner	E1	M	N	BEM5	SC	Atlantic Rainforest
Clitocella popinalis (Fr.) Kluting, T.J. Baroni & Bergemann	E1	S	N	BEM5	RS
Clitocybe brumalis (Fr.) Quél.	E1	L	N	BEM5	RS	Atlantic Rainforest
Clitocybe catinus (Fr.) Quél.	E1	S	N	BEM5	SP	Atlantic Rainforest
Clitopaxillus alexandri (Gillet) G. Moreno, Vizzini, Consiglio & P. Alvarado	E1	S	N	BEM5	RS	Atlantic Rainforest
Clitopilus caelatus (Fr.) Vila & Contu	E1	L	N	BEM5	PR	Atlantic Rainforest
Clitopilus scyphoides (Fr.) Singer	E1	L	N	BEM5	PR	Atlantic Rainforest
Cookeina speciosa (Fr.) Dennis	E1*	M	N	BEM5	AM, RS	Amazon Rainforest
Coprinellus domesticus (Bolton) Vilgalys, Hopple & Jacq. Johnson	E1	S	N	BEM5	RS
Coprinopsis brunneofibrillosa (Dennis) Redhead, Vilgalys & Moncalvo	E1	M	N	BEM5	PE
Coprinopsis cinerea (Schaeff.) Redhead, Vilgalys & Moncalvo	E1	M	R	BEM5	PE, PR, RS
Coprinopsis radiata (Bolton) Redhead, Vilgalys & Moncalvo	E1	S	N	BEM5	MS
Coprinopsis tuberosa (Quél.) Doveri, Granito & Lunghini	E1	L	N	BEM5	PR
Coprinus sterquilinus (Fr.) Fr.	E1	S	N	BEM5	PR, RS	Atlantic Rainforest
Cordyceps militaris (L.) Fr.	E1	L	N	BEM5	PR	Atlantic Rainforest
Cortinarius anomalus (Fr.) Fr.	E1	S	N	BEM5	RS	Atlantic Rainforest
Crepidotus applanatus (Pers.) P. Kumm.	E1	M	N	BEM5	RS, SP	Atlantic Rainforest
Crepidotus mollis (Schaeff.) Staude	E1	M	N	BEM5	RS	Atlantic Rainforest
Cuphophyllus pratensis (Fr.) Bon	E1	L	N	BEM5	PR	Atlantic Rainforest
Cyathus striatus (Huds.) Willd	E1	M	N	BEM5	AL, PB, PE, SP, RS	Atlantic Rainforest, Cerrado
Cyclocybe aegerita (V. Brig.) Vizzini	E1	M	R	BEM5	RS	Atlantic Rainforest
Cyclocybe cylindracea (DC.) Vizzini & Angelini	E1	M	N	BEM5	PR, RS, SP	Atlantic Rainforest
Cystoderma amianthinum (Scop.) Fayod	E1	L	N	BEM5	SP	Atlantic Rainforest
Dacrymyces capitatus Schwein.	E1	S	N	BEM5	AM, RS	Amazon Rainforest, Atlantic Rainforest
Dacrymyces chrysospermus Berk. & M.A. Curtis	E1	M	N	BEM5	DF, PR	Atlantic Rainforest, Cerrado
Dacryopinax spathularia (Schwein.) G.W. Martin	E1	M	R	BEM5	AM, DF, GO, MA, PA, PR, RJ, RS, SP	Amazon Rainforest, Atlantic Rainforest, Cerrado
Daedaleopsis confragosa (Bolton) J. Schröt.	E1	L	N	BEM5	PA	Amazon Rainforest
Daldinia concentrica (Bolton) Ces. & De Not	E1	M	N	BEM5	AM, MA, MS, MT, PB, RS, SC, SP	Amazon Rainforest, Atlantic Rainforest, Cerrado, Pantanal
Dentipellis fragilis (Pers.) Donk	E1	S	N	BEM5	SP	Atlantic Rainforest
Echinochaete brachypora (Mont.) Ryvarden	E1	M	N	BEM5	AL, BA, PB, PR, RS, SC, SP	Atlantic Rainforest, Cerrado
Entoloma lividoalbum (Kühner & Romagn.) Kubička	E1	M	N	BEM5	RJ	Atlantic Rainforest
Fomes fomentarius (L.) Fr.	E1	S	N	BEM5	RS	Atlantic Rainforest
Fulvifomes rimosus (Berk.) Fiasson & Niemelä	E1	M	N	BEM5	BA, ES, MS, PA, PB, PR, RN, RS, SP	Amazon Rainforest, Atlantic Rainforest, Caatinga, Cerrado
Funalia caperata (Berk.) Zmitr. & Malysheva	E1	M	N	BEM5	AL, AM, AC, AP, BA, ES, MT, PA, PB, PE, PR, RJ, RN, RO, RS, SC, SE, SP	Amazon Rainforest, Atlantic Rainforest, Caatinga, Cerrado
Funalia floccosa (Jungh.) Zmitr. & Malysheva	E1	S	N	BEM5	AP, BA, PA, PB, PE, RO, RR, RS, SP	Amazon Rainforest, Atlantic Rainforest, Caatinga, Cerrado
Geastrum fimbriatum Fr.	E1	M	N	BEM5	PA, PB, PE, PI, RJ, RN, RO, RS	Amazon Rainforest, Atlantic Rainforest, Caatinga
Geastrum triplex Jungh.	E1	M	N	BEM5	AM, CE, PA, PB, PE, PR, RN, RS, SC, SP	Amazon Rainforest, Atlantic Rainforest, Caatinga, Cerrado
Gloeoporus thelephoroides (Hook.) G. Cunn.	E1	M	N	BEM5	MG, MS, MT, PA, RS, SC, SP	Amazon Rainforest, Atlantic Rainforest, Cerrado, Pantanal
Guepinia helvelloides (DC.) Fr.	E1	S	N	BEM5	SP	Atlantic Rainforest
Gymnopus androsaceus (L.) Della Magg. & Trassin.	E1	S	N	BEM5	MS, SP	Atlantic Rainforest, Cerrado
Gymnopus fusipes (Bull.) Gray	E1	S	N	BEM5	RS	Atlantic Rainforest
Gymnopus ocior (Pers.) Antonín & Noordel.	E1	S	N	BEM5	RS	Atlantic Rainforest
Gyrodontium sacchari (Spreng.) Hjortstam	E1	M	N	BEM5
Helvellosebacina concrescens (Schwein.) Oberw., Garnica & K. Riess	E1	S	N	BEM5	SP	Atlantic Rainforest
Heterobasidion annosum (Fr.) Bref.	E1	S	N	BEM5	BA, SP	Atlantic Rainforest
Hohenbuehelia petaloides (Bull.) Schulzer	E1	S	N	BEM5	PR, RO, RS, SP	Amazon Rainforest, Atlantic Rainforest
Hohenbuehelia serotina (Pers.) Singer	E1	L	N	BEM5	RS	Atlantic Rainforest
Hydropus cavipes (Pat. & Gaillard) Dennis	E1	M	N	BEM5	AM, SP	Amazon Rainforest, Atlantic Rainforest
Hygrocybe cantharellus (Schwein.) Murrill	E1	L	N	BEM5	PR	Atlantic Rainforest
Hygrocybe chlorophana (Fr.) Wünsche	E1	S	N	BEM5	RS	Atlantic Rainforest
Hygrocybe coccinea (Schaeff.) P. Kumm.	E1	L	N	BEM5	SP	Atlantic Rainforest
Hygrocybe flavescens (Kauffman) Singer	E1	L	N	BEM5	PR	Atlantic Rainforest
Hygrocybe miniata (Fr.) P. Kumm.	E1	L	N	BEM5	MA, RS, SP	Amazon Rainforest, Atlantic Rainforest
Hymenopellis radicata (Relhan) R.H. Petersen	E1	S	R	BEM5	PE, PR, RS, SP	Atlantic Rainforest
Inonotus obliquus (Fr.) Pilát	E1*	S	N	BEM5	RS	Atlantic Rainforest
Ischnoderma resinosum (Schrad.) P. Karst.	E1	L	N	BEM5	RO	Amazon Rainforest
Laccaria amethystina Cooke	E1	L	N	BEM5	SC	Eucalyptus dunnii plantation, Pinus taeda plantation
Laccaria bicolor (Maire) P.D. Orton	E1	L	N	BEM5	SC	Eucalyptus dunnii plantation, Pinus taeda plantation
Laccaria fraterna (Sacc.) Pegler	E1	S	R	BEM5	PR, RS	Atlantic Rainforest, Eucalyptus plantation
Laccaria ohiensis (Mont.) Singer	E1	S	N	BEM5	SP	Atlantic Rainforest
Laccaria proxima (Boud.) Pat.	E1	S	R	BEM5	PR, RS, SC	Eucalyptus dunnii plantation, Pinus taeda plantation
Laccaria pumila Fayod	E1	L	N	BEM5	SC	Eucalyptus dunnii plantation, Pinus taeda plantation
Laccaria tetraspora Singer	E1	L	N	BEM5	RS, SC	Pinus plantation
Laccaria tortilis (Bolton) Cooke	E1	L	N	BEM5	SC	Eucalyptus dunnii plantation, Pinus taeda plantation
Lactarius argillaceifolius Hesler & A.H. Sm.	E1	L	N	BEM5	SC	Pinus plantation
Lactarius camphoratus (Bull.) Fr.	E1	L	N	BEM5	SC	Pinus plantation
Lactarius fuliginosus (Fr.) Fr.	E1	S	N	BEM5	RS
Lactarius hygrophoroides Berk. & M.A. Curtis	E1	S	N	BEM5	SP	Atlantic Rainforest
Lactocollybia epia (Berk. & Broome) Pegler	E1	M	N	BEM5	PE, PR, RS, SP	Atlantic Rainforest, Pampa
Laetiporus portentosus (Berk.) Rajchenb.	E1	S	N	BEM5	SC	Atlantic Rainforest
Lentinellus ursinus (Fr.) Kühner	E1	M	N	BEM5	RS	Atlantic Rainforest
Lentinus arcularius (Batsch) Zmitr.	E1	M	N	BEM5	PA, PE, PR, MS, RO, RS, SC, SP	Amazon Rainforest, Atlantic Rainforest, Cerrado
Lentinus badius (Berk.) Berk.	E1	S	N	BEM5	RO, SC, SP	Amazon Rainforest, Atlantic Rainforest
Lentinus brumalis (Pers.) Zmitr.	E1	M	N	BEM5	MG, RS, SP	Atlantic Rainforest
Lentinus fasciatus Berk.	E1	L	N	BEM5	RS	Atlantic Rainforest
Lentinus patulus Lév.	E1	M	N	BEM5	RS	Atlantic Rainforest
Lentinus squarrosulus Mont.	E1	L	N	BEM5	RS	Atlantic Rainforest
Lepiota erminea (Fr.) P. Kumm.	E1	S	N	BEM5	RS	Atlantic Rainforest
Leucoagaricus nympharum (Kalchbr.) Bon	E1	S	N	BEM5	RS	Atlantic Rainforest
Limacella guttata (Pers.) Konrad & Maubl.	E1	S	N	BEM5	PR, SP	Atlantic Rainforest
Lycoperdon marginatum Vittad.	E1	M	N	BEM5	PR, RS, SC, SP	Atlantic Rainforest, Pampa
Lyophyllum decastes (Fr.) Singer	E1	L	N	BEM5	PR	Atlantic Rainforest
Macrolepiota colombiana Franco-Mol.	E1	M	R	BEM5	MT, PR, RS	Atlantic Rainforest
Macrolepiota dolichaula (Berk. & Broome) Pegler & R.W. Rayner	E1	M	R	BEM5	SP	Atlantic Rainforest
Macrolepiota excoriata (Schaeff.) Wasser	E1	M	N	BEM5	RS	Atlantic Rainforest
Macrolepiota kerandi (Speg.) Singer	E1	M	R	BEM5	RS
Macrolepiota mastoidea (Fr.) Singer	E1	M	R	BEM5	MG, RS, SP	Atlantic Rainforest
Macrolepiota zeyheri Heinem.	E1	L	N	BEM5	RS	Atlantic Rainforest
Marasmiellus confluens (Pers.) J.S. Oliveira	E1	S	N	BEM5	RO, RS	Amazon Rainforest, Atlantic Rainforest
Marasmiellus luxurians (Peck) J.S. Oliveira	E1	L	N	BEM5	PR	Atlantic Rainforest
Marasmiellus ramealis (Bull.) Singer	E1	L	N	BEM5	PR	Atlantic Rainforest
Marasmius arborescens (Henn.) Beeli	E1	L	N	BEM5	SP	Atlantic Rainforest
Marasmius cohaerens (Pers.) Cooke & Quél.	E1	S	N	BEM5	RS	Atlantic Rainforest
Marasmius personatus Berk. & M.A. Curtis	E1	S	N	BEM5	RS	Atlantic Rainforest
Melanoleuca grammopodia (Bull.) Murrill	E1	S	N	BEM5	RS	Atlantic Rainforest
Melanoleuca melaleuca (Pers.) Murrill	E1	M	N	BEM5	SP	Atlantic Rainforest
Microporus affinis (Blume & T. Nees) Kuntze	E1	S	N	BEM5	BA, RS	Atlantic Rainforest
Microporus xanthopus (Fr.) Kuntze	E1	S	N	BEM5	RS	Atlantic Rainforest
Micropsalliota brunneosperma (Singer) Pegler	E1	M	N	BEM5	PE	Atlantic Rainforest
Mucidula mucida (Schrad.) Pat.	E1	S	N	BEM5	RS	Atlantic Rainforest
Multiclavula mucida (Pers.) R.H. Petersen	E1	L	N	BEM5	RS
Mycena galericulata (Scop.) Gray	E1	S	N	BEM5	RS	Atlantic Rainforest
Mycena galopus (Pers.) P. Kumm.	E1	L	N	BEM5	SP	Atlantic Rainforest
Mycoleptodonoides aitchisonii (Berk.) Maas Geest.	E1	L	N	BEM5	SP	Atlantic Rainforest
Naucoria aureobrunnea (Berk. & M.A. Curtis) Cout.	E1	L	N	BEM5	SP	Atlantic Rainforest
Neoclitocybe byssiseda (Bres.) Singer	E1	M	N	BEM5	AM, PR, RS	Amazon Rainforest, Atlantic Rainforest
Neofavolus alveolaris (DC.) Sotome & T. Hatt.	E1	M	R	BEM5	RS	Atlantic Rainforest
Neonothopanus hygrophanus (Mont.) De Kesel & Degreef	E1	L	N	BEM5	MS, PR	Atlantic Rainforest, Pantanal
Nothopanus eugrammus (Mont.) Singer	E1	M	N	BEM5	SP	Atlantic Rainforest
Pachyma cocos (Schwein.) Fr.	E1	L	N	BEM5	AP	Amazon Rainforest
Panaeolus antillarum (Fr.) Dennis	E1	M	N	BEM5	GO, PE, PR, RJ, RS, SC, SP	Atlantic Rainforest, Cerrado
Panus conchatus (Bull.) Fr.	E1	L	N	BEM5	SP	Atlantic Rainforest
Panus similis (Berk. & Broome) T.W. May & A.E. Wood	E1	M	N	BEM5	AM, PR, RS	Amazon Rainforest, Atlantic Rainforest
Parasola conopilea (Fr.) Örstadius & E. Larss.	E1	S	N	BEM5	RS	Atlantic Rainforest
Parasola plicatilis (Curtis) Redhead, Vilgalys & Hopple	E1	M	N	BEM5	CE, MG, PE, PI, RJ, RO, RS, SP	Amazon Rainforest, Atlantic Rainforest
Parmotrema austrosinense (Zahlbr.) Hale	E1	M	N	BEM5	PR, RS, SE, SP	Atlantic Rainforest
Phaeoclavulina abietina (Pers.) Giachini	E1	S	N	BEM5	SP
Phaeoclavulina cyanocephala (Berk. & M.A. Curtis) Giachini	E1	M	N	BEM5	PR, RJ	Atlantic Rainforest
Phaeoclavulina flaccida (Fr.) Giachini	E1	S	N	BEM5
Phaeoclavulina ochracea (Bres.) Giachini	E1	S	N	BEM5	RS
Phaeolus schweinitzii (Fr.) Pat.	E1	L	N	BEM5	AC	Amazon Rainforest
Phaeotremella foliacea (Pers.) Wedin, J.C. Zamora & Millanes	E1	M	R	BEM5	PR, RS	Atlantic Rainforest
Phallus merulinus (Berk.) Cooke	E1	L	N	BEM5	AM	Amazon Rainforest
Phellinus igniarius (L.) Quél.	E1	M	N	BEM5	RS, SP	Atlantic Rainforest
Phlebopus portentosus (Berk. & Broome) Boedijn	E1	M	N	BEM5	PB	Atlantic Rainforest
Pholiota adiposa (Batsch) P. Kumm.	E1	S	N	BEM5	RS	Atlantic Rainforest
Pholiota gummosa (Lasch) Singer	E1	M	N	BEM5	SP	Atlantic Rainforest
Pholiota spumosa (Fr.) Singer	E1	M	N	BEM5	RS, SP	Atlantic Rainforest
Picipes badius (Pers.) Zmitr. & Kovalenko	E1	S	N	BEM5	RS	Atlantic Rainforest
Pleurotus cornucopiae (Paulet) Rolland	E1	M	R	BEM5	RS	Atlantic Rainforest
Pleurotus cystidiosus O.K. Mill.	E1	M	R	BEM5	RS
Pleurotus dryinus (Pers.) P. Kumm.	E1	M	N	BEM5	RS
Pleurotus eryngii (DC.) Quél.	E1	S	R	BEM5	MS	Cerrado
Pleurotus floridanus Singer	E1	L	N	BEM5	PR	Atlantic Rainforest
Pleurotus opuntiae (Durieu & Lév.) Sacc.	E1	L	N	BEM5	AP	Atlantic Rainforest
Pluteus cervinus (Schaeff.) P. Kumm.	E1	M	N	BEM5	PR, RS	Atlantic Rainforest
Podoscypha venustula (Speg.) D.A. Reid	E1	S	N	BEM5	PR, RS	Atlantic Rainforest
Postia caesia (Schrad.) P. Karst.	E1	L	N	BEM5	SP	Atlantic Rainforest
Psathyrella candolleana (Fr.) Maire	E1	M	N	BEM5	PR, RS	Atlantic Rainforest, Pampa
Psathyrella coprinoceps (Berk. & M.A. Curtis) Dennis	E1	M	N	BEM5	RS, SP	Atlantic Rainforest
Psathyrella spadiceogrisea (Schaeff.) Maire	E1	S	N	BEM5	RS	Atlantic Rainforest
Psathyrella tuberculata (Pat.) A.H. Sm.	E1	M	N	BEM5		Caatinga
Pseudogymnopilus pampeanus (Speg.) Raithelh.	E1	M	N	BEM5	PR, RS, SP	Atlantic Rainforest
Pseudohydnum gelatinosum (Scop.) P. Karst.	E1	M	R	BEM5	PA, SP	Amazon Rainforest
Psilocybe zapotecorum R. Heim	E1	M	R	BEM5	MT, PR, RS, SP	Atlantic Rainforest, Pantanal
Punctularia strigosozonata (Schwein.) P.H.B. Talbot	E1	L	N	BEM5	PE	Atlantic Rainforest
Pycnoporus cinnabarinus (Jacq.) P. Karst.	E1	L	N	BEM5	SP	Atlantic Rainforest
Ramalina ecklonii (Spreng.) Meyen & Flot.	E1	L	N	BEM5	PR
Ramaria concolor (Corner) R.H. Petersen	E1	S	N	BEM5	RJ, RS
Ramaria stricta (Pers.) Quél.	E1	S	N	BEM5	RS
Ramariopsis kunzei (Fr.) Corner	E1	M	N	BEM5	MA, PR, SC, RS	Amazon Rainforest, Atlantic Rainforest
Ramariopsis pulchella (Boud.) Corner	E1	S	N	BEM5	RJ
Rhizopogon luteolus Fr.	E1	M	N	BEM5	SP	Cerrado, Pinus plantation
Rhodocollybia butyracea (Bull.) Lennox	E1	S	N	BEM5	RS	Atlantic Rainforest
Rhodocollybia maculata (Alb. & Schwein.) Singer	E1	L	N	BEM5	PR	Atlantic Rainforest
Rhodocollybia prolixa (Fr.) Antonín & Noordel.	E1	S	N	BEM5	RS	Atlantic Rainforest
Russula consobrina (Fr.) Fr.	E1	S	N	BEM5	PR, RS, SP	Pinus plantation
Russula risigallina (Batsch) Sacc.	E1	S	R	BEM5	RS, SP	Atlantic Rainforest, Cerrado
Russula velenovskyi Melzer & Zvára	E1	L	N	BEM5	PR
Russula xerampelina (Schaeff.) Fr.	E1	L	N	BEM5	RS
Scutellinia scutellata (L.) Lambotte	E1	M	N	BEM5	PR, RS, SC	Atlantic Rainforest
Sebacina schweinitzii (Peck) Oberw.	E1	S	N	BEM5	AM	Amazon Rainforest
Stereopsis hiscens (Berk. & Ravenel) D.A. Reid	E1	M	N	BEM5	AM, PR, SP	Amazon Rainforest, Atlantic Rainforest, Cerrado
Tetrapyrgos alba (Berk. & M.A. Curtis) E. Horak	E1	S	N	BEM5	PR, RJ, RS, SP	Atlantic Rainforest
Thamnomyces chordalis Fr.	E1	M	N	BEM5	AM, RR	Amazon Rainforest
Thelephora vialis Schwein.	E1	M	N	BEM5	SP	Atlantic Rainforest
Trametes cubensis (Mont.) Sacc.	E1	M	R	BEM5	AP, BA, MS, MT, PA, PE, PR, RO, RS, SC, SP	Amazon Rainforest, Atlantic Rainforest, Pantanal
Tremella aurantia Schwein.	E1	M	N	BEM5	PR, SP	Atlantic Rainforest
Tremellodendropsis tuberosa (Grev.) D.A. Crawford	E1	S	N	BEM5	PR	Atlantic Rainforest
Trichaptum perrottetii (Lév.) Ryvarden	E1	M	R	BEM5	AP, BA, MS, MT, PA, PB, PE, PR, SP	Amazon Rainforest, Atlantic Rainforest, Caatinga, Cerrado, Pantanal
Tricholoma atrosquamosum Sacc.	E1	L	N	BEM5	PR
Tricholoma evenosum (Sacc.) Rea	E1	M	N	BEM5	SP	Atlantic Rainforest
Tricholoma vaccinum (Schaeff.) P. Kumm.	E1	S	N	BEM5	RS	Atlantic Rainforest
Tropicoporus linteus (Berk. & M.A. Curtis) L.W. Zhou & Y.C. Dai	E1	M	N	BEM5	AP, PA, PE, PR, RO, RS, SC, SP	Amazon Rainforest, Atlantic Rainforest, Caatinga
Vascellum intermedium A.H. Sm.	E1	M	N	BEM5	SP	Atlantic Rainforest
Volvariella taylorii (Berk. & Broome) Singer	E1	S	N	BEM5	PR, RS, SP	Atlantic Rainforest
Volvariella volvacea (Bull.) Singer	E1	M	R	BEM5	PR, RJ, RS	Atlantic Rainforest
Volvopluteus earlei (Murrill) Vizzini, Contu & Justo	E1	M	N	BEM5	PR	Atlantic Rainforest, Caatinga
Wynnea americana Thaxt.	E1	S	N	BEM5	RS
Xeromphalina campanella (Batsch) Kühner & Maire	E1	L	N	BEM5	AM	Amazon Rainforest
Xeromphalina tenuipes (Schwein.) A.H. Sm.	E1	M	N	BEM5	ES, MG, PR, RJ, RS, SP	Atlantic Rainforest
Xerula pudens (Pers.) Singer	E1	L	N	BEM5	RS	Atlantic Rainforest
Xylaria polymorpha (Pers.) Grev.	E1	M	N	BEM5	AM, RS, SC, SP	Amazon Rainforest, Atlantic Rainforest, Caatinga
Zhuliangomyces illinitus (Fr.) Redhead	E1	L	N	BEM5	PR	Atlantic Rainforest
Agaricus abruptibulbus Peck	E2	M	N	BEM6	RS	Atlantic Rainforest
Agaricus arvensis Schaeff.	E2	S	R	BEM6	PR, RS	Atlantic Rainforest
Agaricus subrutilescens (Kauffman) Hotson & D.E. Stuntz	E2	M	N	BEM6	SC	Pinus plantation
Agaricus sylvicola (Vittad.) Peck	E2	M	R	BEM6	PR, RS	Atlantic Rainforest
Aleuria aurantia (Pers.) Fuckel	E2	S	R	BEM6	RS
Amanita excelsa (Fr.) Bertill.	E2	S	N	BEM6	RS	Atlantic Rainforest
Armillaria mellea (Vahl) P. Kumm.	E2	L	N	BEM6	RS, SP	Atlantic Rainforest
Bovista plumbea Pers.	E2	M	N	BEM6	PE, SP	Cerrado, Atlantic Rainforest
Bovista pusilla (Batsch) Pers.	E2	M	N	BEM6	PE, RS	Atlantic Rainforest
Calvatia fragilis (Quél.) Morgan	E2	M	R	BEM6	PR, RS, RJ, SP	Atlantic Rainforest, Cerrado, Pampa			Calvatia fragilis (Quél.) Morgan is considered as a distinct species based on Cortez et al. (2012)
Cerioporus squamosus (Huds.) Quél	E2	S	N	BEM6	BA, PR, SP	Atlantic Rainforest
Chlorophyllum rhacodes (Vittad.) Vellinga	E2	M	R	BEM6	MS, RS	Cerrado, Pampa
Clitocybe nebularis (Batsch) P. Kumm.	E2	S	N	BEM6	RS	Atlantic Rainforest, Pampa
Collybia nuda (Bull.) Z.M. He & Zhu L. Yang	E2	S	R	BEM6	RS, SP	Atlantic Rainforest
Coprinellus micaceus (Bull.) Vilgalys, Hopple & Jacq. Johnson	E2	S	R	BEM6	MS, PR, RS	Atlantic Rainforest, Cerrado
Coprinopsis acuminata (Romagn.) Redhead, Vilgalys & Moncalvo	E2	L	N	BEM6	PR
Coprinopsis atramentaria (Bull.) Redhead, Vilgalys & Moncalvo	E2	S	N	BEM6	RS
Coprinopsis picacea (Bull.) Redhead, Vilgalys & Moncalvo	E2	S	N	BEM6	RS
Fistulina hepatica (Schaeff.) With.	E2	M	N	BEM6	SC	Atlantic Rainforest
Gymnopus dryophilus (Bull.) Murrill	E2	S	N	BEM6	PE, RS	Atlantic Rainforest
Hebeloma mesophaeum (Pers.) Quél.	E2	S	N	BEM6	RS	Atlantic Rainforest
Hygrocybe nigrescens (Quél.) Kühner	E2	M	N	BEM6	PR, RN, SP	Atlantic Rainforest
Infundibulicybe gibba (Pers.) Harmaja	E2	L	N	BEM6	SP	Atlantic Rainforest
Leucoagaricus americanus (Peck) Vellinga	E2	M	N	BEM6	RJ	Atlantic Rainforest, Caatinga
Lycoperdon lividum Pers.	E2	M	N	BEM6	RS	Atlantic Rainforest
Lycoperdon perlatum Pers.	E2	M	N	BEM6	PE, PR, SP, RS	Atlantic Rainforest, Cerrado, Pampa
Lycoperdon pratense Pers.	E2	M	N	BEM6	RS, SP	Atlantic Rainforest, Pampa
Mycena pura (Pers.) P. Kumm.	E2	M	N	BEM6	AM, MS, PR, RS, SP	Amazon Rainforest, Atlantic Rainforest, Cerrado
Mycenastrum corium (Guers.) Desv.	E2	S	N	BEM6	RS
Paxillus involutus (Batsch) Fr.	E2	S	N	BEM6	RS	Atlantic Rainforest
Phaeolepiota aurea (Matt.) Maire	E2	M	N	BEM6	RS, SP	Atlantic Rainforest
Phallus impudicus L.	E2	S	N	BEM6	RS
Pisolithus arhizus (Scop.) Rauschert	E2	M	N	BEM6	ES, RS, SP	Atlantic Rainforest, Pampa, Pecan plantation
Podaxis pistillaris (L.) Fr.	E2	M	N	BEM6	CE, PB, PE, PI, RN, RS, SP	Atlantic Rainforest, Caatinga, Cerrado, Pampa
Polyporus tuberaster (Jacq. ex Pers.) Fr.	E2	S	N	BEM6	RS, SC	Atlantic Rainforest
Polyporus umbellatus (Pers.) Fr.	E2	S	N	BEM6	RS	Atlantic Rainforest
Protostropharia semiglobata (Batsch) Redhead, Moncalvo & Vilgalys	E2	M	N	BEM6	PR, RS, SP	Atlantic Rainforest
Psathyrella atroumbonata Pegler	E2	L	N	BEM6	SP	Atlantic Rainforest
Psathyrella piluliformis (Bull.) P.D. Orton	E2	S	N	BEM6	RS, SP	Atlantic Rainforest
Ramaria flava (Schaeff.) Quél.	E2	S	N	BEM6	RS
Rhizopogon roseolus (Corda) Th. Fr	E2	M	N	BEM6	PR, RS, SC, SP	Atlantic Rainforest, Cerrado, Pampa, Pinus plantation
Russula foetens Pers.	E2	L	N	BEM6	SP	Atlantic Rainforest
Stropharia aeruginosa (Curtis) Quél.	E2	M	N	BEM6	RS	Atlantic Rainforest
Tremella mesenterica Retz.	E2	M	R	BEM6	SC, SP, RS	Atlantic Rainforest
Agaricus martineziensis Heinem.	E3	D	R	BEM7	RS, SP	Atlantic Rainforest	JF896227 (ITS), AY668957 (LSU)
Agrocybe perfecta (Rick) Singer	E3	T(S)	R	BEM7	PR, RS, SP,	Atlantic Rainforest
Amanita dulciodora C.C. Nascimento, Sá & Wartchow	E3*	T(M)	R	BEM7	BA	Atlantic Rainforest
Amauroderma aurantiacum (Torrend) Gibertoni & Bernicchia	E3	T(D)	R	BEM7	DF, GO, MT, PA, PR, RO, SE, SP	Amazon Rainforest, Atlantic Rainforest, Cerrado	KT006600 (ITS), JX310840 (ITS), KR816510 (ITS), MF409961 (ITS), KU315205 (LSU), MF409953 (LSU), MF436687 (rpb1)
Clathrus columnatus Bosc	E3	D	N	BEM7	CE, PB, PR, RJ, RS, SC, SP	Atlantic Rainforest, Caatinga, Pampa	KF783238 (LSU), KF783239 (LSU), KF783218 (rpb2), KF783219 (rpb2), KF783254 (atp6), KF783255 (atp6)
Fomitiporella umbrinella (Bres.) Murrill	E3	T(D)	N	BEM7	AL, PA, PE, PR, RN, RO, RS, SC, SE, SP	Amazon Rainforest, Atlantic Rainforest	MK802940 (LSU), MK802941 (LSU), MK802942 (LSU), MK802943 (ITS), MK802944 (ITS)
Ganoderma orbiforme (Fr.) Ryvarden	E3	D	N	BEM7	PB, PE, PR, SP	Atlantic Rainforest, Caatinga	JX310813 (ITS), JX310827 (LSU), JX310814 (ITS), JX310828 (LSU), JX310815 (ITS), JX310829 (LSU), JX310816 (ITS), JX310830 (LSU)	VXL607 (ITS), VXL607 (LSU)
Geastrum saccatum Fr.	E3	T(M)	N	BEM7	AM, PA, PB, PE, PR, RN, RS, SP	Amazon Rainforest, Atlantic Rainforest, Cerrado, Pampa
Grammothele fuligo (Berk. & Broome) Ryvarden	E3	D◊	N	BEM7	RO, SC	Amazon Rainforest, Atlantic Rainforest	KJ832062 (ITS)
Hygrocybe arnoldsii de Meijer	E3	T(M)	N	BEM7	PR, RS	Atlantic Rainforest
Hymenochaete damicornis (Link) Lév.	E3	T(M)	N	BEM7	AL, BA, PA, PB, PE, PI, PR, RS, SC, SE, SP	Amazon Rainforest, Atlantic Rainforest, Caatinga, Cerrado, Pampa
Hysterangium atlanticum Sulzbacher et al.	E3	T(D)	R	BEM7	PB	Atlantic Rainforest	LT623204 (ITS), LT623205 (ITS), LT623206 (ITS)
Lactarius taedae Silva-Filho, Sulzbacher & Wartchow	E3*	T(D)	R	BEM7	RS	Pinus plantation	MG873443 (ITS)
Polyporus pes-simiae Berk.	E3*	T(S)	R	BEM7	AM	Amazon Rainforest
Porodisculus pendulus (Fr.) Murrill	E3	D	N	BEM7	SP	Atlantic Rainforest	EU423189 (ITS), EU423194 (rpb2)
Rigidoporus microporus (Sw.) Overeem	E3	D	N	BEM7	AC, AM, AP, BA, PA, PB, PE, PR, RO, RR, RS, SC, SP	Amazon Rainforest, Atlantic Rainforest, Cerrado	KJ559477 (ITS), KJ559478 (ITS), KJ559479 (ITS), KJ559527 (LSU)
Trametes hirsuta (Wulfen) Lloyd	E3	D	N	BEM7	RS, SC, SP	Atlantic Rainforest	JQ346220 (ITS), KR093885 (ITS)
Trechispora thelephora (Lév.) Ryvarden	E3*	D	N	BEM7	AL, AM, BA, MG, PA, PB, PE, PR, RN, RO, RS, SC, SP	Amazon Rainforest, Atlantic Rainforest	KY769868 (ITS)	OQ626164 (ITS)
Abortiporus biennis (Bull.) Singer	E3	M	N	BEM8	PR, RS, SP	Atlantic Rainforest
Agaricus argentinus Speg.	E3	M	R	BEM8	RS	Atlantic Rainforest
Amauroderma subrugosum (Bres. & Pat.) Torrend	E3	L	N	BEM8	PA	Amazon Rainforest
Antrodia heteromorpha (Fr.) Donk	E3	M	N	BEM8	ES, PE, PR, RS, SC, SP	Atlantic Rainforest
Bjerkandera adusta (Willd.) P. Karst.	E3	M	N	BEM8	BA, PR, RS, SC, SP	Atlantic Rainforest	KJ832002 (ITS)
Bolbitius reticulatus (Pers.) Ricken	E3	L	N	BEM8	RS
Brunneoporus malicola (Berk. & M.A. Curtis) Audet	E3	S	N	BEM8	PR, RS, SP	Atlantic Rainforest
Calvatia rugosa (Berk. & M.A. Curtis) D.A. Reid	E3	M	N	BEM8	PR, RJ, RS, SC, SP	Atlantic Rainforest, Pampa
Campanella junghuhnii (Mont.) Singer	E3	S	N	BEM8	RS	Atlantic Rainforest
Cerioporus mollis (Sommerf.) Zmitr. & Kovalenko	E3	M	N	BEM8	AC, PR, RS, SC, SP	Amazon Rainforest, Atlantic Rainforest, Cerrado
Cerrena unicolor (Bull.) Murrill	E3	S	N	BEM8	RS	Atlantic Rainforest
Chlorociboria aeruginascens (Nyl.) Kanouse ex C.S. Ramamurthi, Korf & L.R. Batra	E3	M	N	BEM8	PR, RS, SC	Atlantic Rainforest
Chlorociboria aeruginosa (Oeder) Seaver ex C.S. Ramamurthi, Korf & L.R. Batra	E3	M	N	BEM8	PR, RS, SC	Atlantic Rainforest
Coltricia cinnamomea (Jacq.) Murrill	E3	S	N	BEM8	AM, PA, PB, PE, PR, RJ, RS, SE	Amazon Rainforest, Atlantic Rainforest
Coprinopsis friesii (Quél.) P. Karst.	E3	S	N	BEM8	RS
Coprinopsis lagopus (Fr.) Redhead, Vilgalys & Moncalvo	E3	M	N	BEM8	PE, PR, RS	Atlantic Rainforest
Cordyceps farinosa (Holmsk.) Kepler, B. Shrestha & Spatafora	E3	S	N	BEM8	AM, BA, DF, GO, PA, PE, PR, RJ, RS, SP	Amazon Rainforest, Atlantic Rainforest, Cerrado
Corticium roseocarneum (Schwein.) Hjortstam	E3	S	N	BEM8	SC	Atlantic Rainforest
Crinipellis scabella (Alb. & Schwein.) Murrill	E3	S	N	BEM8	RS	Atlantic Rainforest
Crucibulum laeve (Huds.) Kambly	E3	M	N	BEM8	RS, SP	Atlantic Rainforest, Cerrado
Cyathus stercoreus (Schwein.) De Toni	E3	M	N	BEM8	MS, PR, RS, SP	Atlantic Rainforest, Cerrado, Pantanal
Cymatoderma elegans Jungh.	E3	M	N	BEM8	MS	Atlantic Rainforest
Cyptotrama asprata (Berk.) Redhead & Ginns	E3	S	N	BEM8	PR, SP	Atlantic Rainforest
Dacryopinax elegans (Berk. & M.A. Curtis) G.W. Martin	E3	M	R	BEM8	AM, DF, GO, PR, RJ, RS, SP	Amazon Rainforest, Atlantic Rainforest, Cerrado
Donkia pulcherrima (Berk. & M.A. Curtis) Pilát	E3	M	N	BEM8	PA, PB, PE, PR, RO, RS, SP	Atlantic Rainforest
Earliella scabrosa (Pers.) Gilb. & Ryvarden	E3	M	N	BEM8	AC, AL, AP, AM, BA, PA, PB, PE, PR, RO, RR, RS, SC, SP	Amazon Rainforest, Atlantic Rainforest, Caatinga
Entoloma conferendum (Britzelm.) Noordel.	E3	L	N	BEM8	PR	Atlantic Rainforest
Entoloma virescens (Sacc.) E. Horak ex Courtec.	E3	M	N	BEM8	CE, SP	Atlantic Rainforest, Caatinga
Fomitiporia punctata (P. Karst.) Murrill	E3	M	N	BEM8	AP, PA, PR, RS, SC, SP	Amazon Rainforest, Atlantic Rainforest
Funalia aspera (Jungh.) Zmitr. & Malysheva	E3	S	N	BEM8	MG, RS, SC, SP	Atlantic Rainforest
Fuscoporia gilva (Schwein.) T. Wagner & M. Fisch.	E3	M	N	BEM8	AC, AL, AM, AP, BA, ES, MS, MT, PA, PB, PE, PR, RJ, RN, RO, RR, RS, SC, SE, SP	Amazon Rainforest, Atlantic Rainforest, Caatinga, Cerrado, Pampa, Pantanal
Fuscoporia wahlbergii (Fr.) T. Wagner & M. Fisch.	E3	M	N	BEM8	BA, PR, RJ, RS, SC, SP	Atlantic Rainforest
Ganoderma applanatum (Pers.) Pat.	E3	M	N	BEM8	AL, AP, BA, ES, PA, PB, PE, RS, SC, SP	Amazon Rainforest, Atlantic Rainforest
Ganoderma lucidum (Curtis) P. Karst.	E3	M	N	BEM8	AP, BA, ES, MS, MT, PA, PE, RO, RS, SC, SP	Amazon Rainforest, Atlantic Rainforest, Pantanal
Ganoderma resinaceum Boud.	E3	M	N	BEM8	AL, PB, PE, PR, RS, SC, SP	Amazon Rainforest, Atlantic Rainforest, Caatinga, Cerrado
Geastrum javanicum Lév.	E3	M	N	BEM8	CE, MG, PB, PE, PR, RJ, RN	Atlantic Rainforest, Caatinga
Geastrum pectinatum Pers.	E3	M	N	BEM8	CE, PB, PR, RN, RS, SP,	Atlantic Rainforest, Caatinga
Gloeophyllum trabeum (Pers.) Murrill	E3	S	N	BEM8	BA, RS	Atlantic Rainforest
Hapalopilus croceus (Pers.) Donk	E3	S	N	BEM8	RS	Atlantic Rainforest
Holwaya mucida (Schulzer) Korf & Abawi	E3	L	N	BEM8	AM, CE, PA	Amazon Rainforest
Hydnophlebia chrysorhiza (Eaton) Parmasto	E3	L	N	BEM8	PA, PE, RS	Atlantic Rainforest
Hymenochaete microcycla (Zipp. ex Lév.) Spirin & Miettinen	E3	M	N	BEM8	MT, PE, RJ, RS, SC, SP	Atlantic Rainforest
Hymenochaete mougeotii (Fr.) Cooke	E3	L	N	BEM8	RS	Atlantic Rainforest
Hymenochaete rubiginosa (Dicks.) Lév.	E3	L	N	BEM8	RS	Atlantic Rainforest
Inflatostereum glabrum (Pat.) D.A. Reid	E3	M	N	BEM8	AM, MA, PA	Amazon Rainforest
Inonotus hispidus (Bull.) P. Karst.	E3	S	N	BEM8	RS	Atlantic Rainforest
Junghuhnia nitida (Pers.) Ryvarden	E3	M	N	BEM8	Al, PR, RS, SP	Atlantic Rainforest
Lepiota lilacea Bres.	E3	M	N	BEM8	RJ, SP	Atlantic Rainforest
Leucoagaricus rubrotinctus (Peck) Singer	E3	M	N	BEM8	MG, PE, PR, RO, RS	Amazon Rainforest, Atlantic Rainforest, Caatinga
Leucocoprinus fragilissimus (Ravenel ex Berk. & M.A. Curtis) Pat.	E3	M	N	BEM8	AL, AM, CE, PB, PE, PR, RO, RS, SP	Amazon Rainforest, Atlantic Rainforest
Lopharia cinerascens (Schwein.) G. Cunn.	E3	M	N	BEM8	AL, PA, PB, PE, PI, PR, RJ, RN, RO, RS, SC, SE, SP	Amazon Rainforest, Atlantic Rainforest, Caatinga
Marasmiellus candidus (Fr.) Singer	E3	S	N	BEM8	SP	Atlantic Rainforest
Marasmius graminum (Libert) Berk. & Br.	E3	L	N	BEM8	PR	Atlantic Rainforest
Mensularia radiata (Sowerby) Lázaro Ibiza	E3	S	N	BEM8	RS	Atlantic Rainforest
Multiclavula clara (Berk. & M.A. Curtis) R.H. Petersen	E3	L	N	BEM8	RS
Mycena acicula (Schaeff.) P. Kumm.	E3	S	N	BEM8	CE, SP	Atlantic Rainforest, Caatinga
Mycena chlorophos (Berk. & M.A. Curtis) Sacc.	E3	M	N	BEM8	AM, PR, RJ	Amazon Rainforest, Atlantic Rainforest
Mycena epipterygia (Scop.) Gray	E3	S	N	BEM8	RS	Atlantic Rainforest
Mycena filopes (Bull.) P. Kumm.	E3	L	N	BEM8	RS	Pinus plantation
Mycena leaiana (Berk.) Sacc.	E3	S	N	BEM8	AM, SP, RS	Amazon Rainforest, Atlantic Rainforest, Cerrado
Mycena sanguinolenta (Alb. & Schwein.) P. Kumm.	E3	S	N	BEM8	RS	Atlantic Rainforest
Nigrofomes melanoporus (Mont.) Murrill	E3	S	N	BEM8	AL, BA, PB, PE, PR, SP	Atlantic Rainforest
Nigroporus vinosus (Berk.) Murrill	E3	L	N	BEM8	AC, MT, PE, PB, RN, RO, RS, SC, SP	Amazon Rainforest, Atlantic Rainforest, Cerrado
Ophiocordyceps entomorrhiza (Dicks.) G.H. Sung, J.M. Sung, Hywel-Jones & Spatafora	E3	L	N	BEM8	SC
Ophiocordyceps nutans (Pat.) G.H. Sung, J.M. Sung, Hywel-Jones & Spatafora	E3	L	N	BEM8	PR	Atlantic Rainforest
Oxyporus populinus (Schumach.) Donk	E3	S	N	BEM8	PR, RS	Atlantic Rainforest
Panaeolus solidipes (Peck) Sacc.	E3	S	N	BEM8	RS	Atlantic Rainforest
Panellus pusillus (Pers. ex Lév.) Burds. & O.K. Mill.	E3	M	N	BEM8	AM, BA, PE, PR, SC, SP, RS	Amazon Rainforest, Atlantic Rainforest, Cerrado
Parasola leiocephala (P.D. Orton) Redhead, Vilgalys & Hopple	E3	M	N	BEM8	Northeast, PR	Atlantic Rainforest, Caatinga
Peniophorella odontiiformis (Boidin & Berthier) K.H. Larss.	E3	M	N	BEM8	CE, PB, PE, PI, RS, SC, SP	Atlantic Rainforest, Cerrado
Phaeocollybia christinae (Fr.) R. Heim	E3	L	N	BEM8	RS
Phanerochaete sordida (P. Karst.) J. Erikss. & Ryvarden	E3	M	N	BEM8	MG, PR, RR, RS, SP	Amazon Rainforest, Atlantic Rainforest, Pinus plantation
Phellinopsis conchata (Pers.) Y.C. Daí	E3	S	N	BEM8	PR	Atlantic Rainforest
Phlebia tremellosa (Schrad.) Nakasone & Burds.	E3	L	N	BEM8	PR, RS, SC	Atlantic Rainforest
Phlebiopsis crassa (Lév.) Floudas & Hibbett	E3	M	N	BEM8	CE, PE, PI, RN, SC, SP	Atlantic Rainforest
Pleurotus columbinus Quél.	E3	S	N	BEM8	RS	Atlantic Rainforest
Pluteus thomsonii (Berk. & Broome) Dennis	E3	M	N	BEM8	PR, RS	Atlantic Rainforest
Polyporus rugulosus Lév.	E3	S	N	BEM8	AP	Amazon Rainforest
Porogramme epimiltina (Berk. & Broome) Y.C. Dai, W.L. Mao & Yuan Yuan	E3	S	N	BEM8	PA, SC	Amazon Rainforest, Atlantic Rainforest
Poronidulus conchifer (Schwein.) Murrill	E3	L	N	BEM8	AP	Amazon Rainforest
Pterula subulata Fr.	E3	S	N	BEM8	RJ, RS
Purpureocillium atypicola (Yasuda) Spatafora, Hywel-Jones & Luangsa-ard	E3	L	N	BEM8	PA	Amazon Rainforest
Rickenella fibula (Bull.) Raithelh.	E3	L	N	BEM8	RS	Pampa
Rigidoporus lineatus (Pers.) Ryvarden	E3	M	N	BEM8	AL, AP, BA, PB, PE, PR, RS, SC	Amazon Rainforest, Atlantic Rainforest, Cerrado
Scytinostroma odoratum (Fr.) Donk	E3	L	N	BEM8	RR	Amazon Rainforest
Sphaerobolus stellatus Tode	E3	M	N	BEM8	RS, SP	Atlantic Rainforest, Cerrado, Pampa
Steccherinum ochraceum (Pers. ex J.F. Gmel.) Gray	E3	S	N	BEM8	PE, PR, RO, SC, SP	Amazon Rainforest, Atlantic Rainforest
Stereum hirsutum (Willd.) Pers.	E3	M	N	BEM8	PA, PR, RS, SP	Amazon Rainforest, Atlantic Rainforest
Stereum ostrea (Blume & T. Nees) Fr.	E3	M	N	BEM8	AM, AL, BA, MS, MT, PA, PB, PE, PR, RJ, RN, RR, RS, SC, SE, SP	Amazon Rainforest, Atlantic Rainforest, Cerrado, Pantanal
Stereum sanguinolentum (Alb. & Schwein.) Fr.	E3	S	N	BEM8	RS	Atlantic Rainforest
Thelephora palmata (Scop.) Fr.	E3	M	N	BEM8	PR, SC	Atlantic Rainforest
Trametes pubescens (Schumach.) Pilát	E3	S	N	BEM8	AC, RS	Amazon Rainforest, Atlantic Rainforest
Trametes trogii Berk.	E3	L	N	BEM8	SP	Atlantic Rainforest
Trametes vernicipes (Berk.) Zmitr., Wasser & Ezhov	E3	S	N	BEM8	RS	Atlantic Rainforest
Trechispora mollusca (Pers.) Liberta	E3	M	N	BEM8	RS, SC	Atlantic Rainforest
Trichaptum abietinum (Pers. ex J.F. Gmel.) Ryvarden	E3	M	N	BEM8	PE, RS, SC, SP	Atlantic Rainforest
Trichaptum biforme (Fr.) Ryvarden	E3	M	N	BEM8	BA, PE, RS, SP	Atlantic Rainforest, Caatinga
Trichocoma paradoxa Jungh.	E3	M	N	BEM8	MG, RS	Atlantic Rainforest
Trichoglossum hirsutum (Pers.) Boud.	E3	M	N	BEM8	GO, PE, PR, RS	Atlantic Rainforest, Cerrado
Trichoglossum walteri (Berk.) E.J. Durand	E3	M	N	BEM8	SC	Atlantic Rainforest
Truncospora ochroleuca (Berk.) Pilát	E3	S	N	BEM8	RS, SC	Atlantic Rainforest
Truncospora tephropora (Mont.) Zmitr.	E3	M	N	BEM8	BA, PA, MT, SC, Northeast	Amazon Rainforest, Atlantic Rainforest, Caatinga
Typhula juncea (Alb. & Schwein.) P. Karst.	E3	S	N	BEM8	PR, RS	Atlantic Rainforest
Vitreoporus dichrous (Fr.) Zmitr.	E3	S	N	BEM8	AL, AM, MG, PE, PR, RJ, RS, SC, SP	Amazon Rainforest, Atlantic Rainforest, Caatinga, Cerrado
Xylobolus frustulatus (Pers.) P. Karst.	E3	M	N	BEM8	AL, RJ, SP	Atlantic Rainforest
Xylodon flaviporus (Berk. & M.A. Curtis ex Cooke) Riebesehl & Langer	E3	M	N	BEM8	AL, PB, PE, PR, RN, SC, SP	Amazon Rainforest, Atlantic Rainforest, Pinus plantation
Wynnea gigantea Berk. & M.A. Curtis	U	D	N	BEM9	RS	Atlantic Rainforest	MK335781 (ITS), MK335782 (ITS), MK335790 (SSU), MK335802 (LSU), MK335801 (LSU), MK335791 (SSU)
Astraeus hygrometricus (Pers.) Morgan	U	M	N	BEM10	PB, PE, ES	Atlantic Rainforest, Caatinga
Boletellus ananas (M.A. Curtis) Murrill	U	M	N	BEM10	AM	Amazon Rainforest
Chlorophyllum molybdites (G. Mey.) Massee	U*	M	N	BEM10	BA, DF, PB, PE, PI, PR, RJ, RS, SC, SP	Atlantic Rainforest, Caatinga, Cerrado, Pampa
Clitocybe dealbata (Sowerby) P. Kumm.	U	S	N	BEM10	RS	Atlantic Rainforest, Pampa
Clitocybe phyllophila (Pers.) P. Kumm.	U	S	N	BEM10	RS	Atlantic Rainforest
Echinoderma asperum (Pers.) Bon	U	S	N	BEM10	RS	Atlantic Rainforest
Entoloma bloxamii (Berk. & Broome) Sacc.	U	M	N	BEM10	PB, PR	Atlantic Rainforest
Exidia glandulosa (Bull.) Fr.	U	M	N	BEM10	PR	Atlantic Rainforest
Hygrocybe conica (Schaeff.) P. Kumm.	U	M	N	BEM10	PR, RN, RS, SC, SP	Atlantic Rainforest
Lactarius helvus (Fr.) Fr.	U	S	N	BEM10	RS
Lactarius rufus (Scop.) Fr.	U	S	R	BEM10	PR, RS, SC	Pinus plantation
Lenzites betulinus (L.) Fr.	U	M	N	BEM10	PR, RS, SC, SP	Atlantic Rainforest
Lepiota clypeolaria (Bull.) P. Kumm.	U	M	N	BEM10	RS, SP	Atlantic Rainforest
Leucoagaricus leucothites (Vittad.) Wasser	U	S	N	BEM10	PR, RS, SP	Atlantic Rainforest
Pholiota carbonaria (Fr.) Singer	U	M	N	BEM10	PR, SP	Atlantic Rainforest
Pholiota squarrosa (Vahl) P. Kumm.	U	S	N	BEM10	RS	Pampa
Pluteus petasatus (Fr.) Gillet	U	S	N	BEM10	RS	Atlantic Rainforest	HM562149 (ITS), HM562172 (ITS), HM562158 (ITS)
Pluteus salicinus (Pers.) P. Kumm.	U	M	N	BEM10	PR	Atlantic Rainforest
Scleroderma bovista Fr.	U	M	N	BEM10	PE, RS, SC, SP	Atlantic Rainforest, Pampa, Pecan plantation
Scleroderma verrucosum (Bull.) Pers	U	M	N	BEM10	BA, PR, RJ, RS	Atlantic Rainforest, Pampa
Stropharia coronilla (Bull.) Quél.	U*	M	N	BEM10	PE, PR, RS, SP	Pampa
Tapinella atrotomentosa (Batsch) Šutara	U	M	N	BEM10	SP	Atlantic Rainforest
Trametes elegans (Spreng.) Fr.	U	M	N	BEM10	AP, BA, MT, PA, PE, PR, RO, RR, RS, SC, SP	Amazon Rainforest, Atlantic Rainforest, Cerrado
Tricholoma sulphureum (Bull.) P. Kumm.	U	S	N	BEM10	RS
Volvopluteus gloiocephalus (DC.) Vizzini, Contu & Justo	U	M	R	BEM10	PE, PR, RS	Atlantic Rainforest
Meiorganum curtisii (Berk.) Singer	P	D	N	P1	RS		JN974314 (ITS), JX157585 (ITS)
Bolbitius titubans (Bull.) Fr.	P	M	N	P2	MS, RS, SP,	Atlantic Rainforest, Cerrado, Pantanal
Clitocybe rivulosa (Pers.) P. Kumm.	P	L	N	P2	RS	Atlantic Rainforest
Conocybe apala (Fr.) Arnolds	P	M	N	P2	RS
Conocybe tenera (Schaeff.) Fayod	P	M	N	P2	RS, SP	Atlantic Rainforest
Deconica merdaria (Fr.) Noordel.	P	M	N	P2	RS, SP	Atlantic Rainforest
Hebeloma sacchariolens Quél.	P	L	N	P2	PR, RS	Atlantic Rainforest
Lepiota cristata (Bolton) P. Kumm.	P	M	N	P2	MS, RS	Cerrado
Leucoagaricus badhamii (Berk. & Broome) Singer	P	S	N	P2	RS	Atlantic Rainforest
Leucocoprinus birnbaumii (Corda) Singer	P	M	N	P2	AM, CE, MS, PR, RS, SP	Amazon Rainforest, Atlantic Rainforest, Pantanal
Lysurus arachnoideus (E. Fisch.) Trierv.-Per. & K. Hosaka	P	M	N	P2	AM, SC	Amazon Rainforest, Atlantic Rainforest
Mutinus caninus (Huds.) Fr.	P	M	N	P2	PB, RO	Amazon Rainforest, Caatinga
Psathyrella corrugis (Pers.) Konrad & Maubl.	P	L	N	P2	PR	Atlantic Rainforest
Tapinella panuoides (Fr.) E.-J. Gilbert	P	M	N	P2	PR, RS	Atlantic Rainforest
WES*: edibility status defined in this work
D♦: identity confirmed based on DNA sequence generated in this work
D◊: identity confirmed based on unpublished DNA sequence recovered from GenBank
C*: consumption in Brazil recorded in this work

## Sheet: References
IFungiLab - Brazilian Edible Mushrooms (BEM)
Abe, C. A. L., Faria, C. B., Castro, F. F., Souza, S. R., Santos, F. C., Silva, C. N., Tessmann, D. J., & Barbosa-Tessmann, I. P. (2015). Fungi isolated from Maize (Zea mays L.) graind and production of associated enzyme activities. Int. J. Mol. Sci, 16, 15328–15346.
Abrahão, M. C., Gugliotta, A. M., & Bononi, V. L. R. (2012). Xylophilous Agaricomycetes (Basidiomycota) of the Brazilian Cerrado. CheckList, 8(5), 1102–1116. https://doi.org/10.15560/8.6.1102
Abrahão, M. C., Pires, R. M., Gugliotta, A. M., Gomes, E. P. C. & Bononi, V. L .R. (2019). Wood-decay fungi (Agaricomycetes, Basidiomycota) in three physiognomies in the savannah region in Brazil. Hoehnea, 46(1), 1–11.
Aguiar, I. D. J. A., & Sousa, M. A. D. (1981). Polyporus indigenus I. Araujo & MA Sousa, nova espécie da Amazônia. Acta Amazonica, 11, 449–455.
Albert, B., & Milliken, W. (2009). Urihi A: a terra-floresta Yanomami. São Paulo: Instituto Socioambiental. 209p.
Albertó, E., Petersen, R. H., Hughes, K. W., & Lechner B. E. (2002). Miscellaneous notes on Pleurotus. Persoonia, 18, 55–69.
Albuquerque, M. P., Carvalho Jr., A. A., & Pereira, A. B. (2007). Novas ocorrências de Agaricales (Basidiomycota) para o Brasil. Revista Brasileira de Biociências, 5(2), 1143–1145.
Albuquerque, M. P., Carvalho Jr., A. A., Pereira, A. B., & Putzke, J. (2012). Fungos da Reserva Biológica do Tinguá, Rio de Janeiro, Brasil: espécies das famílias Entolomataceae, Physalacriaceae, Pluteaceae, Strophariaceae e Tricholomataceae. Caderno de pesquisa, série Biologia, 24 (3), 83–108.
Albuquerque, M. P., Pereira, A. B., & Carvalho Jr., A. A. (2010). A família Agaricaceae Chevall. em trechos de Mata Atlântica da Reserva Biológica do Tinguá, Nova Iguaçu, Rio de Janeiro, Brasil: Gêneros Agaricus, Cystolepiota e Lepiota. Acta Bot. Bras., 24(2), 497–509.
Albuquerque, M. P., Victoria, F. C., & Pereira, A. B. (2006). Ecologia e distribuição do gênero Leucocoprinus Pat. no Rio Grande do Sul, Brasil. Acta Biologica Leopondensia, 28(1), 11–16.
Alcantara, A. A., Gugliotta, A. D. M., & Barbosa, L. M. (2019). Áreas restauradas revelam nova ocorrência de Neofavolus subpurpurascens (Murrill) Palacio & Robledo (Basidiomycota, Polyporaceae) para o Estado de São Paulo, Brasil. Hoehnea, 46(4), e732019. http://dx.doi.org/10.1590/2236-8906-73/2019.
Alvarenga, R. L. M., & Xavier-Santos, S. (2017). New records of Dacrymycetes (Fungi: Basidiomycota) from the Cerrado Biome (Brazilian Savanna) and Midwest Region, Brazil. Check List, 13 (4), 335–342. https://doi.org/10.15560/13.4.335.
Alvarenga, R. L. M., Naves, L. R. R., & Xavier-Santos, S. (2015). The Genus Auricularia Bull. ex Juss. (Basidiomycota) in Cerrado (Brazilian Savanna) areas of Goiás state and the Federal District, Brazil. Mycosphere, 6(5), 532–541. https://doi.org/10.5943/mycosphere/6/5/3
Alves, C. R, & Cortez, V. G. (2016). Gasteroid Phallomycetidae (Basidiomycota) from the Parque Estadual São Camilo, Paraná, Brazil. Iheringia, 71(1), 27–42.
Alves, C. R., & Cortez, V. G. (2014). Gasteroid Agaricomycetidae (Basidiomycota) from São Camilo State Park, Paraná, Brazil. Revista Brasileira de Biociências, 12(1), 27–41.
Alves, G. C., Victoria, F. C., Albuquerque, M. P., & Pereira, A. B. (2012a). Primeiro relato de fungos Agaricales no município de São Gabriel, RS, Brasil. Caderno de pesquisa, série Biologia, 24(2), 7-20.
Alves, M. H., & Cavalcanti, M. A. Q. (1996). Coprinaceae en el campus de la Universidad Federal de Pernambuco, Recife, PE, Brasil. Boletín Micológico, Valparaiso, 11, 33–40.
Alves, M. H., & Nascimento, C. C. (2012). Entoloma virescens (Sacc.) E. Horak ex Courtec., 1986 (Agaricales: Entolomataceae): The first record for the Caatinga biome, Ceará, Brazil. Check List, 8(3), 577–580.
Alves, M. H., Cruz, M. O., & Nascimento, C. C. (2019). First record of Chlorophyllum molybdites (G. Mey.) Massee (Basidiomycota, Agaricaceae) from Piauí state, Brazil. Check List, 15 (5), 695–699. https://doi.org/10.15560/14.5.695.
Alves, M. H., Nascimento, C. C., Andrades, E. O., & Araújo, L. R. C. (2012b.) Fungos da APA Delta do Parnaíba, Litoral Piauiense. In A. Guzzi (ed.), Biodiversidade do Delta do Parnaíba, Litoral Piauiense. Teresina, EDUFPI. (pp. 35–62)
Alves, R. P., Menezes, G. C. A., Oliveira, E. D., Victoria, F. C., Pereira, A. B., & Albuquerque, M. P. (2016). Chlorophyllum Massee e Macrolepiota Singer (Agaricaceae) em área do bioma Pampa, Rio Grande do Sul, Brasil. Neotropical Biology and Conservation, 11(3), 141–152.
Azevedo, C. P. L., & Guerrero, R. T. (1993). Estudo biossistemático de espécies do gênero Hymenochaete (Basidiomycetes) no Rio Grande do Sul. Insula, 22, 143–176.
Baldoni, D. B., Coelho, G., Jacques, R. J. S., Silveira, R. M. B., Grebenc,T., & Antoniolli, Z .I. (2012). Brown rotting fungus closely related to Pseudomerulius curtisii (Boletales) recorded for the first time in South America. Mycosphere, 3(5), 533–541.
Baltazar, J. M., & Gibertoni, T. B. (2009). A checklist of the aphyllophoroid fungi (Basidiomycota) recorded from the Brazilian Atlantic Forest. Mycotaxon, 109, 439–442. https://doi.org/10.5248/109.439
Baltazar, J. M., Silveira, R. M. B., & Rajchenberg, M. (2016). Type studies of J. Rick’s corticioid homobasidiomycetes (Agaricomycetes, Basidiomycota) housed in the Herbarium Anchieta (PACA). Phytotaxa, 255, 101–132. https://doi.org/10.11646/phytotaxa.255.2.1
Baltazar, J. M., Trierveiler-Pereira, L., Silveira, R. M. B., & Loguercio-Leite, C. (2017). Santa Catarina Island mangroves 5: Corticioid fungi and an updated checklist of xylophilous fungi and pseudofungi. J. Torrey Bot. Soc., 144, 230–238. https://doi.org/10.3159/TORREY-D-16-00003
Bandoni, R., & Ginns, J. (1998). Notes on Tremella mesenterica and allied species. Canadian journal of botany, 76(9), 1544–1557.
Baptista, L. R. M., Lorscheitter, M. L., & Scherer, C. (2012). Floristic composition of a Subtropical bog, Eastern Plateau from southern Brazil. Check List, 8(2), 224–236.
Barros, D. C. M., Fonseca, I. C. B., Balbi-Peña, M. I., Pascholati, S. F., & Peitl, D. C. (2015). Biocontrole de Sclerotinia sclerotiorum e do mofo branco em soja usando fungos sapróbios do semi árido nordestino do Brasil. Summa Phytopathologica, 41(4), 251–255.
Bas, C. (1978). Studies in Amanita. I. Some Amazonian species. Persoonia, 10, 1–22.
Baseia, I. G., & Milanez, A. I. (2001b). Cyathus (Gasteromycetes) in areas of the Brazilian Cerrado region, São Paulo State. Mycotaxon, 80, 493–502.
Baseia, I.G. (2003). Contribution to the study of the genus Calvatia (Lycoperdaceae) in Brazil. Mycotaxon, 88, 107–112.
Baseia, I.G. (2005a). Some notes on the genera Bovista and Lycoperdon (Lycoperdaceae) in Brazil. Mycotaxon, 91(1), 81–86.
Baseia, I.G. (2005b). Bovista (Lycoperdaceae): dois novos registros para o Brasil. Acta Bot. Brasil., 19(4), 901–905.
Baseia, I. G., & Calonge, F. D. (2008). Calvatia sculpta, a striking puffball occurring on Brazilian sand dunes. Mycotaxon, 106, 269–272.
Baseia, I. G., Calonge, F. D., & Maia, L. C. (2006). Notes on the Phallales in Neotropics. Boletín de la Sociedad Micologica de Madrid, 30, 87–93.
Baseia, I. G., Cavalcanti, M. A., & Milanez, A. I. (2003). Additions to our knowledge of the genus Geastrum (Phallales: Geastraceae) in Brazil. Mycotaxon, 85, 409–416.
Baseia, I. G., & Galvão, T. C. O. (2002). Some interesting Gasteromycetes (Basidiomycota) in dry areas from Northeastern Brazil. Acta Bot. Brasil., 16(1), 1–8.
Baseia, I. G., & Milanez, A. I. (2001a). Crucibulum laeve (Huds.) Kambly in Cerrado vegetation of São Paulo, Brazil. Acta Bot. Bras., 15, 13–16.
Baseia, I. G., & Milanez, A. I. (2002). Rhizopogon (Rhizopogonaceae): Hypogeous fungi in exotic plantations from the state of São Paulo, Brazil. Acta bot. bras., 16(1), 55–59.
Baseia, I. G., Silva, B. D. B., & Cruz, R. H. S. F. (2014). Fungos gasteroides no Semiárido do Nordeste Brasileiro. Print Mídia Editora, Feira de Santana.
Baseia, I. G., Silva, B. D. B., Leite, A. G., & Maia, L. C. (2007). O gênero Calostoma (Boletales, Agaricomycetidae) em áreas de cerrado e semi-árido no Brasil. Acta Bot. Brasil., 21, 277–280.
Batista, A. C. (1957). Alguns Agaricales saprófitos de Pernambuco. Mycopathologia et mycologia applicata, 8, 127–134.
Batista, A. C., & Bezerra, J. C. (1960). Basidiomycetes vulgares em o Nordeste brasileiro. Publicações do Instituto de Micologia da Universidade do Recife, 294, 1–30.
Batista, A. C., Falção, R. G. S., Peres, G. E. P., & Moura, N. R. (1966) Fungi Paraenses (Revisão da Coleção de Paul C. Hennings, do Museu Paraense Emílio Goeldi). Publicação do Instituto de Micologia, 506, 10–290.
Batista, A. C., & Vital, A. F. (1960). Estudo analítico de alguns basidiomicetos. Atas do Inst. Micol., 1, 359–364.
Battistin, E., & Picciola, P. (2015). Two particular taxa from Brazil: Macrocybe titans and Marasmius leoninus. Rivista Micologica Romana, 31(3), 31–38.
Benatti, M. N., & Marcelli, M. P. (2009). Espécies de Parmotrema (Parmeliaceae, Ascomycota) do litoral centro-sul do estado de São Paulo, Brasil. I. Grupos químicos girofórico e lecanórico. Acta bot. Brás., 23(4), 1013–1026.
Berkeley, M. J., & Curtis, M. A. (1868). Fungi Cubenses (Hymenomycetes).Continued. Botanical Journal of the Linnean Society, 10(46), 321–341.
Berkeley, M. J. (1839). Descriptions of exotic fungi in the collection of Sir W.J. Hooker, from memoirs and notes of J.F. Klotzsch, with additions and corrections. Annals and Magazine of Natural History, 3, 375–401.
Berkeley, M. J. (1842). Notice of some fungi collected by C. Darwin Esq. in South America and the Islands of the Pacific. Ann. Mag. Nat. Hist., 9(60), 443–448.
Berkeley, M. J. (1843) Notices on some Brazilian fungi; being a sequel to the contributions towards a Flora of Brazil by G. Gardner, Esq. Hooker. London Journal of Botany, 2, 629-643.
Berkeley, M. J. (1856a). Decades of fungi LI-LIV: Rio Negro fungi. Hooker Journal of Botany & Kew Miscellaneous, 8, 129–144.
Berkeley, M. J. (1856b). Decades of fungi LXL-LXII: Rio Negro Fungi. Hooker's, Journal of Botany & Kew Miscellaneous, 8, 272-280.
Berkeley, M. J. (1879-1880). Fungi Brasiliensis in Provincia Rio de Janeiro a clar. Dr. A. Glaziou lecti. Videnskabelige Meddelser fra den naturhistoriske Forening i Kjoebeahavn, 31–34.
Berkeley, M. J., & Cooke, M. C. (1876). The fungi of Brazil, including those collected by J. W. H. Trail, Esq., M. A., in 1874. Journal of the Linnean Society, Botany 15, 363–398.
Berkeley, M. J., & Montagne, J. F. C. (1849). Sixième centurie de plantes cellulaires nouvelles, tant indigenes, qu'exotiques. Decade VII. Ann. Sci. Nat. Paris, bot. ser III 11, 235–246.
Bertazzo-Silva, F. A., Silva-Santos, A. B., Machado, A. R. G., Martim, S. R., Souza-Nogueira, I., Putzke, M. T. L., ... & Putzke, J. (2022). Small reserves as hotspots for Fungi preservation in Brazil. Research, Society and Development, 11(10), e103111032395.
Binder, M., Justo, A., Riley, R., Salamov, A., Lopez-Giraldez, F., Sjökvist, E., Copeland, A., Foster, B., Sun, H., Larsson, E., Larsson, K., Townsend, J., Grigoriev, I. V., & Hibbett, D. S. (2013). Phylogenetic and phylogenomic overview of the Polyporales. Mycologia, 105(6), 1350–1373.
Boniek, D., Castro-Mendes, I., Paixa, C. A. O, Paula-Lana, U. G., Santos, A. F. B., & Resende-Stoianoff, M. A. (2017). Ecology and identification of environmental fungi and metabolic processes involved in the biodeterioration of Brazilian soapstone historal monuments. Letters in Applied Microbiology, 65, 431–438.
Bononi, V. L. (1979a). Basidiomicetos do Parque Estadual da Ilha do Cardoso: I. espécies hidnóides. Rickia, 8, 63–74.
Bononi, V. L. (1979b). Basidiomicetos do Parque Estadual da Ilha do Cardoso: II. Hymenochaetaceae. Rickia, 8, 85–99.
Bononi, V. L. (1979c). Basidiomicetos do Parque Estadual da Ilha do Cardoso: III. espécies clavarióides, teleforóides e estereóides. Rickia, 8, 105–121.
Bononi, V. L. (1992). Fungos macroscópicos de Rio Branco, Acre, Brasil. Hoehnea, 19(1/2), 31–37.
Bononi, V. L., Capelari, M., Maziero, R., & Trufem, S. F. B. (1995). Cultivo de cogumelos comestíveis. Ícone, São Paulo.
Bononi, V. L., Mucci, E. S. F., Yokomizo, N. K. S., & Guzmán, G. (1984). Agaricales (Basidiomycetes) do Parque Estadual de Campos do Jordão, SP, Brasil. Rickia, 11, 85–89.
Bononi, V. L. R. (1981). Alguns Basidiomicetos hidnóides da região amazônica. Rickia, 9, 17–30.
Bononi, V. L. R. (1984a). Basidiomicetos do cerrado da Reserva Biológica de Moji-Guaçu, SP. Rickia, 11, 1–25.
[truncated: 556 more rows]

## Sheet: BEM_Codes
Táxon (current name)	WES	ROB	DCB	Comb	BEM	X1	WES2	ROB2	DCB2	BEM2	X2	WES3	ROB3	DCB3	BEM3	X3	WES4	ROB4	DCB4	BEM4	X4	WES5	ROB5	DCB5	BEM5
	E1	D	C	E1DC	BEM1
[truncated: 74 more rows]

## Sheet: Dados_Listas
Táxon (current name)	Referência	How the name was cited	É um referência que indica comestibilidade da espécie? C = sim	Edibility confimed in Brazil	Como foi citado	Tipo do Brasil? T = sim	Foto? F = sim	DNA? D = sim	Morfologia completa? M = sim	Morfologia incompleta? I = sim	Tem descrição morfológica, mas incompleta? I = sim	Está registrado somente em lista? L = sim	Estados de ocorrência	Domínio fitogeográfico de ocorrência	WES	ROB	DCB	BEM
[truncated: 9 more rows]

[truncated: 3 more sheets: cores, Plan1, Plan2]
